# Supplementary material for: Transcriptome and metabolome profiling reveal the chlorogenic acid as a resistance substance for rice against the white-backed planthopper Sogatella furcifera (Horváth)
Source: Front Plant Sci. 2025 May 30;16:1571893. doi: 10.3389/fpls.2025.1571893 (PMC12162631; doi:10.3389/fpls.2025.1571893)
Supplement: Supplementary file 1 [file Table1.xlsx]

## Sheet: Sheet1
Resistance level	Damage symptoms
0	No damage
1	Very slight damage
3	First and 2nd leaves with orange tips; slight stunting
5	More than half the leaves with yellow-orange tips; pronounced stunting
7	More than half of plants dead; remaining plants severely stunted and wilted
9	All plants dead
