# Supplementary material for: Transcriptome and metabolome profiling reveal the chlorogenic acid as a resistance substance for rice against the white-backed planthopper Sogatella furcifera (Horváth)
Source: Front Plant Sci. 2025 May 30;16:1571893. doi: 10.3389/fpls.2025.1571893 (PMC12162631; doi:10.3389/fpls.2025.1571893)
Supplement: Supplementary file 2 [file Table2.xlsx]

## Sheet: Sheet1
Gene name	Primer-sequence (5’-3’)
Actin 11	F: CAGCCACACTGTCCCCATCTA
	R: AGCAAGGTCGAGACGAAGGA
Os05g0320700	F: GGAGCCAGTTGCCGACGAT
	R: CCTCCTGGGCCTGTTCGTG
Os02g0697400	F: CACGGAGTTGAGCGAGAAGATGT
	R: GCGAGAACCCGAACCTGCA
