# Supplementary material for: Transcriptome and metabolome profiling reveal the chlorogenic acid as a resistance substance for rice against the white-backed planthopper Sogatella furcifera (Horváth)
Source: Front Plant Sci. 2025 May 30;16:1571893. doi: 10.3389/fpls.2025.1571893 (PMC12162631; doi:10.3389/fpls.2025.1571893)
Supplement: Supplementary file 3 [file Table3.xlsx]

## Sheet: Sheet1
Name	Kegg_ID	KEGG_pathway	HMDB_ID	Lipidmaps_ID	SuperClass(HMDB)	Class(HMDB)	SubClass(HMDB)	CATEGORY(Lipidmaps)	MAIN_CLASS(Lipidmaps)	SUB_CLASS(Lipidmaps)
Gentisic acid	cpd:C00628	map00350 Tyrosine metabolism;map01100 Metabolic pathways	HMDB0000152	--	Benzenoids	Benzene and substituted derivatives	Benzoic acids and derivatives	--	--	--
α,α-Trehalose	cpd:C01083	map00500 Starch and sucrose metabolism;map01100 Metabolic pathways;map01110 Biosynthesis of secondary metabolites;map02010 ABC transporters	HMDB0000975	--	Organic oxygen compounds	Organooxygen compounds	Carbohydrates and carbohydrate conjugates	--	--	--
Isocitric acid	cpd:C00311	map00020 Citrate cycle (TCA cycle);map00630 Glyoxylate and dicarboxylate metabolism;map01100 Metabolic pathways;map01110 Biosynthesis of secondary metabolites;map01200 Carbon metabolism;map01210 2-Oxocarboxylic acid metabolism;map01230 Biosynthesis of amino acids	HMDB0000193	--	Organic acids and derivatives	Carboxylic acids and derivatives	Tricarboxylic acids and derivatives	--	--	--
Salicylic acid	cpd:C00805	map00360 Phenylalanine metabolism;map01100 Metabolic pathways;map01110 Biosynthesis of secondary metabolites;map04075 Plant hormone signal transduction	HMDB0001895	--	Benzenoids	Benzene and substituted derivatives	Benzoic acids and derivatives	--	--	--
DL-Malic acid	--	--	--	--	--	--	--	--	--	--
Caffeic acid	cpd:C01481	--	HMDB0001964	--	Phenylpropanoids and polyketides	Cinnamic acids and derivatives	Hydroxycinnamic acids and derivatives	--	--	--
2-Furoic acid	cpd:C01546	--	HMDB0000617	--	Organoheterocyclic compounds	Furans	Furoic acid and derivatives	--	--	--
D-(-)-Lyxose	--	--	--	--	--	--	--	--	--	--
Sucrose	cpd:C00089	map00052 Galactose metabolism;map00500 Starch and sucrose metabolism;map01100 Metabolic pathways;map02010 ABC transporters	HMDB0000258	--	Organic oxygen compounds	Organooxygen compounds	Carbohydrates and carbohydrate conjugates	--	--	--
D-Saccharic acid	cpd:C00818	map00053 Ascorbate and aldarate metabolism;map01100 Metabolic pathways	HMDB0000663	--	Organic oxygen compounds	Organooxygen compounds	Carbohydrates and carbohydrate conjugates	--	--	--
Ferulic acid	cpd:C01494	map00940 Phenylpropanoid biosynthesis;map01100 Metabolic pathways;map01110 Biosynthesis of secondary metabolites	HMDB0000954	--	Phenylpropanoids and polyketides	Cinnamic acids and derivatives	Hydroxycinnamic acids and derivatives	--	--	--
D-(-)-Glutamine	--	--	--	--	--	--	--	--	--	--
2-Isopropylmalic acid	cpd:C02504	map00290 Valine, leucine and isoleucine biosynthesis;map00620 Pyruvate metabolism;map01100 Metabolic pathways;map01110 Biosynthesis of secondary metabolites;map01210 2-Oxocarboxylic acid metabolism;map01230 Biosynthesis of amino acids	HMDB0000402	--	Lipids and lipid-like molecules	Fatty Acyls	Fatty acids and conjugates	--	--	--
3-Coumaric acid	--	--	--	--	--	--	--	--	--	--
(2R)-2,3-Dihydroxypropanoic acid	--	--	HMDB0000148	--	Organic acids and derivatives	Carboxylic acids and derivatives	Amino acids, peptides, and analogues	--	--	--
3,4,5-trihydroxycyclohex-1-ene-1-carboxylic acid	--	--	--	--	--	--	--	--	--	--
D-(-)-Arabinose	--	--	--	--	--	--	--	--	--	--
Threonine	--	--	HMDB0000167	--	Organic acids and derivatives	Carboxylic acids and derivatives	Amino acids, peptides, and analogues	--	--	--
N-Acetyl-L-phenylalanine	cpd:C03519	map00360 Phenylalanine metabolism	HMDB0000512	--	Organic acids and derivatives	Carboxylic acids and derivatives	Amino acids, peptides, and analogues	--	--	--
2-(acetylamino)-3-(1H-indol-3-yl)propanoic acid	--	--	--	--	--	--	--	--	--	--
Luteolin	cpd:C01514	map00941 Flavonoid biosynthesis;map00944 Flavone and flavonol biosynthesis;map01100 Metabolic pathways;map01110 Biosynthesis of secondary metabolites	HMDB0005800	LMPK12110006	Phenylpropanoids and polyketides	Flavonoids	Flavones	Polyketides [PK]	Flavonoids [PK12]	Flavones and Flavonols [PK1211]
Guanosine	cpd:C00387	map00230 Purine metabolism;map01100 Metabolic pathways	HMDB0000133	--	Nucleosides, nucleotides, and analogues	Purine nucleosides	-	--	--	--
Gallic acid	cpd:C01424	--	HMDB0005807	--	Benzenoids	Benzene and substituted derivatives	Benzoic acids and derivatives	--	--	--
Citric acid	cpd:C00158	map00020 Citrate cycle (TCA cycle);map00250 Alanine, aspartate and glutamate metabolism;map00630 Glyoxylate and dicarboxylate metabolism;map01100 Metabolic pathways;map01110 Biosynthesis of secondary metabolites;map01200 Carbon metabolism;map01210 2-Oxocarboxylic acid metabolism;map01230 Biosynthesis of amino acids	HMDB0000094	--	Organic acids and derivatives	Carboxylic acids and derivatives	Tricarboxylic acids and derivatives	--	--	--
L-Aspartic acid	cpd:C00049	map00220 Arginine biosynthesis;map00250 Alanine, aspartate and glutamate metabolism;map00260 Glycine, serine and threonine metabolism;map00261 Monobactam biosynthesis;map00270 Cysteine and methionine metabolism;map00300 Lysine biosynthesis;map00340 Histidine metabolism;map00410 beta-Alanine metabolism;map00460 Cyanoamino acid metabolism;map00710 Carbon fixation in photosynthetic organisms;map0076…	HMDB0000191	--	Organic acids and derivatives	Carboxylic acids and derivatives	Amino acids, peptides, and analogues	--	--	--
D-Raffinose	--	--	HMDB0003213	--	Organic oxygen compounds	Organooxygen compounds	Carbohydrates and carbohydrate conjugates	--	--	--
trans-Aconitic acid	cpd:C02341	map00660 C5-Branched dibasic acid metabolism	HMDB0000958	--	Organic acids and derivatives	Carboxylic acids and derivatives	Tricarboxylic acids and derivatives	--	--	--
Jasmonic acid	cpd:C08491	map00592 alpha-Linolenic acid metabolism;map01100 Metabolic pathways;map01110 Biosynthesis of secondary metabolites;map04075 Plant hormone signal transduction	HMDB0032797	LMFA02020001	Lipids and lipid-like molecules	Fatty Acyls	Lineolic acids and derivatives	Fatty Acyls [FA]	Octadecanoids [FA02]	Jasmonic acids [FA0202]
Apigenin	cpd:C01477	map00941 Flavonoid biosynthesis;map00943 Isoflavonoid biosynthesis;map00944 Flavone and flavonol biosynthesis;map01100 Metabolic pathways;map01110 Biosynthesis of secondary metabolites	HMDB0002124	LMPK12110005	Phenylpropanoids and polyketides	Flavonoids	Flavones	Polyketides [PK]	Flavonoids [PK12]	Flavones and Flavonols [PK1211]
Dodecanedioic acid	cpd:C02678	--	HMDB0000623	LMFA01170009	Lipids and lipid-like molecules	Fatty Acyls	Fatty acids and conjugates	Fatty Acyls [FA]	Fatty Acids and Conjugates [FA01]	Dicarboxylic acids [FA0117]
L-Serine	cpd:C00065	map00260 Glycine, serine and threonine metabolism;map00261 Monobactam biosynthesis;map00270 Cysteine and methionine metabolism;map00460 Cyanoamino acid metabolism;map00600 Sphingolipid metabolism;map00630 Glyoxylate and dicarboxylate metabolism;map00920 Sulfur metabolism;map00970 Aminoacyl-tRNA biosynthesis;map01100 Metabolic pathways;map01110 Biosynthesis of secondary metabolites;map01200 Carbon…	HMDB0000187	--	Organic acids and derivatives	Carboxylic acids and derivatives	Amino acids, peptides, and analogues	--	--	--
D-(-)-Quinic acid	--	--	HMDB0003072	--	Organic oxygen compounds	Organooxygen compounds	Alcohols and polyols	--	--	--
Uridine	cpd:C00299	map00240 Pyrimidine metabolism;map01100 Metabolic pathways	HMDB0000296	--	Nucleosides, nucleotides, and analogues	Pyrimidine nucleosides	-	--	--	--
Isorhamnetin	cpd:C10084	--	HMDB0002655	LMPK12110002	Phenylpropanoids and polyketides	Flavonoids	Flavones	Polyketides [PK]	Flavonoids [PK12]	Flavones and Flavonols [PK1211]
Corchorifatty acid F	--	--	HMDB0035919	--	Lipids and lipid-like molecules	Fatty Acyls	Lineolic acids and derivatives	--	--	--
1,2,3-cyclopropanetricarboxylic acid	--	--	--	--	--	--	--	--	--	--
Mestranol	cpd:C07618	--	HMDB0015446	--	Lipids and lipid-like molecules	Steroids and steroid derivatives	Estrane steroids	--	--	--
Theophylline	cpd:C07130	map00232 Caffeine metabolism;map01100 Metabolic pathways;map01110 Biosynthesis of secondary metabolites	HMDB0001889	--	Organoheterocyclic compounds	Imidazopyrimidines	Purines and purine derivatives	--	--	--
3-Dehydroshikimic acid	--	--	HMDB0304122	--	Organic oxygen compounds	Organooxygen compounds	Carbonyl compounds	--	--	--
4-(2-thienyl)benzoic acid	--	--	--	--	--	--	--	--	--	--
(+/-)12(13)-DiHOME	--	--	--	--	--	--	--	--	--	--
16-Hydroxyhexadecanoic acid	--	--	HMDB0006294	--	Lipids and lipid-like molecules	Fatty Acyls	Fatty acids and conjugates	--	--	--
AICA ribonucleotide	--	--	HMDB0248904	--	Nucleosides, nucleotides, and analogues	Imidazole ribonucleosides and ribonucleotides	1-ribosyl-imidazolecarboxamides	--	--	--
Prostaglandin F3α	cpd:C06476	--	HMDB0002122	--	Lipids and lipid-like molecules	Fatty Acyls	Eicosanoids	--	--	--
(+/-)9-HpODE	--	--	--	--	--	--	--	--	--	--
3-[2-(1,3,5-trimethyl-1H-pyrazol-4-yl)hydrazono]pentane-2,4-dione	--	--	--	--	--	--	--	--	--	--
Resorcinol	cpd:C01751	--	HMDB0032037	--	Benzenoids	Phenols	Benzenediols	--	--	--
Elaidic acid	cpd:C01712	--	HMDB0000573	--	Lipids and lipid-like molecules	Fatty Acyls	Fatty acids and conjugates	--	--	--
(-)-secoisolariciresinol	cpd:C18167	--	HMDB0013692	--	Lignans, neolignans and related compounds	Dibenzylbutane lignans	Dibenzylbutanediol lignans	--	--	--
8,8'-dicarboxy-1,1'-binaphthalene	--	--	--	--	--	--	--	--	--	--
Chelidonic acid	cpd:C08476	--	HMDB0249899	--	Organoheterocyclic compounds	Pyrans	Pyranones and derivatives	--	--	--
LPG 16:1	--	--	--	LMGP04050013	--	--	--	Glycerophospholipids [GP]	Glycerophosphoglycerols [GP04]	Monoacylglycerophosphoglycerols [GP0405]
(+/-)9(10)-EpOME	--	--	--	--	--	--	--	--	--	--
Phloroglucinol	cpd:C02183	--	HMDB0013675	--	Benzenoids	Phenols	Benzenetriols and derivatives	--	--	--
Methyl vanillate	--	--	HMDB0240266	--	Benzenoids	Benzene and substituted derivatives	Benzoic acids and derivatives	--	--	--
2-Oxoglutaric acid	--	--	HMDB0000208	--	Organic acids and derivatives	Keto acids and derivatives	Gamma-keto acids and derivatives	--	--	--
Orcinol gentiobioside	--	--	--	--	--	--	--	--	--	--
Protocatechuic acid	cpd:C00230	map00400 Phenylalanine, tyrosine and tryptophan biosynthesis;map01100 Metabolic pathways;map01110 Biosynthesis of secondary metabolites	HMDB0001856	--	Benzenoids	Benzene and substituted derivatives	Benzoic acids and derivatives	--	--	--
3,8,9-trihydroxy-10-propyl-3,4,5,8,9,10-hexahydro-2H-oxecin-2-one	--	--	--	--	--	--	--	--	--	--
2,3-Dinor-8-epi-prostaglandin F2α	--	--	--	--	--	--	--	--	--	--
LPI 18:3	--	--	--	LMGP06050028	--	--	--	Glycerophospholipids [GP]	Glycerophosphoinositols [GP06]	Monoacylglycerophosphoinositols [GP0605]
(±)9-HpODE	--	--	--	--	--	--	--	--	--	--
Aurantio-obtusin β-D-glucoside	cpd:C10303	--	--	--	--	--	--	--	--	--
Trifolirhizin	cpd:C10538	map00943 Isoflavonoid biosynthesis	HMDB0036630	LMPK12070033	Phenylpropanoids and polyketides	Isoflavonoids	Furanoisoflavonoids	Polyketides [PK]	Flavonoids [PK12]	Pterocarpans [PK1207]
Kaempferitrin	cpd:C16981	--	HMDB0037438	LMPK12111865	Phenylpropanoids and polyketides	Flavonoids	Flavonoid glycosides	Polyketides [PK]	Flavonoids [PK12]	Flavones and Flavonols [PK1211]
Esculin	cpd:C09264	--	HMDB0030820	--	Phenylpropanoids and polyketides	Coumarins and derivatives	Coumarin glycosides	--	--	--
LPC 18:2	--	--	--	LMGP01050035	--	--	--	Glycerophospholipids [GP]	Glycerophosphocholines [GP01]	Monoacylglycerophosphocholines [GP0105]
LPC(1-acyl 18:2)	--	--	--	--	--	--	--	--	--	--
Gentiopicrin	cpd:C09782	map01110 Biosynthesis of secondary metabolites	--	LMPR0102070009	--	--	--	Prenol Lipids [PR]	Isoprenoids [PR01]	C10 isoprenoids (monoterpenes) [PR0102]
Bilobalide	cpd:C07605	--	HMDB0242203	--	Lipids and lipid-like molecules	Prenol lipids	Terpene lactones	--	--	--
Catechol	cpd:C00090	map01100 Metabolic pathways	HMDB0000957	--	Benzenoids	Phenols	Benzenediols	--	--	--
LPG 16:0	--	--	--	LMGP04050008	--	--	--	Glycerophospholipids [GP]	Glycerophosphoglycerols [GP04]	Monoacylglycerophosphoglycerols [GP0405]
Octanedioic acid	cpd:C08278	--	HMDB0000893	--	Lipids and lipid-like molecules	Fatty Acyls	Fatty acids and conjugates	--	--	--
p-Coumaric Acid	cpd:C00811	map00130 Ubiquinone and other terpenoid-quinone biosynthesis;map00350 Tyrosine metabolism;map00360 Phenylalanine metabolism;map00940 Phenylpropanoid biosynthesis;map00950 Isoquinoline alkaloid biosynthesis;map01100 Metabolic pathways;map01110 Biosynthesis of secondary metabolites	HMDB0030677	--	Phenylpropanoids and polyketides	Cinnamic acids and derivatives	Hydroxycinnamic acids and derivatives	--	--	--
4-Hydroxy-2,5-dimethyl-3(2H)furanone	--	--	--	--	--	--	--	--	--	--
Neomangiferin	--	--	HMDB0255526	--	Organoheterocyclic compounds	Benzopyrans	1-benzopyrans	--	--	--
Sesamoside	--	--	--	--	--	--	--	--	--	--
LPC 18:3	--	--	--	LMGP01050128	--	--	--	Glycerophospholipids [GP]	Glycerophosphocholines [GP01]	Monoacylglycerophosphocholines [GP0105]
LPA 18:3	--	--	--	LMGP10050035	--	--	--	Glycerophospholipids [GP]	Glycerophosphates [GP10]	Monoacylglycerophosphates [GP1005]
Diosmin	cpd:C10039	--	HMDB0029548	LMPK12110814	Phenylpropanoids and polyketides	Flavonoids	Flavonoid glycosides	Polyketides [PK]	Flavonoids [PK12]	Flavones and Flavonols [PK1211]
Corticosterone	cpd:C02140	map01100 Metabolic pathways	HMDB0001547	LMST02030186	Lipids and lipid-like molecules	Steroids and steroid derivatives	Hydroxysteroids	Sterol Lipids [ST]	Steroids [ST02]	C21 steroids (gluco/mineralocorticoids, progestogins) and derivatives [ST0203]
Aldosterone	cpd:C01780	map01100 Metabolic pathways	HMDB0000037	LMST02030026	Lipids and lipid-like molecules	Steroids and steroid derivatives	Hydroxysteroids	Sterol Lipids [ST]	Steroids [ST02]	C21 steroids (gluco/mineralocorticoids, progestogins) and derivatives [ST0203]
Homovanillic acid	cpd:C05582	map00350 Tyrosine metabolism;map01100 Metabolic pathways	HMDB0000118	--	Benzenoids	Phenols	Methoxyphenols	--	--	--
Gingerglycolipid B	--	--	HMDB0041094	LMGL04010023	Lipids and lipid-like molecules	Glycerolipids	Glycosylglycerols	Glycerolipids [GL]	Glycosylmonoradylglycerols [GL04]	Glycosylmonoacylglycerols [GL0401]
methyl oxo pentanoate	--	--	--	--	--	--	--	--	--	--
Xanthohumol	cpd:C16417	map00941 Flavonoid biosynthesis	HMDB0037479	LMPK12120294	Phenylpropanoids and polyketides	Linear 1,3-diarylpropanoids	Chalcones and dihydrochalcones	Polyketides [PK]	Flavonoids [PK12]	Chalcones and dihydrochalcones [PK1212]
N-benzyl-N-isopropyl-N'-[4-(trifluoromethoxy)phenyl]urea	--	--	--	--	--	--	--	--	--	--
Astilbin	cpd:C17449	--	HMDB0033850	--	Phenylpropanoids and polyketides	Flavonoids	Flavonoid glycosides	--	--	--
Estriol 17-sulfate	--	--	--	--	--	--	--	--	--	--
trans-10-Heptadecenoic Acid	--	--	HMDB0244268	--	Lipids and lipid-like molecules	Fatty Acyls	Fatty acids and conjugates	--	--	--
LPS 18:3	--	--	--	LMGP03050029	--	--	--	Glycerophospholipids [GP]	Glycerophosphoserines [GP03]	Monoacylglycerophosphoserines [GP0305]
Trolox	--	--	HMDB0038804	--	Organoheterocyclic compounds	Benzopyrans	1-benzopyrans	--	--	--
Sorbic acid	--	--	HMDB0256823	LMFA01030100	Lipids and lipid-like molecules	Fatty Acyls	Fatty acids and conjugates	Fatty Acyls [FA]	Fatty Acids and Conjugates [FA01]	Unsaturated fatty acids [FA0103]
2-[6-(1H-benzo[d]imidazol-2-yl)-2-pyridyl]-1H-benzo[d]imidazole	--	--	--	--	--	--	--	--	--	--
Prostaglandin E3	cpd:C06439	--	HMDB0002664	LMFA03010135	Lipids and lipid-like molecules	Fatty Acyls	Eicosanoids	Fatty Acyls [FA]	Eicosanoids [FA03]	Prostaglandins [FA0301]
Bis(2-methyl-3-furyl)disulphide	--	--	HMDB0040201	--	Organoheterocyclic compounds	Heteroaromatic compounds	-	--	--	--
Sibiricose A5	--	--	--	--	--	--	--	--	--	--
Androsin	--	--	--	--	--	--	--	--	--	--
Glycerol 3-phosphate	--	--	HMDB0000126	--	Lipids and lipid-like molecules	Glycerophospholipids	Glycerophosphates	--	--	--
15-Deoxy-Δ12,14-prostaglandin D2	--	--	--	--	--	--	--	--	--	--
Santacruzamate A	--	--	--	--	--	--	--	--	--	--
Genipin	cpd:C09780	--	HMDB0035830	--	Lipids and lipid-like molecules	Prenol lipids	Monoterpenoids	--	--	--
LPA 18:2	--	--	--	LMGP10050044	--	--	--	Glycerophospholipids [GP]	Glycerophosphates [GP10]	Monoacylglycerophosphates [GP1005]
Pentadecanoic acid	cpd:C16537	--	HMDB0000826	LMFA01010015	Lipids and lipid-like molecules	Fatty Acyls	Fatty acids and conjugates	Fatty Acyls [FA]	Fatty Acids and Conjugates [FA01]	Straight chain fatty acids [FA0101]
5,6-dimethyl-3-[5-(trifluoromethyl)pyridin-2-yl]-1,2,4-triazine	--	--	--	--	--	--	--	--	--	--
Tyrosol	cpd:C06044	map00350 Tyrosine metabolism	HMDB0004284	--	Benzenoids	Phenols	Tyrosols and derivatives	--	--	--
Phenylacetaldehyde	cpd:C00601	map00360 Phenylalanine metabolism;map01100 Metabolic pathways	HMDB0006236	--	Benzenoids	Benzene and substituted derivatives	Phenylacetaldehydes	--	--	--
Ethyl ferulate	--	--	--	--	--	--	--	--	--	--
Prostaglandin K1	--	--	--	LMFA03010170	--	--	--	Fatty Acyls [FA]	Eicosanoids [FA03]	Prostaglandins [FA0301]
Erythronolactone	--	--	--	--	--	--	--	--	--	--
15(S)-HpEPE	--	--	--	--	--	--	--	--	--	--
L-Threonic acid	--	--	HMDB0245425	--	Organic oxygen compounds	Organooxygen compounds	Carbohydrates and carbohydrate conjugates	--	--	--
N1-(3-amino-4-chlorophenyl)-2-[2,4-di(tert-pentyl)phenoxy]acetamide	--	--	--	--	--	--	--	--	--	--
N-Acetyl-Asp-Glu	--	--	--	--	--	--	--	--	--	--
Coniferin	cpd:C00761	map00940 Phenylpropanoid biosynthesis	HMDB0013682	--	Organic oxygen compounds	Organooxygen compounds	Carbohydrates and carbohydrate conjugates	--	--	--
2-[(3S)-1-(Cyclohexylmethyl)-3-pyrrolidinyl]-5-fluoro-1H-benzimidazole	--	--	--	--	--	--	--	--	--	--
Sinapyl Alcohol	cpd:C02325	map00940 Phenylpropanoid biosynthesis;map01100 Metabolic pathways;map01110 Biosynthesis of secondary metabolites	HMDB0013070	--	Benzenoids	Phenols	Methoxyphenols	--	--	--
Plantagoside	cpd:C17531	--	--	LMPK12140454	--	--	--	Polyketides [PK]	Flavonoids [PK12]	Flavanones [PK1214]
myricetin 3-O-beta-D-galactopyranoside	--	--	HMDB0034358	--	Phenylpropanoids and polyketides	Flavonoids	Flavonoid glycosides	--	--	--
alpha-Asarone	--	--	HMDB0246912	--	Benzenoids	Phenol ethers	Anisoles	--	--	--
Morin Hydrate	--	--	HMDB0030796	--	Phenylpropanoids and polyketides	Flavonoids	Flavones	--	--	--
Limocitrin O-hexoside	--	--	--	--	--	--	--	--	--	--
Myristoleic Acid	cpd:C08322	--	HMDB0002000	LMFA01030051	Lipids and lipid-like molecules	Fatty Acyls	Fatty acids and conjugates	Fatty Acyls [FA]	Fatty Acids and Conjugates [FA01]	Unsaturated fatty acids [FA0103]
L-Tyrosine	cpd:C00082	map00130 Ubiquinone and other terpenoid-quinone biosynthesis;map00261 Monobactam biosynthesis;map00350 Tyrosine metabolism;map00360 Phenylalanine metabolism;map00400 Phenylalanine, tyrosine and tryptophan biosynthesis;map00460 Cyanoamino acid metabolism;map00730 Thiamine metabolism;map00940 Phenylpropanoid biosynthesis;map00950 Isoquinoline alkaloid biosynthesis;map00965 Betalain biosynthesis;map…	HMDB0000158	--	Organic acids and derivatives	Carboxylic acids and derivatives	Amino acids, peptides, and analogues	--	--	--
2-Hydroxy-2-methyl-3-buten-1-yl beta-D-glucopyranoside	--	--	--	--	--	--	--	--	--	--
FAHFA 16:1/3:0	--	--	--	--	--	--	--	--	--	--
(±)12(13)-DiHOME	--	--	--	--	--	--	--	--	--	--
Irisflorentin	cpd:C17958	--	--	LMPK12050419	--	--	--	Polyketides [PK]	Flavonoids [PK12]	Isoflavonoids [PK1205]
LPG 18:3	--	--	--	LMGP04050032	--	--	--	Glycerophospholipids [GP]	Glycerophosphoglycerols [GP04]	Monoacylglycerophosphoglycerols [GP0405]
Bergenin	cpd:C09919	--	HMDB0249087	--	Benzenoids	Benzene and substituted derivatives	Benzoic acids and derivatives	--	--	--
2,3-dinor Prostaglandin E1	--	--	--	--	--	--	--	--	--	--
FAHFA 16:0/3:0	--	--	--	--	--	--	--	--	--	--
cis,cis-Muconic acid	--	--	HMDB0006331	LMFA01170077	Lipids and lipid-like molecules	Fatty Acyls	Fatty acids and conjugates	Fatty Acyls [FA]	Fatty Acids and Conjugates [FA01]	Dicarboxylic acids [FA0117]
2-Ethyl-3-hydroxy-4H-pyran-4-one	--	--	--	--	--	--	--	--	--	--
D-Sedoheptulose 7-phosphate	cpd:C05382	map00030 Pentose phosphate pathway;map00710 Carbon fixation in photosynthetic organisms;map01100 Metabolic pathways;map01110 Biosynthesis of secondary metabolites;map01200 Carbon metabolism;map01230 Biosynthesis of amino acids	HMDB0001068	--	Organic oxygen compounds	Organooxygen compounds	Carbohydrates and carbohydrate conjugates	--	--	--
MGDG O-16:3_2:0	--	--	--	--	--	--	--	--	--	--
nor-6β-Oxycodol	--	--	--	--	--	--	--	--	--	--
Demethylnobiletin	--	--	HMDB0037571	LMPK12111479	Phenylpropanoids and polyketides	Flavonoids	O-methylated flavonoids	Polyketides [PK]	Flavonoids [PK12]	Flavones and Flavonols [PK1211]
D-Gluconic acid	cpd:C00257	map00030 Pentose phosphate pathway;map01100 Metabolic pathways;map01110 Biosynthesis of secondary metabolites;map01200 Carbon metabolism	HMDB0303730	--	Organic acids and derivatives	Hydroxy acids and derivatives	Medium-chain hydroxy acids and derivatives	--	--	--
Ciliatine	cpd:C03557	map00440 Phosphonate and phosphinate metabolism;map01100 Metabolic pathways;map02010 ABC transporters	HMDB0011747	--	Organic acids and derivatives	Organic phosphonic acids and derivatives	Organic phosphonic acids	--	--	--
LPC 15:0	--	--	--	LMGP01050016	--	--	--	Glycerophospholipids [GP]	Glycerophosphocholines [GP01]	Monoacylglycerophosphocholines [GP0105]
Quercetin	cpd:C00389	map00941 Flavonoid biosynthesis;map00944 Flavone and flavonol biosynthesis;map01100 Metabolic pathways;map01110 Biosynthesis of secondary metabolites	HMDB0005794	LMPK12110004	Phenylpropanoids and polyketides	Flavonoids	Flavones	Polyketides [PK]	Flavonoids [PK12]	Flavones and Flavonols [PK1211]
Nodakenin	cpd:C09279	--	--	--	--	--	--	--	--	--
Methylenesuccinic acid	cpd:C00490	map00660 C5-Branched dibasic acid metabolism	HMDB0002092	LMFA01170063	Lipids and lipid-like molecules	Fatty Acyls	Fatty acids and conjugates	Fatty Acyls [FA]	Fatty Acids and Conjugates [FA01]	Dicarboxylic acids [FA0117]
3-Furoic acid	--	--	HMDB0000444	--	Organoheterocyclic compounds	Furans	Furoic acid and derivatives	--	--	--
2-Oxoadipic acid	cpd:C00322	map00300 Lysine biosynthesis;map00310 Lysine degradation;map00380 Tryptophan metabolism;map01100 Metabolic pathways;map01210 2-Oxocarboxylic acid metabolism;map01230 Biosynthesis of amino acids	HMDB0000225	--	Organic acids and derivatives	Keto acids and derivatives	Medium-chain keto acids and derivatives	--	--	--
5,7-Dihydroxychromone	cpd:C09001	--	--	--	--	--	--	--	--	--
Glu-Glu	--	--	HMDB0028818	--	Organic acids and derivatives	Carboxylic acids and derivatives	Amino acids, peptides, and analogues	--	--	--
Asp-phe	--	--	HMDB0000706	--	Organic acids and derivatives	Carboxylic acids and derivatives	Amino acids, peptides, and analogues	--	--	--
Arctiin	cpd:C16915	--	HMDB0248568	--	Lignans, neolignans and related compounds	Lignan glycosides	-	--	--	--
Naringin Dihydrochalcone	--	--	HMDB0255461	--	Phenylpropanoids and polyketides	Flavonoids	Flavonoid glycosides	--	--	--
Mevalonic acid	cpd:C00418	map00900 Terpenoid backbone biosynthesis;map01100 Metabolic pathways;map01110 Biosynthesis of secondary metabolites	HMDB0000227	LMFA01050352	Lipids and lipid-like molecules	Fatty Acyls	Fatty acids and conjugates	Fatty Acyls [FA]	Fatty Acids and Conjugates [FA01]	Hydroxy fatty acids [FA0105]
7-Methylxanthine	cpd:C16353	map00232 Caffeine metabolism;map01100 Metabolic pathways;map01110 Biosynthesis of secondary metabolites	HMDB0001991	--	Organoheterocyclic compounds	Imidazopyrimidines	Purines and purine derivatives	--	--	--
Kojic acid	cpd:C14516	--	HMDB0032923	--	Organoheterocyclic compounds	Pyrans	Pyranones and derivatives	--	--	--
19(R)-hydroxy Prostaglandin A2	--	--	--	--	--	--	--	--	--	--
Aloesin	cpd:C08994	--	--	--	--	--	--	--	--	--
Deoxyarbutin	--	--	--	--	--	--	--	--	--	--
Delphinidin 3-sophoroside-5-rhamnoside	--	--	--	--	--	--	--	--	--	--
Bornyl acetate	cpd:C11338	--	HMDB0303194	--	Lipids and lipid-like molecules	Prenol lipids	Monoterpenoids	--	--	--
4-Methylcatechol	cpd:C06730	map01100 Metabolic pathways	HMDB0000873	--	Benzenoids	Phenols	Benzenediols	--	--	--
Pectolinarin	--	--	HMDB0256193	--	Phenylpropanoids and polyketides	Tannins	Hydrolyzable tannins	--	--	--
Hesperetin	cpd:C01709	map00941 Flavonoid biosynthesis	HMDB0005782	LMPK12140003	Phenylpropanoids and polyketides	Flavonoids	O-methylated flavonoids	Polyketides [PK]	Flavonoids [PK12]	Flavanones [PK1214]
12-oxo Leukotriene B4	--	--	--	--	--	--	--	--	--	--
LPG 18:4	--	--	--	LMGP04050021	--	--	--	Glycerophospholipids [GP]	Glycerophosphoglycerols [GP04]	Monoacylglycerophosphoglycerols [GP0405]
4,5-diphenyl-2,3-dihydro-1H-pyrazolo[3,4-c]pyridazin-3-one	--	--	--	--	--	--	--	--	--	--
Porphobilinogen	cpd:C00931	map00860 Porphyrin and chlorophyll metabolism;map01100 Metabolic pathways;map01110 Biosynthesis of secondary metabolites	HMDB0000245	--	Organic nitrogen compounds	Organonitrogen compounds	Amines	--	--	--
Eleutheroside B	cpd:C01533	map00940 Phenylpropanoid biosynthesis	--	--	--	--	--	--	--	--
5-[(Benzoyloxy)methyl]-4,5,6-trihydroxy-2-cyclohexen-1-yl benzoate	--	--	--	--	--	--	--	--	--	--
PMeOH 16:0_18:2	--	--	--	--	--	--	--	--	--	--
Thromboxane B3	--	--	HMDB0005099	LMFA03030016	Lipids and lipid-like molecules	Fatty Acyls	Eicosanoids	Fatty Acyls [FA]	Eicosanoids [FA03]	Thromboxanes [FA0303]
Sweroside	cpd:C17071	--	HMDB0258643	--	Organic oxygen compounds	Organooxygen compounds	Carbohydrates and carbohydrate conjugates	--	--	--
Isosakuranin	--	--	HMDB0029481	LMPK12140336	Phenylpropanoids and polyketides	Flavonoids	Flavonoid glycosides	Polyketides [PK]	Flavonoids [PK12]	Flavanones [PK1214]
Υ-Aminobutyric acid (GABA)	--	--	--	--	--	--	--	--	--	--
Maltotriitol	--	--	--	--	--	--	--	--	--	--
Neopterin	cpd:C05926	map00790 Folate biosynthesis	HMDB0000845	--	Organoheterocyclic compounds	Pteridines and derivatives	Pterins and derivatives	--	--	--
Phe-Pro	--	--	HMDB0011177	--	Organic acids and derivatives	Carboxylic acids and derivatives	Amino acids, peptides, and analogues	--	--	--
5-O-p-Coumaroyl shikimic acid	--	--	--	--	--	--	--	--	--	--
Pseudolaric Acid B	--	--	HMDB0242636	--	-	-	-	--	--	--
16-(Hexopyranosyloxy)-7-hydroxy-8,9-epoxypimaran-18-oic acid	--	--	--	--	--	--	--	--	--	--
5'-Adenylic acid	cpd:C00020	map00230 Purine metabolism;map00908 Zeatin biosynthesis;map01100 Metabolic pathways;map01110 Biosynthesis of secondary metabolites	HMDB0011617	--	Organic oxygen compounds	Organooxygen compounds	Carbohydrates and carbohydrate conjugates	--	--	--
Calceolarioside B	--	--	--	--	--	--	--	--	--	--
Sibirioside A	--	--	--	--	--	--	--	--	--	--
trans-zeatin 9-O-glucoside	--	--	--	--	--	--	--	--	--	--
FAHFA 16:1/18:3	--	--	--	--	--	--	--	--	--	--
N-lactoyl-phenylalanine	--	--	HMDB0062175	--	Organic acids and derivatives	Carboxylic acids and derivatives	Amino acids, peptides, and analogues	--	--	--
N'-[4-(trifluoromethyl)benzoyl]-6-quinoxalinecarbohydrazide	--	--	--	--	--	--	--	--	--	--
Isofraxidin	cpd:C17480	--	HMDB0253642	--	Phenylpropanoids and polyketides	Coumarins and derivatives	Hydroxycoumarins	--	--	--
Astragalus polyphenols	--	--	--	--	--	--	--	--	--	--
3-Methoxyphenylacetic acid	--	--	HMDB0059969	--	Benzenoids	Phenol ethers	Anisoles	--	--	--
Rhapontin	cpd:C10288	--	HMDB0304731	LMPK13090002	Phenylpropanoids and polyketides	Stilbenes	Stilbene glycosides	Polyketides [PK]	Aromatic polyketides [PK13]	Diphenyl ethers, biphenyls, dibenzyls and stilbenes [PK1309]
Neohesperidin dihydrochalcone	--	--	HMDB0030542	--	Phenylpropanoids and polyketides	Flavonoids	Flavones	--	--	--
Ingenol	cpd:C09112	--	HMDB0253484	--	Lipids and lipid-like molecules	Prenol lipids	Diterpenoids	--	--	--
FAHFA 15:0/3:0	--	--	--	--	--	--	--	--	--	--
LPI 16:0	--	--	--	LMGP06050002	--	--	--	Glycerophospholipids [GP]	Glycerophosphoinositols [GP06]	Monoacylglycerophosphoinositols [GP0605]
Lactobionic acid	--	--	HMDB0253945	--	Lipids and lipid-like molecules	Fatty Acyls	Fatty acyl glycosides	--	--	--
Eriodictyol O-malonylhexoside	--	--	--	--	--	--	--	--	--	--
3-[4-(tert-butyl)anilino]-2-(3-thienylcarbonyl)acrylonitrile	--	--	--	--	--	--	--	--	--	--
Myricetin 3-O-galactoside	--	--	HMDB0034358	--	Phenylpropanoids and polyketides	Flavonoids	Flavonoid glycosides	--	--	--
LysoPC 15:1	--	--	--	--	--	--	--	--	--	--
FAHFA 18:1/3:0	--	--	--	--	--	--	--	--	--	--
Methyl gallate	--	--	HMDB0254590	--	Benzenoids	Benzene and substituted derivatives	Benzoic acids and derivatives	--	--	--
Ginkgolide B	cpd:C07602	--	HMDB0036861	LMPR0104540002	Lipids and lipid-like molecules	Prenol lipids	Terpene lactones	Prenol Lipids [PR]	Isoprenoids [PR01]	C20 isoprenoids (diterpenes) [PR0104]
Monotropein	cpd:C09788	--	HMDB0035608	LMPR0102070012	Lipids and lipid-like molecules	Prenol lipids	Terpene glycosides	Prenol Lipids [PR]	Isoprenoids [PR01]	C10 isoprenoids (monoterpenes) [PR0102]
Cer 18:0;3O/24:0;(2OH)	--	--	--	--	--	--	--	--	--	--
Lancerin	cpd:C10075	--	--	--	--	--	--	--	--	--
FAHFA 18:1/20:3	--	--	--	--	--	--	--	--	--	--
Flavin mononucleotide (FMN)	--	--	--	--	--	--	--	--	--	--
Butylparaben	--	--	HMDB0032575	--	Benzenoids	Benzene and substituted derivatives	Benzoic acids and derivatives	--	--	--
Dulcitol	cpd:C01697	map00052 Galactose metabolism;map01100 Metabolic pathways	HMDB0011632	--	Organic oxygen compounds	Organooxygen compounds	Carbohydrates and carbohydrate conjugates	--	--	--
11-keto Testosterone (CRM)	--	--	--	--	--	--	--	--	--	--
4-(benzyloxy)benzoic acid	--	--	--	--	--	--	--	--	--	--
Hydrocinnamic acid	--	--	HMDB0000764	--	Phenylpropanoids and polyketides	Phenylpropanoic acids	-	--	--	--
19(R)-Hydroxy-prostaglandin E2	--	--	HMDB0001908	LMFA03010024	Lipids and lipid-like molecules	Fatty Acyls	Eicosanoids	Fatty Acyls [FA]	Eicosanoids [FA03]	Prostaglandins [FA0301]
Pyrroloquinoline quinone	cpd:C00113	--	HMDB0013636	--	Organoheterocyclic compounds	Quinolines and derivatives	Pyrroloquinolines	--	--	--
N-Isovaleroylglycine	--	--	HMDB0000678	--	Organic acids and derivatives	Carboxylic acids and derivatives	Amino acids, peptides, and analogues	--	--	--
alpha-Zearalanol	cpd:C14752	--	HMDB0032702	--	Phenylpropanoids and polyketides	Macrolides and analogues	-	--	--	--
Protosappanin B	--	--	HMDB0256875	--	Organic oxygen compounds	Organooxygen compounds	Ethers	--	--	--
LPS 18:2	--	--	--	LMGP03050011	--	--	--	Glycerophospholipids [GP]	Glycerophosphoserines [GP03]	Monoacylglycerophosphoserines [GP0305]
3-[(methoxycarbonyl)amino]-2,2,3-trimethylbutanoic acid	--	--	--	--	--	--	--	--	--	--
Gallocatechin gallate	--	--	HMDB0301673	--	Phenylpropanoids and polyketides	Flavonoids	Flavonoid glycosides	--	--	--
1,3,5-Trimethoxybenzene	--	--	HMDB0059963	--	Benzenoids	Phenol ethers	Anisoles	--	--	--
FAHFA 18:2/20:4	--	--	--	--	--	--	--	--	--	--
2-Aminoethylphosphonate	cpd:C03557	map00440 Phosphonate and phosphinate metabolism;map01100 Metabolic pathways;map02010 ABC transporters	HMDB0011747	--	Organic acids and derivatives	Organic phosphonic acids and derivatives	Organic phosphonic acids	--	--	--
Nitidine	cpd:C09595	--	--	--	--	--	--	--	--	--
DGDG 16:0_18:2	--	--	--	--	--	--	--	--	--	--
N-acetylglycine	--	--	HMDB0000532	--	Organic acids and derivatives	Carboxylic acids and derivatives	Amino acids, peptides, and analogues	--	--	--
8-iso-15-keto Prostaglandin E2	--	--	--	--	--	--	--	--	--	--
FAHFA 16:0/18:2	--	--	--	--	--	--	--	--	--	--
Sec-O-Glucosylhamaudol	cpd:C17484	--	HMDB0258199	--	Organoheterocyclic compounds	Benzopyrans	1-benzopyrans	--	--	--
dADP	cpd:C00206	map00230 Purine metabolism;map01100 Metabolic pathways	HMDB0001508	--	Nucleosides, nucleotides, and analogues	Purine nucleotides	Purine deoxyribonucleotides	--	--	--
13,14-dihydro Prostaglandin F1α	--	--	--	--	--	--	--	--	--	--
Paederosidic acid	--	--	--	--	--	--	--	--	--	--
Galloylpaeoniflorin	--	--	--	--	--	--	--	--	--	--
Isoliquiritin	cpd:C16978	--	HMDB0037318	LMPK12120021	Phenylpropanoids and polyketides	Flavonoids	Flavonoid glycosides	Polyketides [PK]	Flavonoids [PK12]	Chalcones and dihydrochalcones [PK1212]
Dehydroeffusol	--	--	--	--	--	--	--	--	--	--
Dl-Indole-3-lactic acid	--	--	--	--	--	--	--	--	--	--
Engeletin	--	--	--	--	--	--	--	--	--	--
Resolvin E1	cpd:C18171	--	HMDB0010410	LMFA03140003	Lipids and lipid-like molecules	Fatty Acyls	Eicosanoids	Fatty Acyls [FA]	Eicosanoids [FA03]	Resolvin Es [FA0314]
THC	cpd:C06972	--	HMDB0014613	LMPK13120004	Organoheterocyclic compounds	Benzopyrans	1-benzopyrans	Polyketides [PK]	Aromatic polyketides [PK13]	Other aromatic polyketides [PK1312]
(±)9(10)-DiHOME	--	--	--	--	--	--	--	--	--	--
Tetradecanedioic acid	--	--	HMDB0000872	LMFA01170018	Lipids and lipid-like molecules	Fatty Acyls	Fatty acids and conjugates	Fatty Acyls [FA]	Fatty Acids and Conjugates [FA01]	Dicarboxylic acids [FA0117]
LPG 18:1	--	--	--	LMGP04050006	--	--	--	Glycerophospholipids [GP]	Glycerophosphoglycerols [GP04]	Monoacylglycerophosphoglycerols [GP0405]
3-Hydroxy-glabrol	--	--	--	--	--	--	--	--	--	--
Peonidin chloride	--	--	--	--	--	--	--	--	--	--
Rosmarinic acid	cpd:C01850	map00350 Tyrosine metabolism	HMDB0003572	--	Phenylpropanoids and polyketides	Cinnamic acids and derivatives	Hydroxycinnamic acids and derivatives	--	--	--
1a,1b-Dihomo prostaglandin E1	--	--	--	--	--	--	--	--	--	--
Inosine diphosphate	cpd:C00104	map00230 Purine metabolism	HMDB0003335	--	Nucleosides, nucleotides, and analogues	Purine nucleotides	Purine ribonucleotides	--	--	--
pteroside A	--	--	HMDB0030758	--	Organic oxygen compounds	Organooxygen compounds	Carbohydrates and carbohydrate conjugates	--	--	--
2-[2-(4-benzhydrylpiperazino)-2-oxoethoxy]acetic acid	--	--	--	--	--	--	--	--	--	--
Epimedin C	--	--	--	LMPK12112015	--	--	--	Polyketides [PK]	Flavonoids [PK12]	Flavones and Flavonols [PK1211]
Prostaglandin H2	cpd:C00427	map00590 Arachidonic acid metabolism;map01100 Metabolic pathways	HMDB0001381	LMFA03010010	Lipids and lipid-like molecules	Fatty Acyls	Eicosanoids	Fatty Acyls [FA]	Eicosanoids [FA03]	Prostaglandins [FA0301]
Adenosine5-phosphosulfate	--	--	--	--	--	--	--	--	--	--
Capryloylglycine	--	--	HMDB0000832	--	Organic acids and derivatives	Carboxylic acids and derivatives	Amino acids, peptides, and analogues	--	--	--
Lauric Acid	cpd:C02679	map00061 Fatty acid biosynthesis;map01100 Metabolic pathways	HMDB0303348	LMFA01010012	Lipids and lipid-like molecules	Fatty Acyls	Fatty acids and conjugates	Fatty Acyls [FA]	Fatty Acids and Conjugates [FA01]	Straight chain fatty acids [FA0101]
Eriocitrin	cpd:C09732	--	HMDB0005811	LMPK12140366	Benzenoids	Naphthalenes	Phenylnaphthalenes	Polyketides [PK]	Flavonoids [PK12]	Flavanones [PK1214]
Rehmannioside D	--	--	--	--	--	--	--	--	--	--
15(R),19(R)-Hydroxy prostaglandin F2α	--	--	--	--	--	--	--	--	--	--
CDP	cpd:C00112	map00240 Pyrimidine metabolism;map01100 Metabolic pathways	HMDB0001546	--	Nucleosides, nucleotides, and analogues	Pyrimidine nucleotides	Pyrimidine ribonucleotides	--	--	--
20-Hydroxy-(5Z,8Z,11Z,14Z)-eicosatetraenoic acid	--	--	HMDB0005998	--	Lipids and lipid-like molecules	Fatty Acyls	Fatty acids and conjugates	--	--	--
(+)-Isolariciresinol	--	--	HMDB0301739	--	Lignans, neolignans and related compounds	Aryltetralin lignans	9,9p-dihydroxyaryltetralin lignans	--	--	--
D-Glucuronic acid	cpd:C16245	--	HMDB0000127	--	Organic oxygen compounds	Organooxygen compounds	Carbohydrates and carbohydrate conjugates	--	--	--
N-(9H-Purin-6-ylcarbamoyl)threonine	--	--	--	--	--	--	--	--	--	--
Bulleyaconi cine A	--	--	--	--	--	--	--	--	--	--
LPC 16:1	--	--	--	LMGP01050022	--	--	--	Glycerophospholipids [GP]	Glycerophosphocholines [GP01]	Monoacylglycerophosphocholines [GP0105]
12,13-EODE	--	--	--	--	--	--	--	--	--	--
12-epi Leukotriene B4	--	--	--	--	--	--	--	--	--	--
Picrotoxinin	cpd:C09529	--	HMDB0240274	--	Organoheterocyclic compounds	Furopyrans	-	--	--	--
N1-[1-[(4-fluoroanilino)carbonyl]-2-(2-thienyl)vinyl]benzamide	--	--	--	--	--	--	--	--	--	--
Phloretin	cpd:C00774	--	HMDB0003306	LMPK12120525	Phenylpropanoids and polyketides	Linear 1,3-diarylpropanoids	Chalcones and dihydrochalcones	Polyketides [PK]	Flavonoids [PK12]	Chalcones and dihydrochalcones [PK1212]
Keracyanin chloride	--	--	--	--	--	--	--	--	--	--
(S)-Zearalanone	cpd:C14754	--	--	--	--	--	--	--	--	--
Echinacoside	cpd:C10450	--	HMDB0251686	--	Organic oxygen compounds	Organooxygen compounds	Carbohydrates and carbohydrate conjugates	--	--	--
Chlortetracycline	cpd:C06571	--	HMDB0248728	LMPK07000004	Phenylpropanoids and polyketides	Tetracyclines	-	Polyketides [PK]	Linear tetracyclines [PK07]	_
Indole-3-carboxylic acid	cpd:C19837	--	HMDB0003320	--	Organoheterocyclic compounds	Indoles and derivatives	Indolecarboxylic acids and derivatives	--	--	--
ent-8-iso Prostaglandin F2α	--	--	--	--	--	--	--	--	--	--
Baohuoside II	--	--	HMDB0248861	--	Phenylpropanoids and polyketides	Flavonoids	Flavonoid glycosides	--	--	--
Salvinorin B	--	--	--	--	--	--	--	--	--	--
Gracillin	cpd:C08901	--	HMDB0252931	LMST01080057	Lipids and lipid-like molecules	Steroids and steroid derivatives	Steroidal glycosides	Sterol Lipids [ST]	Sterols [ST01]	Spirostanols and derivatives [ST0108]
Methyl linolenate	--	--	HMDB0254600	--	Lipids and lipid-like molecules	Fatty Acyls	Lineolic acids and derivatives	--	--	--
Rutin	cpd:C05625	map00944 Flavone and flavonol biosynthesis;map01100 Metabolic pathways;map01110 Biosynthesis of secondary metabolites	HMDB0003249	LMPK12112098	Phenylpropanoids and polyketides	Flavonoids	Flavonoid glycosides	Polyketides [PK]	Flavonoids [PK12]	Flavones and Flavonols [PK1211]
Lipoxin B4	cpd:C06315	map00590 Arachidonic acid metabolism	HMDB0005082	LMFA03040002	Lipids and lipid-like molecules	Fatty Acyls	Eicosanoids	Fatty Acyls [FA]	Eicosanoids [FA03]	Lipoxins [FA0304]
PG O-16:4_18:2	--	--	--	--	--	--	--	--	--	--
Perillyl alcohol	cpd:C02452	map00902 Monoterpenoid biosynthesis;map01110 Biosynthesis of secondary metabolites	HMDB0003634	--	Lipids and lipid-like molecules	Prenol lipids	Monoterpenoids	--	--	--
Oleuropein	cpd:C09794	--	HMDB0035872	--	Lipids and lipid-like molecules	Prenol lipids	Sesquiterpenoids	--	--	--
Lactose	cpd:C00243	map00052 Galactose metabolism;map01100 Metabolic pathways;map02010 ABC transporters	HMDB0041627	--	Organic oxygen compounds	Organooxygen compounds	Carbohydrates and carbohydrate conjugates	--	--	--
Hippuric Acid	cpd:C01586	map00360 Phenylalanine metabolism	HMDB0000714	--	Benzenoids	Benzene and substituted derivatives	Benzoic acids and derivatives	--	--	--
Thymidine 5'-diphosphate	--	--	HMDB0001274	--	Nucleosides, nucleotides, and analogues	Pyrimidine nucleotides	Pyrimidine deoxyribonucleotides	--	--	--
15(R)-Prostaglandin E2	--	--	--	--	--	--	--	--	--	--
1-(2,4-dihydroxyphenyl)-2-(3,5-dimethoxyphenyl)propan-1-one	--	--	--	--	--	--	--	--	--	--
Indole-3-acetic acid	cpd:C00954	map00380 Tryptophan metabolism;map01100 Metabolic pathways;map04075 Plant hormone signal transduction	HMDB0302181	--	Organoheterocyclic compounds	Indoles and derivatives	Indolyl carboxylic acids and derivatives	--	--	--
4-Pyridoxic acid	cpd:C00847	map00750 Vitamin B6 metabolism;map01100 Metabolic pathways	HMDB0000017	--	Organoheterocyclic compounds	Pyridines and derivatives	Pyridinecarboxylic acids and derivatives	--	--	--
(±)8(9)-DiHET	--	--	--	--	--	--	--	--	--	--
MGDG 16:0_18:2	--	--	--	--	--	--	--	--	--	--
Bavachalcone	--	--	HMDB0248885	LMPK12120046	Phenylpropanoids and polyketides	Linear 1,3-diarylpropanoids	Chalcones and dihydrochalcones	Polyketides [PK]	Flavonoids [PK12]	Chalcones and dihydrochalcones [PK1212]
N-Lauroylsarcosine	--	--	HMDB0255165	--	Organic acids and derivatives	Carboxylic acids and derivatives	Amino acids, peptides, and analogues	--	--	--
D-Sphingosine	--	--	HMDB0000252	--	Organic nitrogen compounds	Organonitrogen compounds	Amines	--	--	--
(+/-)11(12)-DiHET	--	--	--	--	--	--	--	--	--	--
N-Oleoyl Glycine	--	--	HMDB0241916	LMFA08020082	Organoheterocyclic compounds	Diazines	Pyrimidines and pyrimidine derivatives	Fatty Acyls [FA]	Fatty amides [FA08]	N-acyl amines [FA0802]
Gambogenic acid	--	--	HMDB0252605	--	Organoheterocyclic compounds	Benzopyrans	1-benzopyrans	--	--	--
Steviolbioside	--	--	HMDB0036707	LMPR01040122	Lipids and lipid-like molecules	Prenol lipids	Terpene glycosides	Prenol Lipids [PR]	Isoprenoids [PR01]	C20 isoprenoids (diterpenes) [PR0104]
Mangiferin	cpd:C10077	--	HMDB0034410	--	Organoheterocyclic compounds	Benzopyrans	1-benzopyrans	--	--	--
GDP-alpha-D-glucose	cpd:C00394	map00500 Starch and sucrose metabolism;map00520 Amino sugar and nucleotide sugar metabolism;map01100 Metabolic pathways	HMDB0304367	--	Nucleosides, nucleotides, and analogues	Purine nucleotides	Purine nucleotide sugars	--	--	--
Adrenic acid	cpd:C16527	map01040 Biosynthesis of unsaturated fatty acids	HMDB0002226	LMFA04000050	Lipids and lipid-like molecules	Fatty Acyls	Fatty acids and conjugates	Fatty Acyls [FA]	Docosanoids [FA04]	Other Docosanoids [FA0400]
L-Kynurenine	cpd:C00328	map00380 Tryptophan metabolism;map01100 Metabolic pathways	HMDB0000684	--	Organic oxygen compounds	Organooxygen compounds	Carbonyl compounds	--	--	--
N-Sinapoylagmatine	--	--	--	--	--	--	--	--	--	--
Heteroclitin D	--	--	--	--	--	--	--	--	--	--
Capric acid	--	--	HMDB0000511	LMFA01010010	Lipids and lipid-like molecules	Fatty Acyls	Fatty acids and conjugates	Fatty Acyls [FA]	Fatty Acids and Conjugates [FA01]	Straight chain fatty acids [FA0101]
Lysopa 16:0	--	--	--	--	--	--	--	--	--	--
MGDG O-24:6_16:1	--	--	--	--	--	--	--	--	--	--
5,6,7-Trimethoxyflavone	--	--	--	--	--	--	--	--	--	--
FAHFA 18:2/3:0	--	--	--	--	--	--	--	--	--	--
Curculigoside	--	--	HMDB0250592	--	Organic oxygen compounds	Organooxygen compounds	Carbohydrates and carbohydrate conjugates	--	--	--
Prostaglandin H1	--	--	HMDB0013041	LMFA03010044	Lipids and lipid-like molecules	Fatty Acyls	Eicosanoids	Fatty Acyls [FA]	Eicosanoids [FA03]	Prostaglandins [FA0301]
Hesperidin	cpd:C09755	--	HMDB0003265	LMPK12140451	Phenylpropanoids and polyketides	Flavonoids	Flavonoid glycosides	Polyketides [PK]	Flavonoids [PK12]	Flavanones [PK1214]
Parishin E	--	--	--	--	--	--	--	--	--	--
Prostaglandin F1α	cpd:C06475	--	--	--	--	--	--	--	--	--
Methyl oleate	cpd:C03425	--	--	LMFA07010965	--	--	--	Fatty Acyls [FA]	Fatty esters [FA07]	Short fatty esters [FA0710]
Tenuifoliside B	--	--	--	--	--	--	--	--	--	--
s7p	--	--	--	--	--	--	--	--	--	--
Schisantherin A	cpd:C10881	--	HMDB0258170	--	Phenylpropanoids and polyketides	Tannins	Hydrolyzable tannins	--	--	--
Rosavin	--	--	HMDB0257308	--	Lipids and lipid-like molecules	Fatty Acyls	Fatty acyl glycosides	--	--	--
Vincristine	cpd:C07204	map00901 Indole alkaloid biosynthesis;map01110 Biosynthesis of secondary metabolites	HMDB0014681	--	Organic acids and derivatives	Carboxylic acids and derivatives	Amino acids, peptides, and analogues	--	--	--
m-Cresol	cpd:C01467	--	HMDB0002048	--	Benzenoids	Phenols	Cresols	--	--	--
4-Pyridoxate	cpd:C00847	map00750 Vitamin B6 metabolism;map01100 Metabolic pathways	HMDB0000017	--	Organoheterocyclic compounds	Pyridines and derivatives	Pyridinecarboxylic acids and derivatives	--	--	--
Trigonelline	cpd:C01004	map00760 Nicotinate and nicotinamide metabolism	HMDB0000875	--	Alkaloids and derivatives	-	-	--	--	--
13,14-dihydro-15-keto-tetranor Prostaglandin D2	--	--	--	--	--	--	--	--	--	--
MGDG O-24:4_16:0	--	--	--	--	--	--	--	--	--	--
FAHFA 15:0/17:2	--	--	--	--	--	--	--	--	--	--
Orotidine	--	--	HMDB0000788	--	Nucleosides, nucleotides, and analogues	Pyrimidine nucleosides	-	--	--	--
PMeOH 16:0_18:3	--	--	--	--	--	--	--	--	--	--
14,15-Leukotriene E4	--	--	--	LMFA03020033	--	--	--	Fatty Acyls [FA]	Eicosanoids [FA03]	Leukotrienes [FA0302]
Chinese bittersweet alkaloid II	--	--	--	--	--	--	--	--	--	--
Rhein	cpd:C10401	--	HMDB0032876	LMPK13040015	Benzenoids	Anthracenes	Anthracenecarboxylic acids and derivatives	Polyketides [PK]	Aromatic polyketides [PK13]	Anthracenes and phenanthrenes [PK1304]
MGDG O-28:6_18:1	--	--	--	--	--	--	--	--	--	--
Ursolic acid	cpd:C08988	--	HMDB0002395	LMPR0106180007	Lipids and lipid-like molecules	Prenol lipids	Triterpenoids	Prenol Lipids [PR]	Isoprenoids [PR01]	C30 isoprenoids (triterpenes) [PR0106]
Glycocholic acid	cpd:C01921	map01100 Metabolic pathways	HMDB0000138	LMST05030001	Lipids and lipid-like molecules	Steroids and steroid derivatives	Bile acids, alcohols and derivatives	Sterol Lipids [ST]	Steroid conjugates [ST05]	Glycine conjugates [ST0503]
HBMP 18:2_18:2_12:0	--	--	--	--	--	--	--	--	--	--
L-Palmitoylcarnitine	cpd:C02990	map00071 Fatty acid degradation;map01212 Fatty acid metabolism	HMDB0240774	LMFA07070079	Lipids and lipid-like molecules	Fatty Acyls	Fatty acid esters	Fatty Acyls [FA]	Fatty esters [FA07]	Fatty acyl carnitines [FA0707]
D-Glucono-1,5-lactone	cpd:C00198	map00030 Pentose phosphate pathway;map01100 Metabolic pathways;map01110 Biosynthesis of secondary metabolites;map01200 Carbon metabolism	HMDB0000150	--	Organic oxygen compounds	Organooxygen compounds	Carbohydrates and carbohydrate conjugates	--	--	--
Maltitol	--	--	HMDB0002928	--	Lipids and lipid-like molecules	Fatty Acyls	Fatty acyl glycosides	--	--	--
8-Gingerol	--	--	--	--	--	--	--	--	--	--
8-Isoprostaglandin F1α	--	--	--	--	--	--	--	--	--	--
DL-Methionine	--	--	HMDB0033951	--	Organic acids and derivatives	Carboxylic acids and derivatives	Amino acids, peptides, and analogues	--	--	--
Geniposidic acid	cpd:C11673	map00902 Monoterpenoid biosynthesis;map01110 Biosynthesis of secondary metabolites	HMDB0034942	LMPR0102070043	Lipids and lipid-like molecules	Prenol lipids	Terpene glycosides	Prenol Lipids [PR]	Isoprenoids [PR01]	C10 isoprenoids (monoterpenes) [PR0102]
Juglalin	--	--	--	--	--	--	--	--	--	--
C-pentosyl-luteolin O-p-coumaroylhexoside	--	--	--	--	--	--	--	--	--	--
Arachidonic acid	cpd:C00219	map00590 Arachidonic acid metabolism;map00591 Linoleic acid metabolism;map01040 Biosynthesis of unsaturated fatty acids;map01100 Metabolic pathways	HMDB0001043	LMFA01030001	Lipids and lipid-like molecules	Fatty Acyls	Fatty acids and conjugates	Fatty Acyls [FA]	Fatty Acids and Conjugates [FA01]	Unsaturated fatty acids [FA0103]
Efetaal	--	--	--	--	--	--	--	--	--	--
14,15-Dehydrocrepenynic acid	--	--	--	LMFA01031062	--	--	--	Fatty Acyls [FA]	Fatty Acids and Conjugates [FA01]	Unsaturated fatty acids [FA0103]
LysoPE 18:2 (2n isomer)	--	--	--	--	--	--	--	--	--	--
LPE 18:2	--	--	--	LMGP02050041	--	--	--	Glycerophospholipids [GP]	Glycerophosphoethanolamines [GP02]	Monoacylglycerophosphoethanolamines [GP0205]
2,3-Dinor-11β-prostaglandin F2α	--	--	--	--	--	--	--	--	--	--
Polygalaxanthone III	--	--	--	--	--	--	--	--	--	--
Diosbulbin B	--	--	HMDB0036777	--	Organoheterocyclic compounds	Naphthofurans	-	--	--	--
trans-Cinnamic acid	cpd:C00423	map00130 Ubiquinone and other terpenoid-quinone biosynthesis;map00360 Phenylalanine metabolism;map00940 Phenylpropanoid biosynthesis;map01100 Metabolic pathways;map01110 Biosynthesis of secondary metabolites	HMDB0000930	--	Phenylpropanoids and polyketides	Cinnamic acids and derivatives	Cinnamic acids	--	--	--
TBHQ	--	--	HMDB0032062	--	Benzenoids	Benzene and substituted derivatives	Phenylpropanes	--	--	--
4,5-Dicaffeoylquinic acid	--	--	HMDB0304637	--	Organic oxygen compounds	Organooxygen compounds	Alcohols and polyols	--	--	--
Denin	--	--	--	--	--	--	--	--	--	--
Tricin 5-O-hexosyl-O-hexoside	--	--	--	--	--	--	--	--	--	--
di-C,C-pentosyl-apigenin	--	--	--	--	--	--	--	--	--	--
9-HpOTrE	--	--	--	LMFA02000108	--	--	--	Fatty Acyls [FA]	Octadecanoids [FA02]	Other Octadecanoids [FA0200]
Tangeretin	cpd:C10190	--	--	LMPK12111443	--	--	--	Polyketides [PK]	Flavonoids [PK12]	Flavones and Flavonols [PK1211]
Thymidine	cpd:C00214	map00240 Pyrimidine metabolism;map01100 Metabolic pathways	HMDB0000273	--	Nucleosides, nucleotides, and analogues	Pyrimidine nucleosides	Pyrimidine 2'-deoxyribonucleosides	--	--	--
Caffeic acid O-glucoside	--	--	--	--	--	--	--	--	--	--
Eriodictyol	cpd:C05631	map00941 Flavonoid biosynthesis;map01110 Biosynthesis of secondary metabolites	HMDB0005810	LMPK12140002	Phenylpropanoids and polyketides	Flavonoids	Flavans	Polyketides [PK]	Flavonoids [PK12]	Flavanones [PK1214]
4-Demethylepipodophyllotoxin	--	--	--	--	--	--	--	--	--	--
Methyl jasmonate	cpd:C11512	map00592 alpha-Linolenic acid metabolism;map01110 Biosynthesis of secondary metabolites	HMDB0036583	LMFA02020010	Lipids and lipid-like molecules	Fatty Acyls	Lineolic acids and derivatives	Fatty Acyls [FA]	Octadecanoids [FA02]	Jasmonic acids [FA0202]
Verbenalin	cpd:C09802	--	HMDB0301853	LMPR0102070016	Lipids and lipid-like molecules	Prenol lipids	Terpene glycosides	Prenol Lipids [PR]	Isoprenoids [PR01]	C10 isoprenoids (monoterpenes) [PR0102]
Tricin 4'-O-(syringyl alcohol) ether	--	--	--	--	--	--	--	--	--	--
Salidroside	cpd:C06046	map00350 Tyrosine metabolism	HMDB0257463	--	Organic oxygen compounds	Organooxygen compounds	Carbohydrates and carbohydrate conjugates	--	--	--
N-Acetylglucosamine	--	--	HMDB0000803	--	Organic oxygen compounds	Organooxygen compounds	Carbohydrates and carbohydrate conjugates	--	--	--
Tricin 5-O-hexoside derivative	--	--	--	--	--	--	--	--	--	--
Salvianolic acid D	--	--	HMDB0041773	--	Organoheterocyclic compounds	Benzoxepines	Dibenzoxepines	--	--	--
8-Epiloganic acid	--	--	HMDB0247433	--	Lipids and lipid-like molecules	Prenol lipids	Terpene glycosides	--	--	--
6-Paradol	cpd:C10482	--	HMDB0030801	--	Benzenoids	Phenols	Methoxyphenols	--	--	--
Eupatilin	cpd:C10040	--	HMDB0029469	LMPK12111228	Phenylpropanoids and polyketides	Flavonoids	O-methylated flavonoids	Polyketides [PK]	Flavonoids [PK12]	Flavones and Flavonols [PK1211]
Tricin 5-O-hexoside	--	--	--	--	--	--	--	--	--	--
Asperulosid	--	--	--	--	--	--	--	--	--	--
Valepotriate	--	--	HMDB0034493	--	Lipids and lipid-like molecules	Prenol lipids	Monoterpenoids	--	--	--
Artesunate	--	--	HMDB0240267	--	Lipids and lipid-like molecules	Prenol lipids	Sesquiterpenoids	--	--	--
Selgin C-hexoside	--	--	--	--	--	--	--	--	--	--
Vitamin C	cpd:C00072	map00053 Ascorbate and aldarate metabolism;map00480 Glutathione metabolism;map01100 Metabolic pathways;map01110 Biosynthesis of secondary metabolites	HMDB0000044	--	Organoheterocyclic compounds	Dihydrofurans	Furanones	--	--	--
7-O-Methylmangiferin	--	--	--	--	--	--	--	--	--	--
S-(5-Adenosy)-L-Homocysteine	--	--	--	--	--	--	--	--	--	--
2-Hydroxyisocaproic Acid	--	--	HMDB0000665	--	Lipids and lipid-like molecules	Fatty Acyls	Fatty acids and conjugates	--	--	--
Uridine 5'-monophosphate	cpd:C00105	map00240 Pyrimidine metabolism;map01100 Metabolic pathways	HMDB0000288	--	Nucleosides, nucleotides, and analogues	Pyrimidine nucleotides	Pyrimidine ribonucleotides	--	--	--
D-Mannose 6-phosphate	cpd:C00275	map00051 Fructose and mannose metabolism;map00520 Amino sugar and nucleotide sugar metabolism;map01100 Metabolic pathways;map01110 Biosynthesis of secondary metabolites	HMDB0304312	--	Organic oxygen compounds	Organooxygen compounds	Carbohydrates and carbohydrate conjugates	--	--	--
Bruceine D	cpd:C08752	--	HMDB0249404	--	Lipids and lipid-like molecules	Prenol lipids	Terpene lactones	--	--	--
GMP	cpd:C00144	map00230 Purine metabolism;map01100 Metabolic pathways	HMDB0001397	--	Nucleosides, nucleotides, and analogues	Purine nucleotides	Purine ribonucleotides	--	--	--
Hexadecanedioic acid	--	--	HMDB0000672	LMFA01170022	Lipids and lipid-like molecules	Fatty Acyls	Fatty acids and conjugates	Fatty Acyls [FA]	Fatty Acids and Conjugates [FA01]	Dicarboxylic acids [FA0117]
Shikonin	cpd:C17412	map00130 Ubiquinone and other terpenoid-quinone biosynthesis;map01110 Biosynthesis of secondary metabolites	--	--	--	--	--	--	--	--
Estriol	cpd:C05141	map01100 Metabolic pathways	HMDB0000153	LMST02010003	Lipids and lipid-like molecules	Steroids and steroid derivatives	Estrane steroids	Sterol Lipids [ST]	Steroids [ST02]	C18 steroids (estrogens) and derivatives [ST0201]
Ferulic acid O-hexoside	--	--	--	--	--	--	--	--	--	--
Allantoin	cpd:C01551	--	HMDB0000462	--	Organoheterocyclic compounds	Azoles	Imidazoles	--	--	--
L-arginine	cpd:C00062	map00220 Arginine biosynthesis;map00261 Monobactam biosynthesis;map00330 Arginine and proline metabolism;map00472 D-Arginine and D-ornithine metabolism;map00970 Aminoacyl-tRNA biosynthesis;map01100 Metabolic pathways;map01110 Biosynthesis of secondary metabolites;map01230 Biosynthesis of amino acids;map02010 ABC transporters	HMDB0000517	--	Organic acids and derivatives	Carboxylic acids and derivatives	Amino acids, peptides, and analogues	--	--	--
Hastatoside	--	--	HMDB0301945	--	Lipids and lipid-like molecules	Prenol lipids	Terpene glycosides	--	--	--
Asp-glu	--	--	HMDB0028752	--	Organic acids and derivatives	Carboxylic acids and derivatives	Amino acids, peptides, and analogues	--	--	--
Salicylic acid O-glucoside	--	--	--	--	--	--	--	--	--	--
Naringenin chalcone	cpd:C06561	map00941 Flavonoid biosynthesis;map01100 Metabolic pathways;map01110 Biosynthesis of secondary metabolites	HMDB0029631	LMPK12120264	Phenylpropanoids and polyketides	Linear 1,3-diarylpropanoids	Chalcones and dihydrochalcones	Polyketides [PK]	Flavonoids [PK12]	Chalcones and dihydrochalcones [PK1212]
3-N-butyl-4,5-dihydrophthalide	--	--	--	--	--	--	--	--	--	--
Taxifolin	cpd:C01617	map00941 Flavonoid biosynthesis;map01100 Metabolic pathways;map01110 Biosynthesis of secondary metabolites	HMDB0303943	LMPK12140721	Phenylpropanoids and polyketides	Flavonoids	Flavans	Polyketides [PK]	Flavonoids [PK12]	Flavanones [PK1214]
Helicid	--	--	--	--	--	--	--	--	--	--
Polydatin	cpd:C10275	--	HMDB0030564	LMPK13090012	Phenylpropanoids and polyketides	Stilbenes	Stilbene glycosides	Polyketides [PK]	Aromatic polyketides [PK13]	Diphenyl ethers, biphenyls, dibenzyls and stilbenes [PK1309]
Spinosin	cpd:C17834	--	HMDB0258422	LMPK12110988	Phenylpropanoids and polyketides	Flavonoids	Flavonoid glycosides	Polyketides [PK]	Flavonoids [PK12]	Flavones and Flavonols [PK1211]
Liquiritin apioside	--	--	HMDB0037491	--	Phenylpropanoids and polyketides	Flavonoids	Flavonoid glycosides	--	--	--
Tetranor-12R-HETE	--	--	--	LMFA01050143	--	--	--	Fatty Acyls [FA]	Fatty Acids and Conjugates [FA01]	Hydroxy fatty acids [FA0105]
8-O-acetyl shanzhiside methyl ester	--	--	HMDB0248874	--	Lipids and lipid-like molecules	Prenol lipids	Terpene glycosides	--	--	--
Aminophylline	--	--	HMDB0001889	--	Organoheterocyclic compounds	Imidazopyrimidines	Purines and purine derivatives	--	--	--
Anise oil	--	--	--	--	--	--	--	--	--	--
Gastrodin	cpd:C16964	--	HMDB0252648	--	Organic oxygen compounds	Organooxygen compounds	Carbohydrates and carbohydrate conjugates	--	--	--
N-Acetyl-L-tyrosine	--	--	HMDB0000866	--	Organic acids and derivatives	Carboxylic acids and derivatives	Amino acids, peptides, and analogues	--	--	--
13-HPODE	--	--	HMDB0003871	LMFA02000034	Lipids and lipid-like molecules	Fatty Acyls	Lineolic acids and derivatives	Fatty Acyls [FA]	Octadecanoids [FA02]	Other Octadecanoids [FA0200]
N-Acetyl-L-methionine	cpd:C02712	--	HMDB0011745	--	Organic acids and derivatives	Carboxylic acids and derivatives	Amino acids, peptides, and analogues	--	--	--
3-O-p-coumaroyl shikimic acid O-hexoside	--	--	--	--	--	--	--	--	--	--
Sclareol Glycol	--	--	--	--	--	--	--	--	--	--
LPC 14:0	--	--	--	LMGP01050073	--	--	--	Glycerophospholipids [GP]	Glycerophosphocholines [GP01]	Monoacylglycerophosphocholines [GP0105]
Quinic acid O-di-glucuronic acid	--	--	--	--	--	--	--	--	--	--
L-Ornithine	cpd:C00077	map00220 Arginine biosynthesis;map00330 Arginine and proline metabolism;map00472 D-Arginine and D-ornithine metabolism;map00480 Glutathione metabolism;map01100 Metabolic pathways;map01110 Biosynthesis of secondary metabolites;map01210 2-Oxocarboxylic acid metabolism;map01230 Biosynthesis of amino acids;map02010 ABC transporters	HMDB0000214	--	Organic acids and derivatives	Carboxylic acids and derivatives	Amino acids, peptides, and analogues	--	--	--
Cytidine-5'-monophosphate	cpd:C00055	map00240 Pyrimidine metabolism;map01100 Metabolic pathways	HMDB0000095	--	Nucleosides, nucleotides, and analogues	Pyrimidine nucleotides	Pyrimidine ribonucleotides	--	--	--
Albiflorin	cpd:C17457	--	HMDB0248116	--	Lipids and lipid-like molecules	Prenol lipids	Terpene glycosides	--	--	--
Ginkgolide C	cpd:C07603	--	HMDB0036860	LMPR0104540003	Lipids and lipid-like molecules	Prenol lipids	Terpene lactones	Prenol Lipids [PR]	Isoprenoids [PR01]	C20 isoprenoids (diterpenes) [PR0104]
LPE 16:1	--	--	--	LMGP02050037	--	--	--	Glycerophospholipids [GP]	Glycerophosphoethanolamines [GP02]	Monoacylglycerophosphoethanolamines [GP0205]
Levodopa	cpd:C00355	map00350 Tyrosine metabolism;map00950 Isoquinoline alkaloid biosynthesis;map00965 Betalain biosynthesis;map01100 Metabolic pathways;map01110 Biosynthesis of secondary metabolites	HMDB0000181	--	Organic acids and derivatives	Carboxylic acids and derivatives	Amino acids, peptides, and analogues	--	--	--
Catalpol	cpd:C09773	--	HMDB0242754	LMPR0102070007	Organic oxygen compounds	Organooxygen compounds	Carbohydrates and carbohydrate conjugates	Prenol Lipids [PR]	Isoprenoids [PR01]	C10 isoprenoids (monoterpenes) [PR0102]
Acetylharpagide	--	--	--	--	--	--	--	--	--	--
1,11-Undecanedicarboxylic acid	--	--	HMDB0002327	--	Lipids and lipid-like molecules	Fatty Acyls	Fatty acids and conjugates	--	--	--
Ouabain	cpd:C01443	--	HMDB0015224	LMST01120022	Benzenoids	Naphthalenes	-	Sterol Lipids [ST]	Sterols [ST01]	Cardanolides and derivatives [ST0112]
Ribulose-5-phosphate	--	--	--	--	--	--	--	--	--	--
Narirutin	cpd:C09793	--	HMDB0033740	LMPK12140236	Phenylpropanoids and polyketides	Flavonoids	Flavonoid glycosides	Polyketides [PK]	Flavonoids [PK12]	Flavanones [PK1214]
Toddalolactone	--	--	--	--	--	--	--	--	--	--
LPE 14:0	--	--	--	LMGP02050033	--	--	--	Glycerophospholipids [GP]	Glycerophosphoethanolamines [GP02]	Monoacylglycerophosphoethanolamines [GP0205]
1-O-b-D-glucopyranosyl sinapate	--	--	--	--	--	--	--	--	--	--
Lobetyolin	--	--	HMDB0254141	--	Lipids and lipid-like molecules	Fatty Acyls	Fatty acyl glycosides	--	--	--
Azelaic acid	cpd:C08261	--	HMDB0000784	LMFA01170054	Lipids and lipid-like molecules	Fatty Acyls	Fatty acids and conjugates	Fatty Acyls [FA]	Fatty Acids and Conjugates [FA01]	Dicarboxylic acids [FA0117]
O-p-coumaroyl-O-salicyloyl quinic acid	--	--	--	--	--	--	--	--	--	--
Maltopentaose	--	--	HMDB0012254	--	Organic oxygen compounds	Organooxygen compounds	Carbohydrates and carbohydrate conjugates	--	--	--
Schisandrin C	--	--	HMDB0258167	--	Phenylpropanoids and polyketides	Tannins	Hydrolyzable tannins	--	--	--
Arbutin	cpd:C06186	map00010 Glycolysis / Gluconeogenesis	HMDB0029943	--	Organic oxygen compounds	Organooxygen compounds	Carbohydrates and carbohydrate conjugates	--	--	--
6-Biopterin	--	--	HMDB0000468	--	Organoheterocyclic compounds	Pteridines and derivatives	Pterins and derivatives	--	--	--
Gluconolactone	cpd:C00198	map00030 Pentose phosphate pathway;map01100 Metabolic pathways;map01110 Biosynthesis of secondary metabolites;map01200 Carbon metabolism	HMDB0000150	--	Organic oxygen compounds	Organooxygen compounds	Carbohydrates and carbohydrate conjugates	--	--	--
Choline	--	--	HMDB0000097	--	Organic nitrogen compounds	Organonitrogen compounds	Quaternary ammonium salts	--	--	--
Cafestol	cpd:C09066	--	HMDB0035710	--	Organoheterocyclic compounds	Naphthofurans	-	--	--	--
2-Hydroxyphenylalanine	--	--	HMDB0006050	--	Organic acids and derivatives	Carboxylic acids and derivatives	Amino acids, peptides, and analogues	--	--	--
N-Benzylformamide	cpd:C15561	--	HMDB0304423	--	Benzenoids	Benzene and substituted derivatives	-	--	--	--
Adenine	cpd:C00147	map00230 Purine metabolism;map00908 Zeatin biosynthesis;map01100 Metabolic pathways	HMDB0000034	--	Organoheterocyclic compounds	Imidazopyrimidines	Purines and purine derivatives	--	--	--
Kahweol	--	--	HMDB0035602	--	Lipids and lipid-like molecules	Prenol lipids	Monoterpenoids	--	--	--
Glucose 1-phosphate	--	--	HMDB0001586	--	Organic oxygen compounds	Organooxygen compounds	Carbohydrates and carbohydrate conjugates	--	--	--
Methionine sulfoxide	--	--	HMDB0002005	--	Organic acids and derivatives	Carboxylic acids and derivatives	Amino acids, peptides, and analogues	--	--	--
2'-Deoxyadenosine	cpd:C00559	map00230 Purine metabolism;map01100 Metabolic pathways	HMDB0000101	--	Nucleosides, nucleotides, and analogues	Purine nucleosides	Purine 2'-deoxyribonucleosides	--	--	--
Guanine	cpd:C00242	map00230 Purine metabolism;map01100 Metabolic pathways	HMDB0000132	--	Organoheterocyclic compounds	Imidazopyrimidines	Purines and purine derivatives	--	--	--
DL-Glutamine	--	--	--	--	--	--	--	--	--	--
Sodium [dodecanoyl(methyl)amino]acetate	--	--	--	--	--	--	--	--	--	--
Diosmetin	cpd:C10038	--	HMDB0029676	LMPK12110824	Phenylpropanoids and polyketides	Flavonoids	O-methylated flavonoids	Polyketides [PK]	Flavonoids [PK12]	Flavones and Flavonols [PK1211]
Methionine	cpd:C01733	--	HMDB0033951	--	Organic acids and derivatives	Carboxylic acids and derivatives	Amino acids, peptides, and analogues	--	--	--
Urocanic acid	cpd:C00785	map00340 Histidine metabolism;map01100 Metabolic pathways	HMDB0000301	--	Organoheterocyclic compounds	Azoles	Imidazoles	--	--	--
Adenosine 5'-monophosphate	cpd:C00020	map00230 Purine metabolism;map00908 Zeatin biosynthesis;map01100 Metabolic pathways;map01110 Biosynthesis of secondary metabolites	HMDB0000045	--	Nucleosides, nucleotides, and analogues	Purine nucleotides	Purine ribonucleotides	--	--	--
3-Methoxybenzaldehyde	--	--	HMDB0031459	--	Benzenoids	Benzene and substituted derivatives	Benzoyl derivatives	--	--	--
8-Hydroxyquinoline	cpd:C19434	--	--	--	--	--	--	--	--	--
Serotonin	cpd:C00780	map00380 Tryptophan metabolism;map01100 Metabolic pathways	HMDB0000259	--	Organoheterocyclic compounds	Indoles and derivatives	Tryptamines and derivatives	--	--	--
Thymine	cpd:C00178	map00240 Pyrimidine metabolism;map01100 Metabolic pathways	HMDB0000262	--	Organoheterocyclic compounds	Diazines	Pyrimidines and pyrimidine derivatives	--	--	--
Apocynin	cpd:C11380	--	HMDB0247918	--	Organic oxygen compounds	Organooxygen compounds	Carbonyl compounds	--	--	--
5,6-dimethyl-4-oxo-4H-pyran-2-carboxylic acid	--	--	--	--	--	--	--	--	--	--
DL-Lysine	--	--	--	--	--	--	--	--	--	--
2-(3,4-dihydroxyphenyl)-3,5,7-trihydroxy-6-methyl-4H-chromen-4-one	--	--	--	--	--	--	--	--	--	--
Methenolone	--	--	HMDB0041928	LMST02020028	Lipids and lipid-like molecules	Steroids and steroid derivatives	Androstane steroids	Sterol Lipids [ST]	Steroids [ST02]	C19 steroids (androgens) and derivatives [ST0202]
α-Aspartylphenylalanine	--	--	HMDB0000706	--	Organic acids and derivatives	Carboxylic acids and derivatives	Amino acids, peptides, and analogues	--	--	--
Curcumin	cpd:C10443	map00945 Stilbenoid, diarylheptanoid and gingerol biosynthesis;map01110 Biosynthesis of secondary metabolites	HMDB0002269	--	Phenylpropanoids and polyketides	Diarylheptanoids	Linear diarylheptanoids	--	--	--
4-Methoxycinnamic acid	--	--	HMDB0002040	--	Phenylpropanoids and polyketides	Cinnamic acids and derivatives	Cinnamic acids	--	--	--
Naringenin	cpd:C00509	map00941 Flavonoid biosynthesis;map00943 Isoflavonoid biosynthesis;map01100 Metabolic pathways;map01110 Biosynthesis of secondary metabolites	HMDB0002670	LMPK12140001	Phenylpropanoids and polyketides	Flavonoids	Flavans	Polyketides [PK]	Flavonoids [PK12]	Flavanones [PK1214]
trans-Cinnamaldehyde	--	--	HMDB0258628	--	Organoheterocyclic compounds	Indoles and derivatives	-	--	--	--
Capsaicin	cpd:C06866	map00360 Phenylalanine metabolism;map01100 Metabolic pathways;map01110 Biosynthesis of secondary metabolites	HMDB0002227	LMFA08020085	Benzenoids	Phenols	Methoxyphenols	Fatty Acyls [FA]	Fatty amides [FA08]	N-acyl amines [FA0802]
Adenosine	cpd:C00212	map00230 Purine metabolism;map01100 Metabolic pathways	HMDB0000050	--	Nucleosides, nucleotides, and analogues	Purine nucleosides	-	--	--	--
Orientin	cpd:C10114	--	HMDB0030614	LMPK12110470	Phenylpropanoids and polyketides	Flavonoids	Flavonoid glycosides	Polyketides [PK]	Flavonoids [PK12]	Flavones and Flavonols [PK1211]
L-Phenylalanine	cpd:C00079	map00360 Phenylalanine metabolism;map00400 Phenylalanine, tyrosine and tryptophan biosynthesis;map00460 Cyanoamino acid metabolism;map00940 Phenylpropanoid biosynthesis;map00960 Tropane, piperidine and pyridine alkaloid biosynthesis;map00966 Glucosinolate biosynthesis;map00970 Aminoacyl-tRNA biosynthesis;map01100 Metabolic pathways;map01110 Biosynthesis of secondary metabolites;map01210 2-Oxocarb…	HMDB0000159	--	Organic acids and derivatives	Carboxylic acids and derivatives	Amino acids, peptides, and analogues	--	--	--
DL-Tryptophan	--	--	HMDB0030396	--	Organoheterocyclic compounds	Indoles and derivatives	Indolyl carboxylic acids and derivatives	--	--	--
L-Glutamic acid	cpd:C00025	map00220 Arginine biosynthesis;map00250 Alanine, aspartate and glutamate metabolism;map00330 Arginine and proline metabolism;map00332 Carbapenem biosynthesis;map00340 Histidine metabolism;map00430 Taurine and hypotaurine metabolism;map00480 Glutathione metabolism;map00630 Glyoxylate and dicarboxylate metabolism;map00650 Butanoate metabolism;map00660 C5-Branched dibasic acid metabolism;map00860 Po…	HMDB0000148	--	Organic acids and derivatives	Carboxylic acids and derivatives	Amino acids, peptides, and analogues	--	--	--
Panthenol	cpd:C05944	map00770 Pantothenate and CoA biosynthesis	HMDB0004231	--	Organic oxygen compounds	Organooxygen compounds	Alcohols and polyols	--	--	--
Isoferulic acid	cpd:C10470	--	HMDB0000955	--	Phenylpropanoids and polyketides	Cinnamic acids and derivatives	Hydroxycinnamic acids and derivatives	--	--	--
Pantothenic acid	cpd:C00864	map00410 beta-Alanine metabolism;map00770 Pantothenate and CoA biosynthesis;map01100 Metabolic pathways;map01110 Biosynthesis of secondary metabolites	HMDB0000210	--	Organic oxygen compounds	Organooxygen compounds	Alcohols and polyols	--	--	--
Adenosine 3'5'-cyclic monophosphate	--	--	--	--	--	--	--	--	--	--
L-Glutathione oxidized	--	--	--	--	--	--	--	--	--	--
Glycyl-L-leucine	cpd:C02155	--	HMDB0028929	--	Organic acids and derivatives	Carboxylic acids and derivatives	Amino acids, peptides, and analogues	--	--	--
Asparagine	cpd:C16438	--	HMDB0251512	--	Organic acids and derivatives	Carboxylic acids and derivatives	Amino acids, peptides, and analogues	--	--	--
Glycerophospho-N-palmitoyl ethanolamine	--	--	--	--	--	--	--	--	--	--
L-Histidine	cpd:C00135	map00340 Histidine metabolism;map00410 beta-Alanine metabolism;map00970 Aminoacyl-tRNA biosynthesis;map01100 Metabolic pathways;map01110 Biosynthesis of secondary metabolites;map01230 Biosynthesis of amino acids;map02010 ABC transporters	HMDB0000177	--	Organic acids and derivatives	Carboxylic acids and derivatives	Amino acids, peptides, and analogues	--	--	--
Cytidine	cpd:C00475	map00240 Pyrimidine metabolism;map01100 Metabolic pathways	HMDB0000089	--	Nucleosides, nucleotides, and analogues	Pyrimidine nucleosides	-	--	--	--
Eicosapentaenoic acid	cpd:C06428	map01040 Biosynthesis of unsaturated fatty acids	HMDB0001999	--	Lipids and lipid-like molecules	Fatty Acyls	Fatty acids and conjugates	--	--	--
N-Acetyl-DL-glutamic acid	--	--	--	--	--	--	--	--	--	--
3',5,7-Trihydroxy-4'-methoxyflavanone	cpd:C01709	map00941 Flavonoid biosynthesis	HMDB0005782	--	Phenylpropanoids and polyketides	Flavonoids	O-methylated flavonoids	--	--	--
Oleamide	cpd:C19670	--	HMDB0002117	LMFA08010004	Lipids and lipid-like molecules	Fatty Acyls	Fatty amides	Fatty Acyls [FA]	Fatty amides [FA08]	Primary amides [FA0801]
Hexadecanamide	--	--	HMDB0012273	LMFA08010009	Lipids and lipid-like molecules	Fatty Acyls	Fatty amides	Fatty Acyls [FA]	Fatty amides [FA08]	Primary amides [FA0801]
Oleoyl ethylamide	--	--	--	--	--	--	--	--	--	--
Bisphenol M	--	--	--	--	--	--	--	--	--	--
Stearamide	cpd:C13846	--	HMDB0034146	LMFA08010003	Organic acids and derivatives	Carboximidic acids and derivatives	Carboximidic acids	Fatty Acyls [FA]	Fatty amides [FA08]	Primary amides [FA0801]
(12Z)-9,10,11-trihydroxyoctadec-12-enoic acid	--	--	--	--	--	--	--	--	--	--
Methyl myristate	--	--	HMDB0030469	--	Lipids and lipid-like molecules	Fatty Acyls	Fatty acid esters	--	--	--
Picolinic acid	cpd:C10164	map00380 Tryptophan metabolism;map01100 Metabolic pathways	HMDB0002243	--	Organoheterocyclic compounds	Pyridines and derivatives	Pyridinecarboxylic acids and derivatives	--	--	--
Kuromanin	--	--	HMDB0030684	--	Phenylpropanoids and polyketides	Flavonoids	Flavonoid glycosides	--	--	--
Inositol	cpd:C00137	map00052 Galactose metabolism;map00053 Ascorbate and aldarate metabolism;map00562 Inositol phosphate metabolism;map01100 Metabolic pathways;map02010 ABC transporters;map04070 Phosphatidylinositol signaling system	HMDB0000211	--	Organic oxygen compounds	Organooxygen compounds	Alcohols and polyols	--	--	--
16(R)-HETE	cpd:C14778	map00590 Arachidonic acid metabolism	HMDB0004680	--	Lipids and lipid-like molecules	Fatty Acyls	Eicosanoids	--	--	--
Indole-3-acrylic acid	--	--	HMDB0000734	--	Organoheterocyclic compounds	Indoles and derivatives	Indoles	--	--	--
15-Deoxy-Δ12,14-prostaglandin A1	--	--	--	--	--	--	--	--	--	--
1H-indene-3-carboxamide	--	--	--	--	--	--	--	--	--	--
DL-Norvaline	--	--	HMDB0251527	--	Organic acids and derivatives	Carboxylic acids and derivatives	Amino acids, peptides, and analogues	--	--	--
tert-Butyl N-[1-(aminocarbonyl)-3-methylbutyl]carbamate	--	--	--	--	--	--	--	--	--	--
All trans retinal	--	--	--	--	--	--	--	--	--	--
(+/-)5(6)-EET	--	--	--	--	--	--	--	--	--	--
(3beta,9xi)-3-(beta-D-Glucopyranosyloxy)-14-hydroxycard-20(22)-enolide	--	--	--	--	--	--	--	--	--	--
4-Guanidinobutanoic acid	--	--	HMDB0003464	--	Organic acids and derivatives	Carboxylic acids and derivatives	Amino acids, peptides, and analogues	--	--	--
9-Oxo-ODE	--	--	HMDB0004669	--	Lipids and lipid-like molecules	Fatty Acyls	Lineolic acids and derivatives	--	--	--
ethyl 4-amino-2-(methylsulfanyl)-1,3-thiazole-5-carboxylate	--	--	--	--	--	--	--	--	--	--
Uracil	cpd:C00106	map00240 Pyrimidine metabolism;map00410 beta-Alanine metabolism;map00770 Pantothenate and CoA biosynthesis;map01100 Metabolic pathways	HMDB0000300	--	Organoheterocyclic compounds	Diazines	Pyrimidines and pyrimidine derivatives	--	--	--
Valylproline	--	--	HMDB0029135	--	Organic acids and derivatives	Carboxylic acids and derivatives	Amino acids, peptides, and analogues	--	--	--
Oleoyl ethanolamide	--	--	HMDB0002088	--	Organic nitrogen compounds	Organonitrogen compounds	Amines	--	--	--
3-Methoxy prostaglandin F1α	--	--	--	--	--	--	--	--	--	--
(2E,4E)-N-(2-methylpropyl)dodeca-2,4-dienamide	--	--	--	--	--	--	--	--	--	--
2-Hydroxycinnamic acid	--	--	HMDB0002641	--	Phenylpropanoids and polyketides	Cinnamic acids and derivatives	Hydroxycinnamic acids and derivatives	--	--	--
Gamma-Aminobutyric acid	cpd:C00334	map00250 Alanine, aspartate and glutamate metabolism;map00330 Arginine and proline metabolism;map00410 beta-Alanine metabolism;map00650 Butanoate metabolism;map00760 Nicotinate and nicotinamide metabolism;map01100 Metabolic pathways	HMDB0000112	--	Organic acids and derivatives	Carboxylic acids and derivatives	Amino acids, peptides, and analogues	--	--	--
4-Hydroxyisoleucine	--	--	--	--	--	--	--	--	--	--
N-{5-[(dimethylamino)sulfonyl]-2-methylphenyl}cyclohexanecarboxamide	--	--	--	--	--	--	--	--	--	--
Dehydroepiandrosterone (DHEA)	--	--	--	--	--	--	--	--	--	--
Sedanolide	--	--	HMDB0302242	--	Organoheterocyclic compounds	Isobenzofurans	-	--	--	--
2-Arachidonoyl glycerol	--	--	--	LMGL01010028	--	--	--	Glycerolipids [GL]	Monoradylglycerols [GL01]	Monoacylglycerols [GL0101]
LPC 16:0-SN1	--	--	--	--	--	--	--	--	--	--
Tyramine	cpd:C00483	map00350 Tyrosine metabolism;map00950 Isoquinoline alkaloid biosynthesis;map01110 Biosynthesis of secondary metabolites	HMDB0000306	--	Benzenoids	Benzene and substituted derivatives	Phenethylamines	--	--	--
2-Amino-1,3,4-octadecanetriol	--	--	--	--	--	--	--	--	--	--
3-hydroxy-2-(3-nitro-4-piperidinobenzyl)propanenitrile	--	--	--	--	--	--	--	--	--	--
Spermidine	cpd:C00315	map00330 Arginine and proline metabolism;map00410 beta-Alanine metabolism;map00480 Glutathione metabolism;map00940 Phenylpropanoid biosynthesis;map01100 Metabolic pathways;map02010 ABC transporters	HMDB0001257	--	Organic nitrogen compounds	Organonitrogen compounds	Amines	--	--	--
Prolylleucine	--	--	HMDB0253028	--	Organic acids and derivatives	Carboxylic acids and derivatives	Amino acids, peptides, and analogues	--	--	--
Phenylglyoxylic acid	cpd:C02137	map00360 Phenylalanine metabolism	HMDB0001587	--	Benzenoids	Benzene and substituted derivatives	Benzoyl derivatives	--	--	--
1-Monopalmitin	--	--	HMDB0245964	--	Lipids and lipid-like molecules	Glycerolipids	Monoradylglycerols	--	--	--
Phosphocholine	--	--	HMDB0001565	--	Organic nitrogen compounds	Organonitrogen compounds	Quaternary ammonium salts	--	--	--
2-(2,6-dimethoxyphenyl)-5,6-dimethoxy-4H-chromen-4-one	--	--	--	--	--	--	--	--	--	--
INK	--	--	--	--	--	--	--	--	--	--
Isophorone	cpd:C14743	--	HMDB0031195	--	Organic oxygen compounds	Organooxygen compounds	Carbonyl compounds	--	--	--
2,4-Dimethylbenzaldehyde	--	--	HMDB0032142	--	Benzenoids	Benzene and substituted derivatives	Benzoyl derivatives	--	--	--
Heptadecanoic Acid	--	--	HMDB0002259	LMFA01010017	Lipids and lipid-like molecules	Fatty Acyls	Fatty acids and conjugates	Fatty Acyls [FA]	Fatty Acids and Conjugates [FA01]	Straight chain fatty acids [FA0101]
L-Cystine	cpd:C00491	map00270 Cysteine and methionine metabolism;map02010 ABC transporters	HMDB0000192	--	Organic acids and derivatives	Carboxylic acids and derivatives	Amino acids, peptides, and analogues	--	--	--
2-Phenylacetamide	cpd:C02505	map00360 Phenylalanine metabolism	HMDB0010715	--	Benzenoids	Benzene and substituted derivatives	Phenylacetamides	--	--	--
Palmitoleic Acid	cpd:C08362	map00061 Fatty acid biosynthesis	HMDB0003229	LMFA01030056	Lipids and lipid-like molecules	Fatty Acyls	Fatty acids and conjugates	Fatty Acyls [FA]	Fatty Acids and Conjugates [FA01]	Unsaturated fatty acids [FA0103]
DGDG O-8:0_2:0	--	--	--	--	--	--	--	--	--	--
alpha-Keto-gamma-(methylthio)butyric acid	--	--	--	--	--	--	--	--	--	--
LPC 18:2-SN1	--	--	--	--	--	--	--	--	--	--
5α-Dihydrotestosterone	--	--	HMDB0002961	--	Lipids and lipid-like molecules	Steroids and steroid derivatives	Androstane steroids	--	--	--
Ritalinic acid	--	--	HMDB0042008	--	Organic nitrogen compounds	Organonitrogen compounds	Amines	--	--	--
Epigallocatechin	--	--	HMDB0038365	LMPK12020004	Phenylpropanoids and polyketides	Flavonoids	Flavans	Polyketides [PK]	Flavonoids [PK12]	Flavans, Flavanols and Leucoanthocyanidins [PK1202]
PC O-18:2	--	--	--	--	--	--	--	--	--	--
6-Methylcoumarin	--	--	HMDB0032394	--	Phenylpropanoids and polyketides	Coumarins and derivatives	-	--	--	--
Fenpropimorph	cpd:C18787	--	HMDB0037270	--	Benzenoids	Benzene and substituted derivatives	Phenylpropanes	--	--	--
Hypoxanthine-9-beta-D-Arabinofuranoside	--	--	--	--	--	--	--	--	--	--
octadec-9-ynoic acid	--	--	--	--	--	--	--	--	--	--
GRH	--	--	--	--	--	--	--	--	--	--
2-hydroxy-6-[(8Z,11Z)-pentadeca-8,11,14-trien-1-yl]benzoic acid	--	--	--	--	--	--	--	--	--	--
Thymol	cpd:C09908	--	HMDB0001878	LMPR0102090029	Lipids and lipid-like molecules	Prenol lipids	Monoterpenoids	Prenol Lipids [PR]	Isoprenoids [PR01]	C10 isoprenoids (monoterpenes) [PR0102]
4-amino-2-(4-chlorophenyl)-6-(methylthio)pyrimidine-5-carbonitrile	--	--	--	--	--	--	--	--	--	--
Sauchinone	--	--	HMDB0257508	--	Organoheterocyclic compounds	Benzopyrans	1-benzopyrans	--	--	--
1,4-dihydroxyheptadec-16-en-2-yl acetate	--	--	--	LMFA05000641	--	--	--	Fatty Acyls [FA]	Fatty alcohols [FA05]	_
3-Methylcrotonylglycine	cpd:C20828	--	HMDB0000459	--	Organic acids and derivatives	Carboxylic acids and derivatives	Amino acids, peptides, and analogues	--	--	--
trans-beta-Ionone	cpd:C12287	--	HMDB0036565	--	Lipids and lipid-like molecules	Prenol lipids	Sesquiterpenoids	--	--	--
AB-PINACA N-(2-fluoropentyl) isomer	--	--	--	--	--	--	--	--	--	--
N-Feruloylspermidine	--	--	--	--	--	--	--	--	--	--
(9cis)-Retinal	--	--	HMDB0006218	--	Lipids and lipid-like molecules	Prenol lipids	Retinoids	--	--	--
Gly-Val	--	--	HMDB0028854	--	Organic acids and derivatives	Carboxylic acids and derivatives	Amino acids, peptides, and analogues	--	--	--
2-acetamido-3-(4-methoxyphenyl)propanoic acid	--	--	--	--	--	--	--	--	--	--
Coptisine	cpd:C16938	--	--	--	--	--	--	--	--	--
6-(3-hydroxybutan-2-yl)-5-(hydroxymethyl)-4-methoxy-2H-pyran-2-one	--	--	--	--	--	--	--	--	--	--
2-Methoxybenzaldehyde	--	--	HMDB0033766	--	Benzenoids	Benzene and substituted derivatives	Benzoyl derivatives	--	--	--
Methyl palmitate	cpd:C16995	--	HMDB0061859	--	Lipids and lipid-like molecules	Fatty Acyls	Fatty acid esters	--	--	--
2,4-dihydroxyheptadec-16-en-1-yl acetate	--	--	--	LMFA05000640	--	--	--	Fatty Acyls [FA]	Fatty alcohols [FA05]	_
2-methyl-2,3,4,5-tetrahydro-1,5-benzoxazepin-4-one	--	--	--	--	--	--	--	--	--	--
Dihydrojasmone	--	--	HMDB0031565	--	Organic oxygen compounds	Organooxygen compounds	Carbonyl compounds	--	--	--
Arachidonoyl amide	--	--	--	LMFA08010007	--	--	--	Fatty Acyls [FA]	Fatty amides [FA08]	Primary amides [FA0801]
4-oxododecanedioic acid	--	--	--	--	--	--	--	--	--	--
Tetrahydrocortisone	cpd:C05470	--	HMDB0000903	LMST02030098	Lipids and lipid-like molecules	Steroids and steroid derivatives	Hydroxysteroids	Sterol Lipids [ST]	Steroids [ST02]	C21 steroids (gluco/mineralocorticoids, progestogins) and derivatives [ST0203]
2-[(3S)-1-Benzyl-3-pyrrolidinyl]-1,3-benzothiazole	--	--	--	--	--	--	--	--	--	--
3-methyl-5-oxo-5-(4-toluidino)pentanoic acid	--	--	--	--	--	--	--	--	--	--
PC O-18:3	--	--	--	--	--	--	--	--	--	--
Monolaurin	--	--	HMDB0245396	--	Lipids and lipid-like molecules	Glycerolipids	Monoradylglycerols	--	--	--
Xanthurenic acid	cpd:C02470	map00380 Tryptophan metabolism	HMDB0000881	--	Organoheterocyclic compounds	Quinolines and derivatives	Quinoline carboxylic acids	--	--	--
NNK	--	--	HMDB0011603	--	Organic oxygen compounds	Organooxygen compounds	Carbonyl compounds	--	--	--
Homoveratrumic acid	--	--	HMDB0000434	--	Benzenoids	Benzene and substituted derivatives	Methoxybenzenes	--	--	--
Securinine	cpd:C10614	--	--	--	--	--	--	--	--	--
9-Oxo-10(E),12(E)-octadecadienoic acid	--	--	--	--	--	--	--	--	--	--
15-epi Prostaglandin A1	--	--	--	--	--	--	--	--	--	--
4,6,8-trihydroxy-7-methoxy-3-methyl-3,4-dihydro-1H-2-benzopyran-1-one	--	--	--	--	--	--	--	--	--	--
N-p-Coumaroyl putrescine	--	--	--	--	--	--	--	--	--	--
Catechin	cpd:C17590	--	HMDB0002780	--	Phenylpropanoids and polyketides	Flavonoids	Flavans	--	--	--
Mupirocin	cpd:C11758	--	HMDB0014554	--	Lipids and lipid-like molecules	Fatty Acyls	Fatty acids and conjugates	--	--	--
Cinnamic acid	cpd:C10438	--	HMDB0000567	--	Phenylpropanoids and polyketides	Cinnamic acids and derivatives	Cinnamic acids	--	--	--
3,5-Dimethoxybenzoic acid	--	--	--	--	--	--	--	--	--	--
APK	--	--	--	--	--	--	--	--	--	--
Kinsenoside	--	--	--	--	--	--	--	--	--	--
Dehydrodiisoeugenol	--	--	HMDB0250949	--	Phenylpropanoids and polyketides	2-arylbenzofuran flavonoids	-	--	--	--
3,14-dihydro-15-keto-tetranor Prostaglandin E2	--	--	--	--	--	--	--	--	--	--
LSD-d3	--	--	--	--	--	--	--	--	--	--
2-(Dimethylamino)Guanosine	--	--	--	--	--	--	--	--	--	--
4-chloro-5-morpholino-2-quinoxalin-2-ylpyridazin-3(2H)-one	--	--	--	--	--	--	--	--	--	--
L-Methionine Methyl Ester	--	--	--	--	--	--	--	--	--	--
Geranylacetone	--	--	HMDB0031846	--	Lipids and lipid-like molecules	Prenol lipids	Monoterpenoids	--	--	--
Senkyunolide A	--	--	HMDB0258235	--	Organoheterocyclic compounds	Isobenzofurans	-	--	--	--
D-Panthenol	cpd:C05944	map00770 Pantothenate and CoA biosynthesis	HMDB0304820	--	Lipids and lipid-like molecules	Fatty Acyls	Fatty amides	--	--	--
DHZROG	--	--	--	--	--	--	--	--	--	--
Oxohongdenafil	--	--	--	--	--	--	--	--	--	--
Methyl 4-hydroxy-3-methoxycinnamate	--	--	--	--	--	--	--	--	--	--
2-amino-8-mercapto-9H-purin-6-ol	--	--	--	--	--	--	--	--	--	--
alpha-Ketoglutaric acid	cpd:C00026	map00020 Citrate cycle (TCA cycle);map00040 Pentose and glucuronate interconversions;map00053 Ascorbate and aldarate metabolism;map00220 Arginine biosynthesis;map00250 Alanine, aspartate and glutamate metabolism;map00300 Lysine biosynthesis;map00340 Histidine metabolism;map00430 Taurine and hypotaurine metabolism;map00630 Glyoxylate and dicarboxylate metabolism;map00650 Butanoate metabolism;map00…	HMDB0000208	--	Organic acids and derivatives	Keto acids and derivatives	Gamma-keto acids and derivatives	--	--	--
lupinine	cpd:C10773	map00960 Tropane, piperidine and pyridine alkaloid biosynthesis;map01110 Biosynthesis of secondary metabolites	HMDB0304704	--	Alkaloids and derivatives	Lupin alkaloids	Sparteine, lupanine, and related alkaloids	--	--	--
6-Demethoxytangeretin	--	--	--	--	--	--	--	--	--	--
N-[2-chloro-6-(trifluoromethoxy)phenyl]-2,2-dimethylpropanamide	--	--	--	--	--	--	--	--	--	--
Citrinin	cpd:C16765	--	HMDB0041857	--	Organoheterocyclic compounds	Benzopyrans	-	--	--	--
(2E,4E)-N-(2-methylpropyl)deca-2,4-dienamide	--	--	--	--	--	--	--	--	--	--
LPC 18:3-SN1	--	--	--	--	--	--	--	--	--	--
Oxymatrine	cpd:C10749	--	--	--	--	--	--	--	--	--
16-Heptadecyne-1,2,4-triol	--	--	--	--	--	--	--	--	--	--
1-ethyl 4-(2-oxo-1,2-diphenylethyl) succinate	--	--	--	--	--	--	--	--	--	--
O-Arachidonoyl ethanolamine	--	--	HMDB0013655	--	Lipids and lipid-like molecules	Fatty Acyls	Fatty acid esters	--	--	--
N-Acetylhistidine	--	--	HMDB0032055	--	Organic acids and derivatives	Carboxylic acids and derivatives	Amino acids, peptides, and analogues	--	--	--
5-OxoETE	cpd:C14732	map00590 Arachidonic acid metabolism	HMDB0010217	--	Lipids and lipid-like molecules	Fatty Acyls	Fatty acids and conjugates	--	--	--
Tricin O-malonylhexoside	--	--	--	--	--	--	--	--	--	--
Mesterolone	--	--	HMDB0006036	LMST02020107	Lipids and lipid-like molecules	Steroids and steroid derivatives	Androstane steroids	Sterol Lipids [ST]	Steroids [ST02]	C19 steroids (androgens) and derivatives [ST0202]
cis-Aconitic acid	cpd:C00417	map00020 Citrate cycle (TCA cycle);map00630 Glyoxylate and dicarboxylate metabolism;map00660 C5-Branched dibasic acid metabolism;map01100 Metabolic pathways;map01110 Biosynthesis of secondary metabolites;map01210 2-Oxocarboxylic acid metabolism	HMDB0000072	--	Organic acids and derivatives	Carboxylic acids and derivatives	Tricarboxylic acids and derivatives	--	--	--
5-fluoro AB-PINACA N-(4-hydroxypentyl) metabolite	--	--	--	--	--	--	--	--	--	--
2-[(4-chlorophenyl)thio]nicotinamide	--	--	--	--	--	--	--	--	--	--
Alanyltyrosine	--	--	HMDB0028699	--	Organic acids and derivatives	Carboxylic acids and derivatives	Amino acids, peptides, and analogues	--	--	--
2-Phenylglycine	--	--	HMDB0002210	--	Organic acids and derivatives	Carboxylic acids and derivatives	Amino acids, peptides, and analogues	--	--	--
4-[4-phenyl-3,6-dihydro-1(2H)-pyridinyl]butanoic acid hydrochloride	--	--	--	--	--	--	--	--	--	--
Glu-Val-Phe	--	--	--	--	--	--	--	--	--	--
Threonyl carbamoyl adenosine	--	--	--	--	--	--	--	--	--	--
N-(1,3-benzodioxol-5-yl)-7-chloroquinolin-4-amine	--	--	--	--	--	--	--	--	--	--
IRH	--	--	--	--	--	--	--	--	--	--
T-2 Triol	--	--	HMDB0035846	--	Lipids and lipid-like molecules	Prenol lipids	Sesquiterpenoids	--	--	--
3-hydroxy-3-methylpentanedioic acid	cpd:C03761	--	HMDB0000355	--	Lipids and lipid-like molecules	Fatty Acyls	Fatty acids and conjugates	--	--	--
Benzoic Acid	cpd:C00180	map00360 Phenylalanine metabolism;map01100 Metabolic pathways;map01110 Biosynthesis of secondary metabolites	HMDB0001870	--	Benzenoids	Benzene and substituted derivatives	Benzoic acids and derivatives	--	--	--
VLH	--	--	--	--	--	--	--	--	--	--
beta-Caryophyllene	cpd:C09629	map00909 Sesquiterpenoid and triterpenoid biosynthesis;map01100 Metabolic pathways;map01110 Biosynthesis of secondary metabolites	HMDB0036792	LMPR0103120001	Lipids and lipid-like molecules	Prenol lipids	Sesquiterpenoids	Prenol Lipids [PR]	Isoprenoids [PR01]	C15 isoprenoids (sesquiterpenes) [PR0103]
AKK	--	--	--	--	--	--	--	--	--	--
4-(Diethylamino)salicylaldehyde	--	--	--	--	--	--	--	--	--	--
Euphorbia factor L1	--	--	--	--	--	--	--	--	--	--
KKK	--	--	--	--	--	--	--	--	--	--
Swainsonine	cpd:C10173	map00960 Tropane, piperidine and pyridine alkaloid biosynthesis	--	--	--	--	--	--	--	--
3-(5-phenyl-1,3-oxazol-2-yl)-4-(trifluoromethyl)pyridine	--	--	--	--	--	--	--	--	--	--
Scutellarein	cpd:C10184	--	--	LMPK12111160	--	--	--	Polyketides [PK]	Flavonoids [PK12]	Flavones and Flavonols [PK1211]
2-[2-(methylthio)benzoyl]benzoic acid	--	--	--	--	--	--	--	--	--	--
Leucosceptoside A	--	--	--	--	--	--	--	--	--	--
DLK	--	--	--	--	--	--	--	--	--	--
Bakuchiol	--	--	HMDB0248849	--	Lipids and lipid-like molecules	Prenol lipids	Monoterpenoids	--	--	--
1-Naphthyl acetate	--	--	HMDB0243958	--	Benzenoids	Naphthalenes	-	--	--	--
IBA	cpd:C11284	--	HMDB0034198	--	Organic nitrogen compounds	Organonitrogen compounds	Amines	--	--	--
Succinic anhydride	cpd:C19524	--	HMDB0032523	--	Organic acids and derivatives	Carboxylic acids and derivatives	Dicarboxylic acids and derivatives	--	--	--
Indole-3-acetamide	cpd:C02693	map00380 Tryptophan metabolism	HMDB0029739	--	Organoheterocyclic compounds	Indoles and derivatives	Indoles	--	--	--
N-[1-(4-methoxy-2-oxo-2H-pyran-6-yl)-2-methylbutyl]acetamide	--	--	--	--	--	--	--	--	--	--
Ligustilide	cpd:C16987	--	HMDB0034277	--	Organoheterocyclic compounds	Isobenzofurans	-	--	--	--
(2E)-3-(3,4-dimethoxyphenyl)prop-2-enoic acid	--	--	HMDB0034315	--	Phenylpropanoids and polyketides	Cinnamic acids and derivatives	Hydroxycinnamic acids and derivatives	--	--	--
7α-Hydroxytestosterone	cpd:C05291	--	--	--	--	--	--	--	--	--
Tropine	cpd:C00729	map00960 Tropane, piperidine and pyridine alkaloid biosynthesis;map01100 Metabolic pathways;map01110 Biosynthesis of secondary metabolites	HMDB0259297	--	Alkaloids and derivatives	Tropane alkaloids	-	--	--	--
TriacetonaMine	--	--	HMDB0031179	--	Organoheterocyclic compounds	Piperidines	Piperidinones	--	--	--
Thromboxane B2	cpd:C05963	map00590 Arachidonic acid metabolism;map01100 Metabolic pathways	HMDB0003252	LMFA03030002	Lipids and lipid-like molecules	Fatty Acyls	Eicosanoids	Fatty Acyls [FA]	Eicosanoids [FA03]	Thromboxanes [FA0303]
LNH	--	--	--	--	--	--	--	--	--	--
(R)-3-Hydroxy myristic acid	--	--	--	--	--	--	--	--	--	--
2-Amino-1,3-octadecanediol	--	--	HMDB0242634	--	Organic nitrogen compounds	Organonitrogen compounds	Amines	--	--	--
4-(3,4-dihydro-2H-1,5-benzodioxepin-7-yl)-4-oxobutanoic acid	--	--	--	--	--	--	--	--	--	--
N6-Acetyl-L-lysine	cpd:C02727	map00310 Lysine degradation	HMDB0000206	--	Organic acids and derivatives	Carboxylic acids and derivatives	Amino acids, peptides, and analogues	--	--	--
AKB48 N-(4-hydroxypentyl) metabolite	--	--	--	--	--	--	--	--	--	--
N-(4-piperidinophenyl)-2-thiophenecarboxamide	--	--	--	--	--	--	--	--	--	--
D-Erythrose 4-phosphate	cpd:C00279	map00030 Pentose phosphate pathway;map00400 Phenylalanine, tyrosine and tryptophan biosynthesis;map00710 Carbon fixation in photosynthetic organisms;map00750 Vitamin B6 metabolism;map01100 Metabolic pathways;map01110 Biosynthesis of secondary metabolites;map01200 Carbon metabolism;map01230 Biosynthesis of amino acids	HMDB0001321	--	Organic oxygen compounds	Organooxygen compounds	Carbohydrates and carbohydrate conjugates	--	--	--
ALK	--	--	--	--	--	--	--	--	--	--
Glycitin	cpd:C16195	map00943 Isoflavonoid biosynthesis	HMDB0002219	LMPK12050096	Phenylpropanoids and polyketides	Isoflavonoids	Isoflavonoid O-glycosides	Polyketides [PK]	Flavonoids [PK12]	Isoflavonoids [PK1205]
trans-3-Indoleacrylic acid	--	--	HMDB0000734	--	Organoheterocyclic compounds	Indoles and derivatives	Indoles	--	--	--
(2R)-2-[(2R,5S)-5-[(2S)-2-hydroxybutyl]oxolan-2-yl]propanoic acid	--	--	--	--	--	--	--	--	--	--
5α-Pregnan-3,20-dione	--	--	--	--	--	--	--	--	--	--
Ne-(1-Carboxymethyl)-L-lysine	--	--	--	--	--	--	--	--	--	--
5-Phenyl-2,4-pentadienoic acid	--	--	--	--	--	--	--	--	--	--
L-Alanyl-L-proline	--	--	HMDB0028695	--	Organic acids and derivatives	Carboxylic acids and derivatives	Amino acids, peptides, and analogues	--	--	--
Reserpine	cpd:C06539	--	HMDB0014351	--	Alkaloids and derivatives	Yohimbine alkaloids	-	--	--	--
trans,trans-2,4-Heptadienal	--	--	HMDB0303844	--	Organic oxygen compounds	Organooxygen compounds	Carbonyl compounds	--	--	--
fentanyl-d5	--	--	--	--	--	--	--	--	--	--
Sebacic acid	cpd:C08277	--	HMDB0000792	LMFA01170006	Lipids and lipid-like molecules	Fatty Acyls	Fatty acids and conjugates	Fatty Acyls [FA]	Fatty Acids and Conjugates [FA01]	Dicarboxylic acids [FA0117]
Testosterone	cpd:C00535	map01100 Metabolic pathways	HMDB0000234	LMST02020002	Lipids and lipid-like molecules	Steroids and steroid derivatives	Androstane steroids	Sterol Lipids [ST]	Steroids [ST02]	C19 steroids (androgens) and derivatives [ST0202]
Avocadyne 1-acetate	--	--	HMDB0031048	LMFA05000644	Lipids and lipid-like molecules	Fatty Acyls	Fatty alcohols	Fatty Acyls [FA]	Fatty alcohols [FA05]	_
1-Phenyl-3-methyl-5-pyrazolone	--	--	HMDB0251697	--	Organoheterocyclic compounds	Azolines	Pyrazolines	--	--	--
5-methoxy-8,8-dimethyl-2-phenyl-4H,8H-pyrano[2,3-h]chromen-4-one	--	--	--	--	--	--	--	--	--	--
Tetrahydrocorticosterone	cpd:C05476	--	HMDB0000268	LMST02030100	Lipids and lipid-like molecules	Steroids and steroid derivatives	Hydroxysteroids	Sterol Lipids [ST]	Steroids [ST02]	C21 steroids (gluco/mineralocorticoids, progestogins) and derivatives [ST0203]
Dicoumarol	cpd:C00796	--	HMDB0014411	--	Phenylpropanoids and polyketides	Coumarins and derivatives	Hydroxycoumarins	--	--	--
GLK	--	--	--	--	--	--	--	--	--	--
N,N-Dimethylarginine	cpd:C03626	--	HMDB0001539	--	Organic acids and derivatives	Carboxylic acids and derivatives	Amino acids, peptides, and analogues	--	--	--
1,2-Dipalmitoylphosphatidylglycerol	--	--	HMDB0251613	--	Lipids and lipid-like molecules	Glycerophospholipids	Glycerophosphoglycerols	--	--	--
AL 8810 Methyl ester	--	--	--	--	--	--	--	--	--	--
(±)8-HEPE	--	--	--	--	--	--	--	--	--	--
Ala-trp	--	--	HMDB0013209	--	Organic acids and derivatives	Carboxylic acids and derivatives	Amino acids, peptides, and analogues	--	--	--
3-(4-hydroxy-3-methoxyphenyl)propanoic acid	--	--	HMDB0062121	--	Phenylpropanoids and polyketides	Phenylpropanoic acids	-	--	--	--
(±)15-HETE	--	--	--	--	--	--	--	--	--	--
N6-Succinyl Adenosine	--	--	HMDB0255303	--	Organic acids and derivatives	Carboxylic acids and derivatives	Dicarboxylic acids and derivatives	--	--	--
H-Gly-Pro-OH	--	--	--	--	--	--	--	--	--	--
16H-dinaphtho[2,1-d:1,2-g][1,3]dioxocine	--	--	--	--	--	--	--	--	--	--
N-{2-[(4-chlorobenzyl)thio]phenyl}-N'-[3-(trifluoromethyl)phenyl]urea	--	--	--	--	--	--	--	--	--	--
2,3-dihydroxypropyl 12-methyltridecanoate	--	--	--	--	--	--	--	--	--	--
trans-Zeatin	cpd:C00371	map00908 Zeatin biosynthesis;map01100 Metabolic pathways;map01110 Biosynthesis of secondary metabolites;map04075 Plant hormone signal transduction	HMDB0012204	--	Organoheterocyclic compounds	Imidazopyrimidines	Purines and purine derivatives	--	--	--
5-Methyl-dl-tryptophan	--	--	--	--	--	--	--	--	--	--
3-[4-methyl-1-(2-methylpropanoyl)-3-oxocyclohexyl]butanoic acid	--	--	--	--	--	--	--	--	--	--
2-Benzyl-5-[(3S)-1-isopropyl-3-pyrrolidinyl]-1,3,4-oxadiazole	--	--	--	--	--	--	--	--	--	--
(-)-Norepinephrine N-hexoside	--	--	--	--	--	--	--	--	--	--
Tyr-Tyr	--	--	HMDB0029117	--	Organic acids and derivatives	Carboxylic acids and derivatives	Amino acids, peptides, and analogues	--	--	--
Linoleoyl ethanolamide	--	--	HMDB0012252	--	Organic nitrogen compounds	Organonitrogen compounds	Amines	--	--	--
N1-methyl-5-methoxy-2-({2-[(methylamino)carbonyl]phenyl}thio)benzamide	--	--	--	--	--	--	--	--	--	--
4-methoxy-6-(prop-2-en-1-yl)-2H-1,3-benzodioxole	--	--	--	--	--	--	--	--	--	--
N-(1-benzyl-4-piperidinyl)-4-(1H-pyrazol-1-yl)benzamide	--	--	--	--	--	--	--	--	--	--
Dihydroartemisinic acid	--	--	--	--	--	--	--	--	--	--
Kaempferol	cpd:C05903	map00941 Flavonoid biosynthesis;map00944 Flavone and flavonol biosynthesis;map01100 Metabolic pathways;map01110 Biosynthesis of secondary metabolites	HMDB0005801	LMPK12110003	Phenylpropanoids and polyketides	Flavonoids	Flavones	Polyketides [PK]	Flavonoids [PK12]	Flavones and Flavonols [PK1211]
8,8-dimethyl-2-phenyl-4H,8H-pyrano[2,3-h]chromen-4-one	--	--	--	--	--	--	--	--	--	--
PC O-18:1	--	--	--	LMGP01020147	--	--	--	Glycerophospholipids [GP]	Glycerophosphocholines [GP01]	1-alkyl,2-acylglycerophosphocholines [GP0102]
N-(4-morpholinophenyl)-4-(1H-pyrazol-1-yl)benzamide	--	--	--	--	--	--	--	--	--	--
3-(3-morpholinopropyl)-2-(2-pyridinyl)-2,3-dihydro-4(1H)-quinazolinone	--	--	--	--	--	--	--	--	--	--
Myrislignan	--	--	--	--	--	--	--	--	--	--
(2E,4E)-N-[2-(4-hydroxyphenyl)ethyl]dodeca-2,4-dienamide	--	--	--	--	--	--	--	--	--	--
trans-Zeatin-riboside	--	--	--	--	--	--	--	--	--	--
Isomucronulatol	--	--	HMDB0033189	LMPK12080033	Phenylpropanoids and polyketides	Isoflavonoids	O-methylated isoflavonoids	Polyketides [PK]	Flavonoids [PK12]	Isoflavans [PK1208]
(11E,15Z)-9,10,13-trihydroxyoctadeca-11,15-dienoic acid	--	--	--	--	--	--	--	--	--	--
Vindoline	cpd:C01626	map00901 Indole alkaloid biosynthesis	HMDB0259814	--	Alkaloids and derivatives	Plumeran-type alkaloids	-	--	--	--
D-Fructose 1,6-bisphosphate	cpd:C00354	map00400 Phenylalanine, tyrosine and tryptophan biosynthesis;map00710 Carbon fixation in photosynthetic organisms;map01100 Metabolic pathways;map01110 Biosynthesis of secondary metabolites;map01200 Carbon metabolism	HMDB0001058	--	Organic oxygen compounds	Organooxygen compounds	Carbohydrates and carbohydrate conjugates	--	--	--
ethyl 2-cyano-3-[(2-oxoazepan-3-yl)amino]acrylate	--	--	--	--	--	--	--	--	--	--
Fragransin A2	--	--	--	--	--	--	--	--	--	--
Enoxolone	cpd:C02283	--	HMDB0244828	--	Lipids and lipid-like molecules	Prenol lipids	Triterpenoids	--	--	--
ELK	--	--	--	--	--	--	--	--	--	--
5,8-dihydroxy-10-methyl-5,8,9,10-tetrahydro-2H-oxecin-2-one	--	--	--	--	--	--	--	--	--	--
N,N,N-Trimethyllysine	--	--	--	--	--	--	--	--	--	--
13,14-Dihydro prostaglandin E1	--	--	--	--	--	--	--	--	--	--
N-benzyl-N-isopropyl-N'-(4-isopropylphenyl)thiourea	--	--	--	--	--	--	--	--	--	--
5-Ethyl-2'-deoxyuridine	--	--	--	--	--	--	--	--	--	--
Picropodophyllin	cpd:C10871	--	--	--	--	--	--	--	--	--
6-O-Isobutyryl-alpha-D-glucopyranosyl alpha-D-glucopyranoside	--	--	--	--	--	--	--	--	--	--
Prunin	cpd:C09099	map00941 Flavonoid biosynthesis	--	LMPK12140237	--	--	--	Polyketides [PK]	Flavonoids [PK12]	Flavanones [PK1214]
(5Z)-3-aminonon-5-enoic acid	--	--	--	--	--	--	--	--	--	--
Ala-Val	--	--	HMDB0028700	--	Organic acids and derivatives	Carboxylic acids and derivatives	Amino acids, peptides, and analogues	--	--	--
2-(14,15-Epoxyeicosatrienoyl) glycerol	--	--	HMDB0013651	--	Lipids and lipid-like molecules	Glycerolipids	Monoradylglycerols	--	--	--
1,7-bis(3,4-dihydroxyphenyl)heptan-3-one	--	--	--	--	--	--	--	--	--	--
2,4-dichlorobenzaldehyde 1-methyl-1-(6-methylpyridazin-3-yl)hydrazone	--	--	--	--	--	--	--	--	--	--
Palmitoylethanolamide	cpd:C16512	--	HMDB0002100	LMFA08040057	Organic acids and derivatives	Carboximidic acids and derivatives	Carboximidic acids	Fatty Acyls [FA]	Fatty amides [FA08]	N-acyl ethanolamines (endocannabinoids) [FA0804]
3-(3,4,5-trimethoxyphenyl)propanoic acid	--	--	HMDB0030254	--	Phenylpropanoids and polyketides	Phenylpropanoic acids	-	--	--	--
6ß-Hydroxytestosterone	--	--	--	--	--	--	--	--	--	--
3-(3,4-dimethylphenyl)-3,4-dihydro-1,2,3-benzotriazin-4-one	--	--	--	--	--	--	--	--	--	--
2-[(3S)-1-Cyclobutyl-3-pyrrolidinyl]-1H-imidazo[4,5-b]pyridine	--	--	--	--	--	--	--	--	--	--
Androsterone	cpd:C00523	--	HMDB0000031	LMST02020001	Lipids and lipid-like molecules	Steroids and steroid derivatives	Androstane steroids	Sterol Lipids [ST]	Steroids [ST02]	C19 steroids (androgens) and derivatives [ST0202]
N-(p-Coumaroyl) serotonin	--	--	HMDB0255027	--	Organoheterocyclic compounds	Indoles and derivatives	Tryptamines and derivatives	--	--	--
methyl 3,4,5-trihydroxycyclohex-1-ene-1-carboxylate	--	--	--	--	--	--	--	--	--	--
(+/-)11(12)-EET	--	--	--	--	--	--	--	--	--	--
6,7,8-trimethoxy-2-(2-phenoxy-3-pyridyl)-4H-3,1-benzoxazin-4-one	--	--	--	--	--	--	--	--	--	--
(5-L-Glutamyl)-L-amino acid	--	--	--	--	--	--	--	--	--	--
WLH	--	--	--	--	--	--	--	--	--	--
Vitamin A	cpd:C00473	map01100 Metabolic pathways	HMDB0000305	LMPR01090001	Lipids and lipid-like molecules	Prenol lipids	Retinoids	Prenol Lipids [PR]	Isoprenoids [PR01]	Retinoids [PR0109]
DL-Panthenol	--	--	HMDB0304820	--	Lipids and lipid-like molecules	Fatty Acyls	Fatty amides	--	--	--
(±)5(6)-DiHET	--	--	--	--	--	--	--	--	--	--
1,8-diphenoxy-9,10-dihydroanthracene-9,10-dione	--	--	--	--	--	--	--	--	--	--
N alpha-Acetyl-L-Arginine	--	--	--	--	--	--	--	--	--	--
16,16-Dimethyl prostaglandin A1	--	--	--	--	--	--	--	--	--	--
3-Acetyl-11-keto-β-boswellic acid	--	--	HMDB0245953	--	Lipids and lipid-like molecules	Prenol lipids	Triterpenoids	--	--	--
methyl 4-[(4-chlorophenyl)thio]-2,5-dihydrothiophene-3-carboxylate	--	--	--	--	--	--	--	--	--	--
Epitestosterone	--	--	HMDB0000628	LMST02020051	Lipids and lipid-like molecules	Steroids and steroid derivatives	Androstane steroids	Sterol Lipids [ST]	Steroids [ST02]	C19 steroids (androgens) and derivatives [ST0202]
1-Methyladenosine	cpd:C02494	--	HMDB0003331	--	Nucleosides, nucleotides, and analogues	Purine nucleosides	-	--	--	--
gamma-Glutamylglutamic acid	--	--	HMDB0011737	--	Organic acids and derivatives	Carboxylic acids and derivatives	Amino acids, peptides, and analogues	--	--	--
EMH	--	--	--	--	--	--	--	--	--	--
7-(2-hydroxypropan-2-yl)-1,4a-dimethyl-decahydronaphthalen-1-ol	--	--	--	--	--	--	--	--	--	--
Triptolide	cpd:C09204	--	HMDB0259270	--	Organoheterocyclic compounds	Oxepanes	-	--	--	--
5-(6-hydroxy-6-methyloctyl)-2,5-dihydrofuran-2-one	--	--	--	--	--	--	--	--	--	--
Folinic acid	cpd:C03479	map00670 One carbon pool by folate;map01100 Metabolic pathways	HMDB0001562	--	Organoheterocyclic compounds	Pteridines and derivatives	Pterins and derivatives	--	--	--
1-(4-bromophenyl)-2-phenylethan-1-one	--	--	--	--	--	--	--	--	--	--
LPC 15:0-SN1	--	--	--	--	--	--	--	--	--	--
VLK	--	--	--	--	--	--	--	--	--	--
N-Acetylneuraminic acid	cpd:C00270	map00520 Amino sugar and nucleotide sugar metabolism;map01100 Metabolic pathways	HMDB0000230	--	Organic oxygen compounds	Organooxygen compounds	Carbohydrates and carbohydrate conjugates	--	--	--
Furanyl fentanyl 3-furancarboxamide isomer-d5	--	--	--	--	--	--	--	--	--	--
Schisandrin A	--	--	HMDB0251013	--	Phenylpropanoids and polyketides	Tannins	Hydrolyzable tannins	--	--	--
Kynurenic acid	cpd:C01717	map00380 Tryptophan metabolism;map01100 Metabolic pathways	HMDB0000715	--	Organoheterocyclic compounds	Quinolines and derivatives	Quinoline carboxylic acids	--	--	--
(-)-Arctigenin	cpd:C10545	--	HMDB0030087	--	Lignans, neolignans and related compounds	Furanoid lignans	Tetrahydrofuran lignans	--	--	--
O-Phospho-L-serine	cpd:C01005	map00260 Glycine, serine and threonine metabolism;map00270 Cysteine and methionine metabolism;map00970 Aminoacyl-tRNA biosynthesis;map01100 Metabolic pathways;map01200 Carbon metabolism;map01230 Biosynthesis of amino acids	HMDB0001721	--	Organic acids and derivatives	Carboxylic acids and derivatives	Amino acids, peptides, and analogues	--	--	--
ethyl 3-cyano-6-methyl-2-(phenylthio)isonicotinate	--	--	--	--	--	--	--	--	--	--
3-Butylidenephthalide	--	--	HMDB0032061	--	Organoheterocyclic compounds	Isocoumarans	Isobenzofuranones	--	--	--
Monoolein	--	--	HMDB0254854	--	Lipids and lipid-like molecules	Glycerolipids	Monoradylglycerols	--	--	--
Ambroxane	--	--	--	--	--	--	--	--	--	--
4-[4-(1-phenyl-1H-1,2,4-triazol-5-yl)-1,3-thiazol-2-yl]pyridine	--	--	--	--	--	--	--	--	--	--
DG O-18:3_28:6	--	--	--	--	--	--	--	--	--	--
Tanshinone I	--	--	HMDB0258714	--	Lipids and lipid-like molecules	Prenol lipids	Diterpenoids	--	--	--
Emetine	cpd:C09421	map00950 Isoquinoline alkaloid biosynthesis;map01110 Biosynthesis of secondary metabolites	HMDB0251773	--	Alkaloids and derivatives	Emetine alkaloids	-	--	--	--
trans-4-Phenyl-4-piperidinocyclohexanol	--	--	--	--	--	--	--	--	--	--
Gibberellic acid	cpd:C01699	map00904 Diterpenoid biosynthesis;map01110 Biosynthesis of secondary metabolites	HMDB0003559	--	Lipids and lipid-like molecules	Prenol lipids	Diterpenoids	--	--	--
Urolithin A	--	--	HMDB0013695	--	Phenylpropanoids and polyketides	Coumarins and derivatives	-	--	--	--
Vitamin B2	cpd:C00255	map00740 Riboflavin metabolism;map01100 Metabolic pathways;map01110 Biosynthesis of secondary metabolites	HMDB0000244	--	Organoheterocyclic compounds	Pteridines and derivatives	Alloxazines and isoalloxazines	--	--	--
16α-Hydroxydehydroepiandrosterone	cpd:C05139	--	HMDB0000352	--	Lipids and lipid-like molecules	Steroids and steroid derivatives	Androstane steroids	--	--	--
Isoguanosine	cpd:C08432	--	--	--	--	--	--	--	--	--
11-Oxoetiocholanolone	--	--	HMDB0006031	--	Lipids and lipid-like molecules	Steroids and steroid derivatives	Androstane steroids	--	--	--
Testosterone sulfate	--	--	HMDB0002833	LMST05020032	Lipids and lipid-like molecules	Steroids and steroid derivatives	Sulfated steroids	Sterol Lipids [ST]	Steroid conjugates [ST05]	Sulfates [ST0502]
N'-[4-(tert-butyl)phenyl]-N-cyclohexyl-N-methylurea	--	--	--	--	--	--	--	--	--	--
2-[5-(2-hydroxypropyl)oxolan-2-yl]propanoic acid	--	--	--	--	--	--	--	--	--	--
(+)-ar-Turmerone	--	--	HMDB0035612	--	Lipids and lipid-like molecules	Prenol lipids	Sesquiterpenoids	--	--	--
O-Acetylserine	--	--	HMDB0003011	--	Organic acids and derivatives	Carboxylic acids and derivatives	Amino acids, peptides, and analogues	--	--	--
(1E,4Z,6E)-5-hydroxy-1,7-bis(4-hydroxyphenyl)hepta-1,4,6-trien-3-one	--	--	--	--	--	--	--	--	--	--
1,2,3,7-Tetramethoxyxanthone	--	--	--	--	--	--	--	--	--	--
N-Caffeoylagmatine	--	--	--	--	--	--	--	--	--	--
17beta-Trenbolone	--	--	--	--	--	--	--	--	--	--
Isoquinoline	cpd:C06323	--	HMDB0034244	--	Organoheterocyclic compounds	Isoquinolines and derivatives	-	--	--	--
11-Deoxy prostaglandin F1α	--	--	--	--	--	--	--	--	--	--
Gamma-Linolenic Acid	cpd:C06426	map00591 Linoleic acid metabolism;map01040 Biosynthesis of unsaturated fatty acids;map01100 Metabolic pathways	HMDB0003073	LMFA01030141	Lipids and lipid-like molecules	Fatty Acyls	Lineolic acids and derivatives	Fatty Acyls [FA]	Fatty Acids and Conjugates [FA01]	Unsaturated fatty acids [FA0103]
4-Ethylbenzaldehyde	--	--	HMDB0032024	--	Benzenoids	Benzene and substituted derivatives	Benzoyl derivatives	--	--	--
Triacanthine	cpd:C08435	--	--	--	--	--	--	--	--	--
ethyl 5-[(2,1,3-benzoxadiazol-4-ylsulfonyl)amino]-2-piperidinobenzoate	--	--	--	--	--	--	--	--	--	--
HPK	--	--	--	--	--	--	--	--	--	--
N-[(4-hydroxy-3-methoxyphenyl)methyl]-8-methylnonanamide	--	--	--	--	--	--	--	--	--	--
Harpagide	--	--	HMDB0242331	--	Lipids and lipid-like molecules	Prenol lipids	Terpene glycosides	--	--	--
Bialaphos	cpd:C06457	map00440 Phosphonate and phosphinate metabolism	HMDB0249177	--	Organic acids and derivatives	Carboxylic acids and derivatives	Amino acids, peptides, and analogues	--	--	--
Trilobatin	--	--	HMDB0037505	LMPK12120518	Phenylpropanoids and polyketides	Flavonoids	Flavonoid glycosides	Polyketides [PK]	Flavonoids [PK12]	Chalcones and dihydrochalcones [PK1212]
WMH	--	--	--	--	--	--	--	--	--	--
Lumichrome	cpd:C01727	map00740 Riboflavin metabolism	HMDB0254199	--	Organoheterocyclic compounds	Pteridines and derivatives	Alloxazines and isoalloxazines	--	--	--
YLK	--	--	--	--	--	--	--	--	--	--
Daphnoretin	cpd:C09216	--	HMDB0250858	--	Phenylpropanoids and polyketides	Coumarins and derivatives	Hydroxycoumarins	--	--	--
beta-Alanine methyl ester hydrochloride	--	--	--	--	--	--	--	--	--	--
HKK	--	--	--	--	--	--	--	--	--	--
1,N6-Etheno-2-Deoxy-Adenosine	--	--	--	--	--	--	--	--	--	--
2-oxa-4-azatetracyclo[6.3.1.1~6,10~.0~1,5~]tridecan-3-one	--	--	--	--	--	--	--	--	--	--
Roseoside	--	--	--	--	--	--	--	--	--	--
Boc-beta-cyano-L-alanine	--	--	--	--	--	--	--	--	--	--
Lupulin A	--	--	--	--	--	--	--	--	--	--
(+)-Catechin	cpd:C06562	map00941 Flavonoid biosynthesis;map01110 Biosynthesis of secondary metabolites	HMDB0002780	LMPK12020001	Phenylpropanoids and polyketides	Flavonoids	Flavans	Polyketides [PK]	Flavonoids [PK12]	Flavans, Flavanols and Leucoanthocyanidins [PK1202]
DQH	--	--	--	--	--	--	--	--	--	--
Isatin	cpd:C11129	--	HMDB0061933	--	Organoheterocyclic compounds	Indoles and derivatives	Indolines	--	--	--
Bevirimat	--	--	HMDB0249169	--	Lipids and lipid-like molecules	Prenol lipids	Triterpenoids	--	--	--
N-Acetylaspartate	--	--	HMDB0000812	--	Organic acids and derivatives	Carboxylic acids and derivatives	Amino acids, peptides, and analogues	--	--	--
6-(7-methyloctyl)-1H,3H,4H,6H-furo[3,4-c]furan-1-one	--	--	--	--	--	--	--	--	--	--
11β-Prostaglandin F2α	--	--	HMDB0010199	--	Lipids and lipid-like molecules	Fatty Acyls	Eicosanoids	--	--	--
1-(3-ethyl-2,4-dihydroxy-6-methoxyphenyl)butan-1-one	--	--	--	--	--	--	--	--	--	--
7-Methylguanine	cpd:C02242	--	HMDB0000897	--	Organoheterocyclic compounds	Imidazopyrimidines	Purines and purine derivatives	--	--	--
Leukotriene E4	cpd:C05952	map00590 Arachidonic acid metabolism;map01100 Metabolic pathways	HMDB0002200	LMFA03020002	Lipids and lipid-like molecules	Fatty Acyls	Eicosanoids	Fatty Acyls [FA]	Eicosanoids [FA03]	Leukotrienes [FA0302]
Eurycomalactone	cpd:C08759	--	--	--	--	--	--	--	--	--
5-methoxyflavone	--	--	--	--	--	--	--	--	--	--
tetranor-12(R)-HETE	--	--	--	--	--	--	--	--	--	--
Δ2-trans-Hexadecenoic acid	--	--	--	--	--	--	--	--	--	--
SLK	--	--	--	--	--	--	--	--	--	--
Sclareolide	--	--	HMDB0035293	--	Organoheterocyclic compounds	Naphthofurans	-	--	--	--
Methylophiopogonone A	cpd:C17473	--	--	--	--	--	--	--	--	--
Wulignan A1	--	--	--	--	--	--	--	--	--	--
Nodakenetin	cpd:C09278	--	HMDB0302268	--	Phenylpropanoids and polyketides	Coumarins and derivatives	Furanocoumarins	--	--	--
FLK	--	--	--	--	--	--	--	--	--	--
3-morpholino-5,6-diphenylpyridazine-4-carbonitrile	--	--	--	--	--	--	--	--	--	--
VNK	--	--	--	--	--	--	--	--	--	--
Polypodine B	cpd:C08834	--	HMDB0302993	LMST01010198	Lipids and lipid-like molecules	Steroids and steroid derivatives	Bile acids, alcohols and derivatives	Sterol Lipids [ST]	Sterols [ST01]	Cholesterol and derivatives [ST0101]
4-acetyl-4-(ethoxycarbonyl)heptanedioic acid	--	--	--	--	--	--	--	--	--	--
Leukotriene B4 Ethanolamide	--	--	HMDB0002304	--	Organic nitrogen compounds	Organonitrogen compounds	Amines	--	--	--
Pyrrole-2-carboxylic acid	--	--	HMDB0004230	--	Organoheterocyclic compounds	Pyrroles	Pyrrole carboxylic acids and derivatives	--	--	--
4-(2,3-dihydro-1,4-benzodioxin-6-yl)butanoic acid	--	--	--	--	--	--	--	--	--	--
Sphingosine (d18:1)	--	--	--	--	--	--	--	--	--	--
Neodiosmin	--	--	HMDB0039857	--	Phenylpropanoids and polyketides	Flavonoids	Flavonoid glycosides	--	--	--
O-Feruloyl 4-hydroxylcoumarin	--	--	--	--	--	--	--	--	--	--
1,4-dihydroxy-1,4-dimethyl-7-(propan-2-ylidene)-decahydroazulen-6-one	--	--	--	--	--	--	--	--	--	--
AKBA	--	--	--	--	--	--	--	--	--	--
L-Saccharopine	cpd:C00449	map00300 Lysine biosynthesis;map00310 Lysine degradation;map01100 Metabolic pathways;map01110 Biosynthesis of secondary metabolites;map01230 Biosynthesis of amino acids	HMDB0000279	--	Organic acids and derivatives	Carboxylic acids and derivatives	Amino acids, peptides, and analogues	--	--	--
DL-Arginine	--	--	HMDB0251511	--	Organic acids and derivatives	Carboxylic acids and derivatives	Amino acids, peptides, and analogues	--	--	--
Ademetionine	--	--	HMDB0001185	--	Nucleosides, nucleotides, and analogues	5'-deoxyribonucleosides	5'-deoxy-5'-thionucleosides	--	--	--
Isochlorogenic acid C	--	--	HMDB0030707	--	Organic oxygen compounds	Organooxygen compounds	Alcohols and polyols	--	--	--
Tetranor-12(S)-HETE	--	--	--	--	--	--	--	--	--	--
DG O-18:3_16:2	--	--	--	--	--	--	--	--	--	--
Angiotensin IV	cpd:C15849	--	HMDB0001038	--	Organic acids and derivatives	Carboxylic acids and derivatives	Amino acids, peptides, and analogues	--	--	--
Methyl Violet	--	--	--	--	--	--	--	--	--	--
LPC 17:0-SN1	--	--	--	--	--	--	--	--	--	--
N-p-Coumaroylagmatine	--	--	--	--	--	--	--	--	--	--
Biotin	cpd:C00120	map00780 Biotin metabolism;map01100 Metabolic pathways;map02010 ABC transporters	HMDB0000030	--	Organoheterocyclic compounds	Biotin and derivatives	-	--	--	--
KPH	--	--	--	--	--	--	--	--	--	--
cyclohexyl{4-[4-nitro-2-(1H-pyrrol-1-yl)phenyl]piperazino}methanone	--	--	--	--	--	--	--	--	--	--
N-Methylnicotinamide	--	--	HMDB0003152	--	Organoheterocyclic compounds	Pyridines and derivatives	Pyridinecarboxylic acids and derivatives	--	--	--
Theobromine-d6	--	--	--	--	--	--	--	--	--	--
SKK	--	--	--	--	--	--	--	--	--	--
4-Hydroxymephenytoin	--	--	HMDB0013894	--	Organoheterocyclic compounds	Azolidines	Imidazolidines	--	--	--
(+)-epipinoresinol-4-O-beta-D-glucoside	--	--	--	--	--	--	--	--	--	--
Resibufogenin	cpd:C17058	--	HMDB0249430	LMST01130031	Lipids and lipid-like molecules	Steroids and steroid derivatives	Steroid lactones	Sterol Lipids [ST]	Sterols [ST01]	Bufanolides and derivatives [ST0113]
Eicosapentaenoic acid ethyl ester	--	--	HMDB0249402	--	Lipids and lipid-like molecules	Fatty Acyls	Fatty acid esters	--	--	--
Hordenine	cpd:C06199	map00350 Tyrosine metabolism	HMDB0004366	--	Benzenoids	Benzene and substituted derivatives	Phenethylamines	--	--	--
5-Acetylsalicylic acid	--	--	--	--	--	--	--	--	--	--
2'-O-methyladenosine	--	--	HMDB0004326	--	Nucleosides, nucleotides, and analogues	Purine nucleosides	-	--	--	--
Bufalin	cpd:C16922	--	HMDB0249428	LMST01130001	Lipids and lipid-like molecules	Steroids and steroid derivatives	Steroid lactones	Sterol Lipids [ST]	Sterols [ST01]	Bufanolides and derivatives [ST0113]
Flavokawain A	--	--	HMDB0033586	--	Phenylpropanoids and polyketides	Linear 1,3-diarylpropanoids	Chalcones and dihydrochalcones	--	--	--
20-Hydroxyecdysone	cpd:C02633	--	HMDB0242587	LMST01010209	Lipids and lipid-like molecules	Steroids and steroid derivatives	Bile acids, alcohols and derivatives	Sterol Lipids [ST]	Sterols [ST01]	Cholesterol and derivatives [ST0101]
Diacetoxyscirpenol	cpd:C09662	--	HMDB0035104	--	Lipids and lipid-like molecules	Prenol lipids	Sesquiterpenoids	--	--	--
N-allyl-2-(2-methyl-1-benzofuran-3-yl)acetamide	--	--	--	--	--	--	--	--	--	--
Coenzyme Q2	--	--	HMDB0006709	--	Lipids and lipid-like molecules	Prenol lipids	Quinone and hydroquinone lipids	--	--	--
5-Sulfanyl-1-pentanesulfonamide	--	--	--	--	--	--	--	--	--	--
15-keto Prostaglandin E1	--	--	--	--	--	--	--	--	--	--
4-oxo-5-phenylpentanoic acid	--	--	--	--	--	--	--	--	--	--
SPK	--	--	--	--	--	--	--	--	--	--
3'-Hydroxystanozolol	--	--	HMDB0006001	--	Lipids and lipid-like molecules	Steroids and steroid derivatives	Estrane steroids	--	--	--
Ellagic acid	cpd:C10788	--	HMDB0002899	--	Phenylpropanoids and polyketides	Tannins	Hydrolyzable tannins	--	--	--
Pomolic acid beta-D-glucopyranosyl ester	--	--	--	--	--	--	--	--	--	--
DPK	--	--	--	--	--	--	--	--	--	--
1-Methyluric acid	cpd:C16359	map00232 Caffeine metabolism	HMDB0003099	--	Organoheterocyclic compounds	Imidazopyrimidines	Purines and purine derivatives	--	--	--
Bergapten	cpd:C01557	map01110 Biosynthesis of secondary metabolites	HMDB0030637	--	Phenylpropanoids and polyketides	Coumarins and derivatives	Furanocoumarins	--	--	--
bicyclo[2.2.2]oct-2-en-1-yl 4-methylbenzene-1-sulfonate	--	--	--	--	--	--	--	--	--	--
Xanthopterin Hydrate	--	--	--	--	--	--	--	--	--	--
L-cysteine	cpd:C00097	map00260 Glycine, serine and threonine metabolism;map00270 Cysteine and methionine metabolism;map00332 Carbapenem biosynthesis;map00430 Taurine and hypotaurine metabolism;map00460 Cyanoamino acid metabolism;map00480 Glutathione metabolism;map00730 Thiamine metabolism;map00770 Pantothenate and CoA biosynthesis;map00920 Sulfur metabolism;map00970 Aminoacyl-tRNA biosynthesis;map01100 Metabolic pathw…	HMDB0000574	--	Organic acids and derivatives	Carboxylic acids and derivatives	Amino acids, peptides, and analogues	--	--	--
3-hydroxy-2-octylpentanedioic acid	--	--	--	--	--	--	--	--	--	--
Timosaponin A1	--	--	--	--	--	--	--	--	--	--
Senecionine	cpd:C06176	map00960 Tropane, piperidine and pyridine alkaloid biosynthesis;map01110 Biosynthesis of secondary metabolites	HMDB0242680	--	Phenylpropanoids and polyketides	Macrolides and analogues	-	--	--	--
LPC 16:0	--	--	--	LMGP01050113	--	--	--	Glycerophospholipids [GP]	Glycerophosphocholines [GP01]	Monoacylglycerophosphocholines [GP0105]
N-(9-oxodecyl)acetamide	--	--	--	--	--	--	--	--	--	--
5-(2,5-dihydroxyhexyl)oxolan-2-one	--	--	--	--	--	--	--	--	--	--
Bicyclo prostaglandin E2	--	--	HMDB0249187	--	Lipids and lipid-like molecules	Fatty Acyls	Eicosanoids	--	--	--
PNH	--	--	--	--	--	--	--	--	--	--
4-butyl-4-(hydroxymethyl)-1,2-diphenylpyrazolidine-3,5-dione	--	--	--	--	--	--	--	--	--	--
N1-(2,3-dihydro-1,4-benzodioxin-2-ylmethyl)-2,2-dimethylpropanamide	--	--	--	--	--	--	--	--	--	--
NKK	--	--	--	--	--	--	--	--	--	--
Butanedioicacid	--	--	--	--	--	--	--	--	--	--
Eurycomanone	--	--	--	--	--	--	--	--	--	--
Corydaline	cpd:C15530	map00950 Isoquinoline alkaloid biosynthesis	HMDB0250473	--	Alkaloids and derivatives	Protoberberine alkaloids and derivatives	-	--	--	--
DMK	--	--	--	--	--	--	--	--	--	--
EPH	--	--	--	--	--	--	--	--	--	--
Docosahexaenoic Acid	cpd:C06429	map01040 Biosynthesis of unsaturated fatty acids	HMDB0002183	LMFA01031176	Lipids and lipid-like molecules	Fatty Acyls	Fatty acids and conjugates	Fatty Acyls [FA]	Fatty Acids and Conjugates [FA01]	Unsaturated fatty acids [FA0103]
D-(+)-Camphor	--	--	HMDB0059838	--	Lipids and lipid-like molecules	Prenol lipids	Monoterpenoids	--	--	--
5,5-dimethyl-3-morpholinocyclohex-2-en-1-one	--	--	--	--	--	--	--	--	--	--
N', N''-DiFeruloylspermidine	--	--	--	--	--	--	--	--	--	--
NAT13-331713_POS	--	--	--	--	--	--	--	--	--	--
Salvianolic acid A	cpd:C10492	--	HMDB0257470	--	Phenylpropanoids and polyketides	Stilbenes	-	--	--	--
KQH	--	--	--	--	--	--	--	--	--	--
Dihexylamine	--	--	--	--	--	--	--	--	--	--
Embelin	cpd:C10342	--	HMDB0251767	LMPK15050006	Organic oxygen compounds	Organooxygen compounds	Carbonyl compounds	Polyketides [PK]	Phenolic lipids [PK15]	Alkyl hydroquinones and derivatives [PK1505]
Progesterone	cpd:C00410	map01100 Metabolic pathways	HMDB0001830	LMST02030159	Lipids and lipid-like molecules	Steroids and steroid derivatives	Pregnane steroids	Sterol Lipids [ST]	Steroids [ST02]	C21 steroids (gluco/mineralocorticoids, progestogins) and derivatives [ST0203]
Momordin Ic	--	--	--	--	--	--	--	--	--	--
Oroxin B	--	--	--	--	--	--	--	--	--	--
beta-Nicotinamide Mononucleotide	cpd:C00455	map00760 Nicotinate and nicotinamide metabolism;map01100 Metabolic pathways	HMDB0000229	--	Nucleosides, nucleotides, and analogues	Pyridine nucleotides	Nicotinamide nucleotides	--	--	--
Muramic acid	cpd:C06470	--	HMDB0003254	--	Organic oxygen compounds	Organooxygen compounds	Carbohydrates and carbohydrate conjugates	--	--	--
1'-Hydroxymidazolam	--	--	--	--	--	--	--	--	--	--
QMK	--	--	--	--	--	--	--	--	--	--
Apo-13-zeaxanthinone	--	--	HMDB0302026	--	Lipids and lipid-like molecules	Prenol lipids	Sesquiterpenoids	--	--	--
1,2-dihydroxyheptadec-16-yn-4-yl acetate	--	--	--	LMFA05000645	--	--	--	Fatty Acyls [FA]	Fatty alcohols [FA05]	_
7-Methoxyflavone	--	--	--	LMPK12110021	--	--	--	Polyketides [PK]	Flavonoids [PK12]	Flavones and Flavonols [PK1211]
Ginkgolic Acid	cpd:C10794	--	HMDB0033897	LMPK15040003	Benzenoids	Benzene and substituted derivatives	Benzoic acids and derivatives	Polyketides [PK]	Phenolic lipids [PK15]	Anacardic acids and derivatives [PK1504]
Guanosine 3',5'-cyclic monophosphate	--	--	HMDB0001314	--	Nucleosides, nucleotides, and analogues	Purine nucleotides	Cyclic purine nucleotides	--	--	--
Gomisin D	cpd:C17816	--	HMDB0252911	--	Phenylpropanoids and polyketides	Tannins	Hydrolyzable tannins	--	--	--
(2R,3S,4S,5R,6R)-2-(hydroxymethyl)-6-(propan-2-yloxy)oxane-3,4,5-triol	--	--	--	--	--	--	--	--	--	--
LPE 18:1	--	--	--	LMGP02050064	--	--	--	Glycerophospholipids [GP]	Glycerophosphoethanolamines [GP02]	Monoacylglycerophosphoethanolamines [GP0205]
Amitriptyline-d3	--	--	--	--	--	--	--	--	--	--
diethyl 2-[(4-benzhydrylpiperidino)methylidene]malonate	--	--	--	--	--	--	--	--	--	--
lactucopicrin	--	--	HMDB0035828	--	Benzenoids	Phenols	1-hydroxy-2-unsubstituted benzenoids	--	--	--
N-Lauryldiethanolamine	--	--	--	--	--	--	--	--	--	--
Cyclic AMP	cpd:C00575	map00230 Purine metabolism	HMDB0000058	--	Nucleosides, nucleotides, and analogues	Purine nucleotides	Cyclic purine nucleotides	--	--	--
Combretastatin A4	cpd:C20268	--	HMDB0250413	--	Phenylpropanoids and polyketides	Stilbenes	-	--	--	--
Enrofloxacin	--	--	HMDB0029861	--	Organoheterocyclic compounds	Quinolines and derivatives	Quinoline carboxylic acids	--	--	--
Neocryptotanshinone	--	--	--	--	--	--	--	--	--	--
PC 17:1_17:1	--	--	--	--	--	--	--	--	--	--
T-2 Toxin	cpd:C09738	--	HMDB0036600	--	Lipids and lipid-like molecules	Prenol lipids	Sesquiterpenoids	--	--	--
LysoPC 16:1	--	--	--	--	--	--	--	--	--	--
5-Methyl-7-methoxyisoflavone	--	--	--	--	--	--	--	--	--	--
Maslinic acid	--	--	HMDB0002392	LMPR0106180014	Lipids and lipid-like molecules	Prenol lipids	Triterpenoids	Prenol Lipids [PR]	Isoprenoids [PR01]	C30 isoprenoids (triterpenes) [PR0106]
IAA-Asp	--	--	--	--	--	--	--	--	--	--
PLK	--	--	--	--	--	--	--	--	--	--
2-[(butylamino)(imino)methyl]-1-oxohydrazinium-1-olate	--	--	--	--	--	--	--	--	--	--
N'-Formylkynurenine	--	--	HMDB0001200	--	Organic oxygen compounds	Organooxygen compounds	Carbonyl compounds	--	--	--
Oleanolic acid	cpd:C17148	--	HMDB0002364	LMPR0106150004	Lipids and lipid-like molecules	Prenol lipids	Triterpenoids	Prenol Lipids [PR]	Isoprenoids [PR01]	C30 isoprenoids (triterpenes) [PR0106]
Biliverdin	cpd:C00500	map00860 Porphyrin and chlorophyll metabolism;map01100 Metabolic pathways;map01110 Biosynthesis of secondary metabolites	HMDB0001008	--	Organoheterocyclic compounds	Tetrapyrroles and derivatives	Bilirubins	--	--	--
Cyclopentyl fentanyl-d5	--	--	--	--	--	--	--	--	--	--
Arecoline	cpd:C10129	--	HMDB0030353	--	Alkaloids and derivatives	-	-	--	--	--
PC O-16:0	--	--	--	LMGP01020019	--	--	--	Glycerophospholipids [GP]	Glycerophosphocholines [GP01]	1-alkyl,2-acylglycerophosphocholines [GP0102]
LPC(1-acyl 18:3)	--	--	--	--	--	--	--	--	--	--
1-(4-benzylpiperazino)-2-(pyridin-2-ylamino)propan-1-one	--	--	--	--	--	--	--	--	--	--
FMK	--	--	--	--	--	--	--	--	--	--
N-(6-methoxypyridin-3-yl)thiophene-2-carboxamide	--	--	--	--	--	--	--	--	--	--
LPK	--	--	--	--	--	--	--	--	--	--
N-(2-Hydroxyethyl)iminodiacetic acid	--	--	--	--	--	--	--	--	--	--
4-(3-methoxy-5,6-dihydrobenzo[c]acridin-7-yl)morpholine	--	--	--	--	--	--	--	--	--	--
L-Alanyl-L-Lysine	--	--	HMDB0028692	--	Organic acids and derivatives	Carboxylic acids and derivatives	Amino acids, peptides, and analogues	--	--	--
8-(1,2-dihydroxy-3-methylbut-3-en-1-yl)-7-methoxy-2H-chromen-2-one	--	--	--	--	--	--	--	--	--	--
N-(4-butyl-2-methylphenyl)-N'-[4-(4-methylpiperazino)phenyl]urea	--	--	--	--	--	--	--	--	--	--
Prim-O-glucosylcimifugin	--	--	HMDB0256772	--	Organoheterocyclic compounds	Benzopyrans	1-benzopyrans	--	--	--
4-D-Hydroxysphinganine	cpd:C12144	map00600 Sphingolipid metabolism;map01100 Metabolic pathways	HMDB0004628	--	Organic nitrogen compounds	Organonitrogen compounds	Amines	--	--	--
5'-Deoxy-5'-(Methylthio)Adenosine	cpd:C00170	map00270 Cysteine and methionine metabolism;map00908 Zeatin biosynthesis;map01100 Metabolic pathways	HMDB0001173	--	Nucleosides, nucleotides, and analogues	5'-deoxyribonucleosides	5'-deoxy-5'-thionucleosides	--	--	--
L-Asparagine	cpd:C00152	map00250 Alanine, aspartate and glutamate metabolism;map00460 Cyanoamino acid metabolism;map00970 Aminoacyl-tRNA biosynthesis;map01100 Metabolic pathways;map01110 Biosynthesis of secondary metabolites;map01230 Biosynthesis of amino acids	HMDB0000168	--	Organic acids and derivatives	Carboxylic acids and derivatives	Amino acids, peptides, and analogues	--	--	--
3-(2-pyridinyl)-2-[3-(trifluoromethyl)phenyl]acrylonitrile	--	--	--	--	--	--	--	--	--	--
Tanshinone IIA	--	--	HMDB0258715	--	Lipids and lipid-like molecules	Prenol lipids	Diterpenoids	--	--	--
LPC 16:1-SN1	--	--	--	--	--	--	--	--	--	--
N2-Methylguanosine	--	--	--	--	--	--	--	--	--	--
N'2-(2-furylcarbonyl)-3-chloro-4-methylthiophene-2-carbohydrazide	--	--	--	--	--	--	--	--	--	--
D-3-Phosphoglyceric acid	--	--	HMDB0060180	--	Organic oxygen compounds	Organooxygen compounds	Carbohydrates and carbohydrate conjugates	--	--	--
Thromboxane B1	--	--	--	LMFA03030008	--	--	--	Fatty Acyls [FA]	Eicosanoids [FA03]	Thromboxanes [FA0303]
Osthole	--	--	--	--	--	--	--	--	--	--
Tetrahydropapaverine	--	--	HMDB0258902	--	Organoheterocyclic compounds	Isoquinolines and derivatives	Benzylisoquinolines	--	--	--
Zolpidem-d6	--	--	--	--	--	--	--	--	--	--
Kynurenic acid O-hexside	--	--	--	--	--	--	--	--	--	--
Spermine	cpd:C00750	map00330 Arginine and proline metabolism;map00410 beta-Alanine metabolism;map00480 Glutathione metabolism;map01100 Metabolic pathways	HMDB0001256	--	Organic nitrogen compounds	Organonitrogen compounds	Amines	--	--	--
Fludrocortisone acetate	cpd:C08186	--	HMDB0252329	LMST02030122	Lipids and lipid-like molecules	Steroids and steroid derivatives	Pregnane steroids	Sterol Lipids [ST]	Steroids [ST02]	C21 steroids (gluco/mineralocorticoids, progestogins) and derivatives [ST0203]
1-[2-(2,5-dimethyl-1H-pyrrol-1-yl)-4-nitrophenyl]-1H-imidazole	--	--	--	--	--	--	--	--	--	--
Atractylenolide I	cpd:C17885	--	HMDB0248706	--	Organoheterocyclic compounds	Naphthofurans	-	--	--	--
methyl 1-(1-benzylpiperidin-4-yl)-1H-1,2,3-benzotriazole-5-carboxylate	--	--	--	--	--	--	--	--	--	--
3-hydroxy-2-[5-nitro-2-(1-pyrrolidinyl)benzyl]propanenitrile	--	--	--	--	--	--	--	--	--	--
Lithospermoside	cpd:C17771	--	--	--	--	--	--	--	--	--
IAA-Glu	--	--	HMDB0304379	--	Organic acids and derivatives	Carboxylic acids and derivatives	Amino acids, peptides, and analogues	--	--	--
Methyl heptadecanoate	--	--	--	LMFA07010473	--	--	--	Fatty Acyls [FA]	Fatty esters [FA07]	Short fatty esters [FA0710]
5(S),15(S)-DiHETE	--	--	HMDB0010216	--	Lipids and lipid-like molecules	Fatty Acyls	Eicosanoids	--	--	--
Quercetin 3-alpha-L-arabinofuranoside (Avicularin)	--	--	--	--	--	--	--	--	--	--
Kinetin	cpd:C08272	--	HMDB0012245	--	Organoheterocyclic compounds	Imidazopyrimidines	Purines and purine derivatives	--	--	--
TNK	--	--	--	--	--	--	--	--	--	--
Trillin	--	--	HMDB0029310	LMST01080094	Lipids and lipid-like molecules	Steroids and steroid derivatives	Steroidal glycosides	Sterol Lipids [ST]	Sterols [ST01]	Spirostanols and derivatives [ST0108]
Celestolide	--	--	HMDB0031867	--	Benzenoids	Indanes	-	--	--	--
Leonurine	cpd:C16985	--	HMDB0254014	--	Benzenoids	Benzene and substituted derivatives	Benzoic acids and derivatives	--	--	--
Docosatrienoic acid	--	--	HMDB0002823	--	Lipids and lipid-like molecules	Fatty Acyls	Fatty acids and conjugates	--	--	--
15-deoxy-Δ12,14-Prostaglandin J2-biotin	--	--	--	--	--	--	--	--	--	--
Vincamine	cpd:C09251	--	HMDB0253707	--	Alkaloids and derivatives	Eburnan-type alkaloids	-	--	--	--
Isomucronulatol-7-O-glucoside	--	--	--	--	--	--	--	--	--	--
Tanshinlactone	--	--	--	--	--	--	--	--	--	--
N~5~-(1,3,5-trimethyl-1H-pyrazol-4-yl)-1H-1,2,4-triazole-3,5-diamine	--	--	--	--	--	--	--	--	--	--
N4-(4-chloro-2,5-dimethoxyphenyl)morpholine-4-carbothioamide	--	--	--	--	--	--	--	--	--	--
Dihydrocapsaicin	cpd:C16952	--	HMDB0038457	LMFA08020318	Benzenoids	Phenols	Methoxyphenols	Fatty Acyls [FA]	Fatty amides [FA08]	N-acyl amines [FA0802]
Deoxycytidine	cpd:C00881	map00240 Pyrimidine metabolism	HMDB0000014	--	Nucleosides, nucleotides, and analogues	Pyrimidine nucleosides	Pyrimidine 2'-deoxyribonucleosides	--	--	--
Adenylosuccinic acid	cpd:C03794	map00230 Purine metabolism;map00250 Alanine, aspartate and glutamate metabolism;map01100 Metabolic pathways	HMDB0248010	--	Nucleosides, nucleotides, and analogues	Purine nucleotides	Purine ribonucleotides	--	--	--
Sequoyitol	cpd:C03365	--	HMDB0031449	--	Organic oxygen compounds	Organooxygen compounds	Alcohols and polyols	--	--	--
Lycoperodine 1	--	--	--	--	--	--	--	--	--	--
TQH	--	--	--	--	--	--	--	--	--	--
Auraptene	--	--	HMDB0034054	--	Lipids and lipid-like molecules	Prenol lipids	Terpene lactones	--	--	--
2-Hydroxy-4-methoxybenzaldehyde	--	--	--	--	--	--	--	--	--	--
4-(cyclohexylmethyl)-6-(2-thienyl)-2,3-dihydropyridazin-3-one hydrate	--	--	--	--	--	--	--	--	--	--
PE O-10:0_16:2	--	--	--	--	--	--	--	--	--	--
Phylloquinone	cpd:C02059	map00130 Ubiquinone and other terpenoid-quinone biosynthesis;map01100 Metabolic pathways;map01110 Biosynthesis of secondary metabolites	HMDB0304722	LMPR02030028	Lipids and lipid-like molecules	Glycerolipids	Triradylcglycerols	Prenol Lipids [PR]	Quinones and hydroquinones [PR02]	Vitamin K [PR0203]
LPC 18:0-SN1	--	--	--	--	--	--	--	--	--	--
Miltirone	cpd:C13715	--	HMDB0035080	--	Lipids and lipid-like molecules	Prenol lipids	Diterpenoids	--	--	--
13,14-dihydro-15-keto-tetranor Prostaglandin E2	--	--	--	--	--	--	--	--	--	--
Schisanhenol	--	--	HMDB0258169	--	Phenylpropanoids and polyketides	Tannins	Hydrolyzable tannins	--	--	--
Meperidine-d5	--	--	--	--	--	--	--	--	--	--
Isobavachin	--	--	--	LMPK12140036	--	--	--	Polyketides [PK]	Flavonoids [PK12]	Flavanones [PK1214]
N1-(1H-indol-4-yl)cyclohexane-1-carboxamide	--	--	--	--	--	--	--	--	--	--
Ajugol	--	--	HMDB0248074	--	Lipids and lipid-like molecules	Prenol lipids	Terpene glycosides	--	--	--
Arachidonoyl ethanolamide phosphate	--	--	--	--	--	--	--	--	--	--
Agmatine	cpd:C00179	map00330 Arginine and proline metabolism;map01100 Metabolic pathways	HMDB0001432	--	Organic nitrogen compounds	Organonitrogen compounds	Guanidines	--	--	--
Praeruptorin A	--	--	HMDB0242259	--	Phenylpropanoids and polyketides	Coumarins and derivatives	Pyranocoumarins	--	--	--
ENK	--	--	--	--	--	--	--	--	--	--
Didymin	--	--	HMDB0029482	LMPK12140337	Phenylpropanoids and polyketides	Flavonoids	Flavonoid glycosides	Polyketides [PK]	Flavonoids [PK12]	Flavanones [PK1214]
Celastrol	--	--	HMDB0002385	--	Lipids and lipid-like molecules	Prenol lipids	Triterpenoids	--	--	--
Bisdemethoxycurcumin	cpd:C17743	map00945 Stilbenoid, diarylheptanoid and gingerol biosynthesis;map01110 Biosynthesis of secondary metabolites	HMDB0002114	--	Phenylpropanoids and polyketides	Diarylheptanoids	Linear diarylheptanoids	--	--	--
Obacunone	cpd:C08775	--	HMDB0035858	--	Lipids and lipid-like molecules	Prenol lipids	Triterpenoids	--	--	--
Wikstromol	--	--	HMDB0030598	--	Lignans, neolignans and related compounds	Furanoid lignans	Tetrahydrofuran lignans	--	--	--
4-Methylumbelliferyl phenylphosphonate	--	--	--	--	--	--	--	--	--	--
Phellodensin F	--	--	--	LMPK12140229	--	--	--	Polyketides [PK]	Flavonoids [PK12]	Flavanones [PK1214]
IPK	--	--	--	--	--	--	--	--	--	--
Piperine	cpd:C03882	map00960 Tropane, piperidine and pyridine alkaloid biosynthesis	HMDB0029377	--	Alkaloids and derivatives	-	-	--	--	--
Topotecan	cpd:C11158	--	HMDB0015164	--	Alkaloids and derivatives	Camptothecins	-	--	--	--
N-Feruloylserotonin	--	--	HMDB0032759	--	Organoheterocyclic compounds	Indoles and derivatives	Tryptamines and derivatives	--	--	--
Methylbenzethonium chloride	--	--	--	--	--	--	--	--	--	--
AMK	--	--	HMDB0062497	--	Organic oxygen compounds	Organooxygen compounds	Carbonyl compounds	--	--	--
Cucurbitacin E	cpd:C08797	--	HMDB0250581	LMST01010107	Lipids and lipid-like molecules	Steroids and steroid derivatives	Cucurbitacins	Sterol Lipids [ST]	Sterols [ST01]	Cholesterol and derivatives [ST0101]
Aleuritic Acid	--	--	--	LMFA01050101	--	--	--	Fatty Acyls [FA]	Fatty Acids and Conjugates [FA01]	Hydroxy fatty acids [FA0105]
10-Nitrolinoleate	--	--	HMDB0005049	--	Lipids and lipid-like molecules	Fatty Acyls	Lineolic acids and derivatives	--	--	--
Diethyl phosphate	--	--	HMDB0012209	--	Organic acids and derivatives	Organic phosphoric acids and derivatives	Phosphate esters	--	--	--
N-(5-acetamidopentyl)acetamide	--	--	--	--	--	--	--	--	--	--
Oleic Acid	cpd:C00712	map00061 Fatty acid biosynthesis;map00073 Cutin, suberine and wax biosynthesis;map01040 Biosynthesis of unsaturated fatty acids	HMDB0000207	LMFA01030002	Lipids and lipid-like molecules	Fatty Acyls	Fatty acids and conjugates	Fatty Acyls [FA]	Fatty Acids and Conjugates [FA01]	Unsaturated fatty acids [FA0103]
Ethyl oleate	--	--	HMDB0034451	LMFA07010880	Lipids and lipid-like molecules	Fatty Acyls	Fatty acid esters	Fatty Acyls [FA]	Fatty esters [FA07]	Short fatty esters [FA0710]
L-Cysteine-glutathione gisulfide	--	--	--	--	--	--	--	--	--	--
Mosloflavone	--	--	--	LMPK12111099	--	--	--	Polyketides [PK]	Flavonoids [PK12]	Flavones and Flavonols [PK1211]
Chikusetsusponin Iva	--	--	--	--	--	--	--	--	--	--
7-Demethylsuberosin	cpd:C18083	--	HMDB0304330	--	Phenylpropanoids and polyketides	Coumarins and derivatives	Hydroxycoumarins	--	--	--
N-Caffeoyl putrescine	--	--	--	--	--	--	--	--	--	--
1-morpholino-3-(4-nitrophenoxy)propan-2-ol	--	--	--	--	--	--	--	--	--	--
Aristolochic acids	--	--	--	--	--	--	--	--	--	--
Licoagroside D	--	--	--	--	--	--	--	--	--	--
Polygalic acid	--	--	--	--	--	--	--	--	--	--
6-Pentyl-2H-pyran-2-one	--	--	HMDB0031085	--	Organoheterocyclic compounds	Pyrans	Pyranones and derivatives	--	--	--
Flavokawain B	--	--	HMDB0033691	--	Phenylpropanoids and polyketides	Linear 1,3-diarylpropanoids	Chalcones and dihydrochalcones	--	--	--
Casticin	--	--	HMDB0030660	LMPK12113010	Phenylpropanoids and polyketides	Flavonoids	O-methylated flavonoids	Polyketides [PK]	Flavonoids [PK12]	Flavones and Flavonols [PK1211]
TMK	--	--	--	--	--	--	--	--	--	--
Demethylzeylasteral	--	--	HMDB0250994	--	Benzenoids	Phenanthrenes and derivatives	-	--	--	--
Dehydrocholic acid	cpd:C13154	--	--	LMST04010106	--	--	--	Sterol Lipids [ST]	Bile acids and derivatives [ST04]	C24 bile acids, alcohols, and derivatives [ST0401]
Prostaglandin E1	cpd:C04741	--	HMDB0001442	LMFA03010134	Lipids and lipid-like molecules	Fatty Acyls	Eicosanoids	Fatty Acyls [FA]	Eicosanoids [FA03]	Prostaglandins [FA0301]
GPK	--	--	--	--	--	--	--	--	--	--
Lysopg 18:1	--	--	--	--	--	--	--	--	--	--
Canthaxanthin	cpd:C08583	map00906 Carotenoid biosynthesis	HMDB0003154	LMPR01070264	Lipids and lipid-like molecules	Prenol lipids	Tetraterpenoids	Prenol Lipids [PR]	Isoprenoids [PR01]	C40 isoprenoids (tetraterpenes) [PR0107]
Ergocalciferol	cpd:C05441	map00100 Steroid biosynthesis;map01100 Metabolic pathways	HMDB0000900	LMST03010001	Lipids and lipid-like molecules	Steroids and steroid derivatives	Vitamin D and derivatives	Sterol Lipids [ST]	Secosteroids [ST03]	Vitamin D2 and derivatives [ST0301]
Tectorigenin	cpd:C10534	--	HMDB0042024	LMPK12050385	Phenylpropanoids and polyketides	Isoflavonoids	Isoflav-2-enes	Polyketides [PK]	Flavonoids [PK12]	Isoflavonoids [PK1205]
Ethyl caffeate	--	--	HMDB0301712	--	Phenylpropanoids and polyketides	Cinnamic acids and derivatives	Hydroxycinnamic acids and derivatives	--	--	--
1-[(3,5-dimethylisoxazol-4-yl)sulfonyl]piperidine	--	--	--	--	--	--	--	--	--	--
Norisoboldine	--	--	HMDB0033357	--	Alkaloids and derivatives	Aporphines	-	--	--	--
Etiocholanolone	cpd:C04373	--	HMDB0000490	--	Lipids and lipid-like molecules	Steroids and steroid derivatives	Androstane steroids	--	--	--
N,N-Diethyldodecanamide	--	--	--	--	--	--	--	--	--	--
Estrone	cpd:C00468	map01100 Metabolic pathways	HMDB0000145	LMST02010004	Lipids and lipid-like molecules	Steroids and steroid derivatives	Estrane steroids	Sterol Lipids [ST]	Steroids [ST02]	C18 steroids (estrogens) and derivatives [ST0201]
methyl 4-methyl-2-oxo-2H-pyran-6-carboxylate	--	--	--	--	--	--	--	--	--	--
Geranylgeraniol	cpd:C09094	map00904 Diterpenoid biosynthesis;map01110 Biosynthesis of secondary metabolites	--	LMPR0104010009	--	--	--	Prenol Lipids [PR]	Isoprenoids [PR01]	C20 isoprenoids (diterpenes) [PR0104]
Lysopc 14:0	--	--	--	--	--	--	--	--	--	--
Perillartine	--	--	HMDB0035652	--	Lipids and lipid-like molecules	Prenol lipids	Monoterpenoids	--	--	--
10-Formyl-THF	cpd:C00234	map00670 One carbon pool by folate;map00970 Aminoacyl-tRNA biosynthesis;map01100 Metabolic pathways;map01200 Carbon metabolism	HMDB0000972	--	Organoheterocyclic compounds	Pteridines and derivatives	Pterins and derivatives	--	--	--
methyl isoquinoline-3-carboxylate	--	--	--	--	--	--	--	--	--	--
pentane-1,2,3,4,5-pentol	--	--	--	--	--	--	--	--	--	--
IMH	--	--	--	--	--	--	--	--	--	--
LPC(1-acyl 16:0)	--	--	--	--	--	--	--	--	--	--
Nordihydroguaiaretic acid	cpd:C10719	--	HMDB0014325	--	Lignans, neolignans and related compounds	Dibenzylbutane lignans	-	--	--	--
Cyclobutyl fentanyl-d5	--	--	--	--	--	--	--	--	--	--
VMK	--	--	--	--	--	--	--	--	--	--
Cortisone	cpd:C00762	map01100 Metabolic pathways	HMDB0002802	LMST02030090	Lipids and lipid-like molecules	Steroids and steroid derivatives	Hydroxysteroids	Sterol Lipids [ST]	Steroids [ST02]	C21 steroids (gluco/mineralocorticoids, progestogins) and derivatives [ST0203]
Dl-Glyceraldehyde3-phosphate	--	--	--	--	--	--	--	--	--	--
5-Methylcytosine	cpd:C02376	map00240 Pyrimidine metabolism	HMDB0002894	--	Organoheterocyclic compounds	Diazines	Pyrimidines and pyrimidine derivatives	--	--	--
5-phenyl-2,3-dihydro-1H-1,4-benzodiazepin-2-one	--	--	--	--	--	--	--	--	--	--
Butylscopolamine	--	--	--	--	--	--	--	--	--	--
Lysope 16:0	--	--	--	--	--	--	--	--	--	--
3-N-Methyl-L-histidine	--	--	HMDB0000479	--	Organic acids and derivatives	Carboxylic acids and derivatives	Amino acids, peptides, and analogues	--	--	--
α-Cyclodextrin	--	--	--	--	--	--	--	--	--	--
LysoPC 15:0	--	--	--	--	--	--	--	--	--	--
1-(4-nitrophenyl)-1H-indole	--	--	--	--	--	--	--	--	--	--
N-(Phenylacetyl)-L-phenylalanine	--	--	HMDB0002372	--	Organic acids and derivatives	Carboxylic acids and derivatives	Amino acids, peptides, and analogues	--	--	--
7-Aminoflunitrazepam-d7	--	--	--	--	--	--	--	--	--	--
Phytolaccagenin	--	--	--	--	--	--	--	--	--	--
N-Acetylphenylalanine	--	--	HMDB0255056	--	Organic acids and derivatives	Carboxylic acids and derivatives	Amino acids, peptides, and analogues	--	--	--
Lysopc 20:0	--	--	--	--	--	--	--	--	--	--
PMH	--	--	--	--	--	--	--	--	--	--
LQH	--	--	--	--	--	--	--	--	--	--
IQH	--	--	--	--	--	--	--	--	--	--
4'-Hydroxychalcone	cpd:C14232	--	--	--	--	--	--	--	--	--
Dihydrozeatin	cpd:C02029	map00908 Zeatin biosynthesis;map01110 Biosynthesis of secondary metabolites;map04075 Plant hormone signal transduction	HMDB0012215	--	Organoheterocyclic compounds	Imidazopyrimidines	Purines and purine derivatives	--	--	--
alpha-Hederin	cpd:C08954	--	HMDB0248219	--	Lipids and lipid-like molecules	Prenol lipids	Triterpenoids	--	--	--
C-pentosyl-luteolin-C-hexoside	--	--	--	--	--	--	--	--	--	--
Tectoridin	cpd:C10533	--	--	LMPK12050372	--	--	--	Polyketides [PK]	Flavonoids [PK12]	Isoflavonoids [PK1205]
Irisolidone 7-O-beta-d-glucoside	--	--	--	--	--	--	--	--	--	--
MAG (18:3)	--	--	--	--	--	--	--	--	--	--
Ginkgolic Acid (C13:0)	--	--	--	--	--	--	--	--	--	--
12-Oxo phytodienoic acid	--	--	--	--	--	--	--	--	--	--
Palmitic Acid	cpd:C00249	map00061 Fatty acid biosynthesis;map00062 Fatty acid elongation;map00071 Fatty acid degradation;map00073 Cutin, suberine and wax biosynthesis;map01040 Biosynthesis of unsaturated fatty acids;map01100 Metabolic pathways;map01212 Fatty acid metabolism	HMDB0000220	LMFA01010001	Lipids and lipid-like molecules	Fatty Acyls	Fatty acids and conjugates	Fatty Acyls [FA]	Fatty Acids and Conjugates [FA01]	Straight chain fatty acids [FA0101]
Leucylproline	--	--	HMDB0011175	--	Organic acids and derivatives	Carboxylic acids and derivatives	Amino acids, peptides, and analogues	--	--	--
C-pentosyl-apeignin O-feruloylhexoside	--	--	--	--	--	--	--	--	--	--
di-C,C-pentosyl-luteolin	--	--	--	--	--	--	--	--	--	--
Tricin 4'-O-(beta-guaiacylglyceryl) ether	--	--	--	--	--	--	--	--	--	--
D-(+)-Maltose	--	--	HMDB0000163	--	Organic oxygen compounds	Organooxygen compounds	Carbohydrates and carbohydrate conjugates	--	--	--
14-Methylhexadecanoic Acid	--	--	HMDB0031067	--	Lipids and lipid-like molecules	Fatty Acyls	Fatty acids and conjugates	--	--	--
2,4-Dihydroxybenzoic acid	--	--	HMDB0029666	--	Benzenoids	Benzene and substituted derivatives	Benzoic acids and derivatives	--	--	--
Cocamidopropyl betaine	--	--	--	--	--	--	--	--	--	--
Prostaglandin K2	--	--	--	LMFA03010023	--	--	--	Fatty Acyls [FA]	Eicosanoids [FA03]	Prostaglandins [FA0301]
C-hexosyl-luteolin O-feruloylhexoside	--	--	--	--	--	--	--	--	--	--
C-pentosyl-apigenin O-p-coumaroylhexoside	--	--	--	--	--	--	--	--	--	--
Tricin 4'-O-(beta-guaiacylglyceryl) ether 5-O-hexoside	--	--	--	--	--	--	--	--	--	--
C-hexosyl-apigenin O-feruloylhexoside	--	--	--	--	--	--	--	--	--	--
N-Feruloyl putrescine	--	--	--	--	--	--	--	--	--	--
Ala-Ile	--	--	HMDB0028690	--	Organic acids and derivatives	Carboxylic acids and derivatives	Amino acids, peptides, and analogues	--	--	--
C-hexosyl-luteolin O-p-coumaroylhexoside	--	--	--	--	--	--	--	--	--	--
Narcissoside	--	--	--	LMPK12110586	--	--	--	Polyketides [PK]	Flavonoids [PK12]	Flavones and Flavonols [PK1211]
Prostaglandin J2	cpd:C05957	map00590 Arachidonic acid metabolism;map01100 Metabolic pathways	HMDB0002710	LMFA03010019	Lipids and lipid-like molecules	Fatty Acyls	Eicosanoids	Fatty Acyls [FA]	Eicosanoids [FA03]	Prostaglandins [FA0301]
Demethoxycurcumin	cpd:C17742	map00945 Stilbenoid, diarylheptanoid and gingerol biosynthesis;map01110 Biosynthesis of secondary metabolites	HMDB0033801	--	Phenylpropanoids and polyketides	Diarylheptanoids	Linear diarylheptanoids	--	--	--
Coumalic acid	--	--	--	--	--	--	--	--	--	--
Nicotinate ribonucleoside	--	--	HMDB0006809	--	Organic oxygen compounds	Organooxygen compounds	Carbohydrates and carbohydrate conjugates	--	--	--
C-hexosyl-chrysoeriol O-feruloylhexoside	--	--	--	--	--	--	--	--	--	--
N-Sinapoylputrescine	--	--	--	--	--	--	--	--	--	--
Coumarin	cpd:C05851	map00940 Phenylpropanoid biosynthesis;map01110 Biosynthesis of secondary metabolites	HMDB0001218	--	Phenylpropanoids and polyketides	Coumarins and derivatives	-	--	--	--
Guanosine-3',5'-cyclic monophosphate	--	--	--	--	--	--	--	--	--	--
Arabidopyl shikimic acid	--	--	--	--	--	--	--	--	--	--
DIMBOA glucoside	cpd:C15768	--	HMDB0301843	--	Organic oxygen compounds	Organooxygen compounds	Carbohydrates and carbohydrate conjugates	--	--	--
9,17-Octadecadiene-12,14-diyne-1,11,16-triol	--	--	--	--	--	--	--	--	--	--
Ixoside	--	--	--	LMPR0102070040	--	--	--	Prenol Lipids [PR]	Isoprenoids [PR01]	C10 isoprenoids (monoterpenes) [PR0102]
Columbin	cpd:C09077	--	HMDB0036837	--	Organoheterocyclic compounds	Naphthopyrans	-	--	--	--
Dihydrothymine	cpd:C00906	--	HMDB0000079	--	Organoheterocyclic compounds	Diazines	Pyrimidines and pyrimidine derivatives	--	--	--
Ferulaldehyde	cpd:C02666	map00940 Phenylpropanoid biosynthesis;map01100 Metabolic pathways;map01110 Biosynthesis of secondary metabolites	HMDB0141782	--	Benzenoids	Phenols	Methoxyphenols	--	--	--
Olivetol	--	--	--	--	--	--	--	--	--	--
Chlorogenic acid	cpd:C00852	map00940 Phenylpropanoid biosynthesis;map00941 Flavonoid biosynthesis;map00945 Stilbenoid, diarylheptanoid and gingerol biosynthesis;map01110 Biosynthesis of secondary metabolites	HMDB0003164	--	Organic oxygen compounds	Organooxygen compounds	Alcohols and polyols	--	--	--
Aflatoxin G1	cpd:C16755	--	HMDB0030479	--	Phenylpropanoids and polyketides	Coumarins and derivatives	Furanocoumarins	--	--	--
Indole	cpd:C00463	map00380 Tryptophan metabolism;map00400 Phenylalanine, tyrosine and tryptophan biosynthesis;map00402 Benzoxazinoid biosynthesis;map01100 Metabolic pathways;map01110 Biosynthesis of secondary metabolites	HMDB0000738	--	Organoheterocyclic compounds	Indoles and derivatives	Indoles	--	--	--
Tricin 4'-O-(syringyl alcohol) ether O-hexoside	--	--	--	--	--	--	--	--	--	--
Apigenin C-pentoside	--	--	--	--	--	--	--	--	--	--
Syringetin	cpd:C11620	map00944 Flavone and flavonol biosynthesis	HMDB0304565	LMPK12112498	Phenylpropanoids and polyketides	Flavonoids	Flavonoid glycosides	Polyketides [PK]	Flavonoids [PK12]	Flavones and Flavonols [PK1211]
Methyl syringate	--	--	HMDB0254615	--	Benzenoids	Benzene and substituted derivatives	Benzoic acids and derivatives	--	--	--
Sugiol	--	--	HMDB0036564	--	Lipids and lipid-like molecules	Prenol lipids	Diterpenoids	--	--	--
Sinapinic acid	--	--	HMDB0034069	--	Phenylpropanoids and polyketides	Cinnamic acids and derivatives	Hydroxycinnamic acids and derivatives	--	--	--
Przewaquinone A	--	--	--	--	--	--	--	--	--	--
Epinephrine	--	--	HMDB0000068	--	Benzenoids	Phenols	Benzenediols	--	--	--
Gly-Phe	--	--	HMDB0028848	--	Organic acids and derivatives	Carboxylic acids and derivatives	Amino acids, peptides, and analogues	--	--	--
Picramnioside F	--	--	--	--	--	--	--	--	--	--
gamma-Glutamylleucine	--	--	HMDB0011171	--	Organic acids and derivatives	Carboxylic acids and derivatives	Amino acids, peptides, and analogues	--	--	--
L-Lysine	cpd:C00047	map00300 Lysine biosynthesis;map00310 Lysine degradation;map00780 Biotin metabolism;map00960 Tropane, piperidine and pyridine alkaloid biosynthesis;map00970 Aminoacyl-tRNA biosynthesis;map01100 Metabolic pathways;map01110 Biosynthesis of secondary metabolites;map01210 2-Oxocarboxylic acid metabolism;map01230 Biosynthesis of amino acids;map02010 ABC transporters	HMDB0000182	--	Organic acids and derivatives	Carboxylic acids and derivatives	Amino acids, peptides, and analogues	--	--	--
Nobiletin	cpd:C10112	--	HMDB0029540	LMPK12111468	Phenylpropanoids and polyketides	Flavonoids	O-methylated flavonoids	Polyketides [PK]	Flavonoids [PK12]	Flavones and Flavonols [PK1211]
Δ17-6-keto prostaglandin F1α	--	--	--	--	--	--	--	--	--	--
Triptophenolide	--	--	--	--	--	--	--	--	--	--
Columbianadin	--	--	HMDB0250407	--	Phenylpropanoids and polyketides	Coumarins and derivatives	Furanocoumarins	--	--	--
3,4,5-Trimethoxycinnamic acid	--	--	HMDB0002511	--	Phenylpropanoids and polyketides	Cinnamic acids and derivatives	Hydroxycinnamic acids and derivatives	--	--	--
Andrographolide	cpd:C20214	--	HMDB0248395	--	Organoheterocyclic compounds	Lactones	Gamma butyrolactones	--	--	--
Nicotianamine	cpd:C05324	--	HMDB0255025	--	Organic acids and derivatives	Carboxylic acids and derivatives	Amino acids, peptides, and analogues	--	--	--
Tricin O-sinapoylpentoside	--	--	--	--	--	--	--	--	--	--
Arabidopyl ketoadipic acid	--	--	--	--	--	--	--	--	--	--
Ala-Leu	--	--	HMDB0251509	--	Organic acids and derivatives	Carboxylic acids and derivatives	Amino acids, peptides, and analogues	--	--	--
Trachelogenin	cpd:C10891	--	HMDB0303743	--	Lignans, neolignans and related compounds	Furanoid lignans	Tetrahydrofuran lignans	--	--	--
4'-Hydroxypropiophenone	--	--	--	--	--	--	--	--	--	--
Prostaglandin A3	--	--	--	LMFA03010140	--	--	--	Fatty Acyls [FA]	Eicosanoids [FA03]	Prostaglandins [FA0301]
Methylophiopogonanone A	--	--	--	--	--	--	--	--	--	--
N-[(Tert-butoxy)carbonyl]-L-tryptophan	--	--	--	--	--	--	--	--	--	--
Myricetin	cpd:C10107	map00941 Flavonoid biosynthesis;map00944 Flavone and flavonol biosynthesis	HMDB0002755	LMPK12110001	Phenylpropanoids and polyketides	Flavonoids	Flavones	Polyketides [PK]	Flavonoids [PK12]	Flavones and Flavonols [PK1211]
Xanthurenic acid O-hexoside	--	--	--	--	--	--	--	--	--	--
Hydroxysafflor yellow A	--	--	HMDB0040677	--	Phenylpropanoids and polyketides	Cinnamic acids and derivatives	Hydroxycinnamic acids and derivatives	--	--	--
13(S)-HOTrE	cpd:C16316	map00592 alpha-Linolenic acid metabolism	--	--	--	--	--	--	--	--
Wogonoside	--	--	HMDB0259901	--	Phenylpropanoids and polyketides	Flavonoids	Flavonoid glycosides	--	--	--
Wedelolactone	cpd:C10541	--	HMDB0259891	LMPK12090046	Phenylpropanoids and polyketides	Isoflavonoids	Coumestans	Polyketides [PK]	Flavonoids [PK12]	Coumestan flavonoids [PK1209]
Sodium Houttuyfonate	--	--	--	--	--	--	--	--	--	--
9-Hydroxy-(10E,12Z,15Z)-Octadecatrienoic Acid	--	--	--	--	--	--	--	--	--	--
L-5-Hydroxytryptophan	--	--	HMDB0000472	--	Organoheterocyclic compounds	Indoles and derivatives	Tryptamines and derivatives	--	--	--
Gly-Tyr-Ala	--	--	--	--	--	--	--	--	--	--
Gly-Tyr	--	--	HMDB0304778	--	Organic acids and derivatives	Carboxylic acids and derivatives	Amino acids, peptides, and analogues	--	--	--
Gamma-Glu-Leu	--	--	HMDB0011171	--	Organic acids and derivatives	Carboxylic acids and derivatives	Amino acids, peptides, and analogues	--	--	--
Angelol B	--	--	HMDB0248421	--	Phenylpropanoids and polyketides	Coumarins and derivatives	-	--	--	--
Carnosol	cpd:C09069	--	HMDB0002121	--	Lipids and lipid-like molecules	Prenol lipids	Terpene lactones	--	--	--
LPE 18:3	--	--	--	LMGP02050043	--	--	--	Glycerophospholipids [GP]	Glycerophosphoethanolamines [GP02]	Monoacylglycerophosphoethanolamines [GP0205]
Cistanoside F	--	--	--	--	--	--	--	--	--	--
5-Hydroxyindole-3-acetic acid	--	--	HMDB0000763	--	Organoheterocyclic compounds	Indoles and derivatives	Indolyl carboxylic acids and derivatives	--	--	--
Coixol	--	--	HMDB0036582	--	Organoheterocyclic compounds	Benzoxazoles	Benzoxazolones	--	--	--
L-Leucyl-L-alanine Hydrate	--	--	--	--	--	--	--	--	--	--
beta,beta-Dimethylacrylalkannin	--	--	--	--	--	--	--	--	--	--
Antiarol	cpd:C10765	--	--	--	--	--	--	--	--	--
Robinin	cpd:C10178	--	--	LMPK12111685	--	--	--	Polyketides [PK]	Flavonoids [PK12]	Flavones and Flavonols [PK1211]
Oridonin	--	--	HMDB0242516	--	Lipids and lipid-like molecules	Prenol lipids	Diterpenoids	--	--	--
Pantetheine	cpd:C00831	map00332 Carbapenem biosynthesis;map00770 Pantothenate and CoA biosynthesis	HMDB0003426	--	Organic acids and derivatives	Carboxylic acids and derivatives	Amino acids, peptides, and analogues	--	--	--
gamma-Glutamyltyrosine	--	--	HMDB0011741	--	Organic acids and derivatives	Carboxylic acids and derivatives	Amino acids, peptides, and analogues	--	--	--
N-Acetylornithine	cpd:C00437	map00220 Arginine biosynthesis;map01100 Metabolic pathways;map01110 Biosynthesis of secondary metabolites;map01210 2-Oxocarboxylic acid metabolism;map01230 Biosynthesis of amino acids	HMDB0240589	--	Organic acids and derivatives	Carboxylic acids and derivatives	Amino acids, peptides, and analogues	--	--	--
Kirenol	--	--	HMDB0253803	--	Lipids and lipid-like molecules	Prenol lipids	Diterpenoids	--	--	--
Abscisic acid glucose ester	cpd:C15970	map00906 Carotenoid biosynthesis;map01100 Metabolic pathways;map01110 Biosynthesis of secondary metabolites	--	--	--	--	--	--	--	--
Procyanidin A2	--	--	HMDB0037655	--	Phenylpropanoids and polyketides	Flavonoids	Biflavonoids and polyflavonoids	--	--	--
Trehalose 6-phosphate	cpd:C00689	map00500 Starch and sucrose metabolism;map01100 Metabolic pathways	HMDB0001124	--	Organic oxygen compounds	Organooxygen compounds	Carbohydrates and carbohydrate conjugates	--	--	--
5-O-Methylvisammioside	--	--	--	--	--	--	--	--	--	--
D-Ribose	cpd:C00121	map00030 Pentose phosphate pathway;map02010 ABC transporters	HMDB0000283	--	Organic oxygen compounds	Organooxygen compounds	Carbohydrates and carbohydrate conjugates	--	--	--
Desthiobiotin	cpd:C01909	map00780 Biotin metabolism;map01100 Metabolic pathways	HMDB0003581	--	Lipids and lipid-like molecules	Fatty Acyls	Fatty acids and conjugates	--	--	--
Chlorogenic acid methyl ester	--	--	--	--	--	--	--	--	--	--
Rhapontigenin	--	--	HMDB0031842	--	Phenylpropanoids and polyketides	Stilbenes	-	--	--	--
Vaccarin	--	--	HMDB0259735	LMPK12110321	Phenylpropanoids and polyketides	Flavonoids	Flavonoid glycosides	Polyketides [PK]	Flavonoids [PK12]	Flavones and Flavonols [PK1211]
Hesperetin 5-O-glucoside	--	--	HMDB0037535	LMPK12140377	Phenylpropanoids and polyketides	Flavonoids	Flavonoid glycosides	Polyketides [PK]	Flavonoids [PK12]	Flavanones [PK1214]
6''-o-acetylgenistin	--	--	HMDB0029528	--	Phenylpropanoids and polyketides	Isoflavonoids	Isoflavonoid O-glycosides	--	--	--
6,7-Dimethoxy-4-Methylcoumarin	--	--	--	--	--	--	--	--	--	--
Skimmin	--	--	HMDB0258334	--	Phenylpropanoids and polyketides	Coumarins and derivatives	Coumarin glycosides	--	--	--
Carnosic acid	--	--	HMDB0002358	--	Lipids and lipid-like molecules	Prenol lipids	Diterpenoids	--	--	--
Lathyrol	cpd:C09125	--	--	--	--	--	--	--	--	--
Vitexin-2-O-rhaMnoside	--	--	--	--	--	--	--	--	--	--
Aucubin	cpd:C09771	--	HMDB0036562	LMPR0102070006	Lipids and lipid-like molecules	Prenol lipids	Terpene glycosides	Prenol Lipids [PR]	Isoprenoids [PR01]	C10 isoprenoids (monoterpenes) [PR0102]
Yuheinoside	--	--	--	--	--	--	--	--	--	--
Integrifoside A	--	--	--	--	--	--	--	--	--	--
Heptamethoxyflavone	--	--	--	--	--	--	--	--	--	--
Abscisic Acid	cpd:C06082	map00906 Carotenoid biosynthesis;map01100 Metabolic pathways;map01110 Biosynthesis of secondary metabolites;map04075 Plant hormone signal transduction	HMDB0036093	--	Lipids and lipid-like molecules	Prenol lipids	Sesquiterpenoids	--	--	--
Triethyl citrate	--	--	HMDB0034263	--	Organic acids and derivatives	Carboxylic acids and derivatives	Tricarboxylic acids and derivatives	--	--	--
Sinapaldehyde glucoside	--	--	--	--	--	--	--	--	--	--
2-deoxyglucose-6-phosphate	--	--	--	--	--	--	--	--	--	--
Sattabacin	--	--	--	--	--	--	--	--	--	--
(+)-Dihydrojasmonic acid	--	--	--	--	--	--	--	--	--	--
Ala-Gln	--	--	HMDB0248109	--	Organic acids and derivatives	Carboxylic acids and derivatives	Amino acids, peptides, and analogues	--	--	--
Resveratrol	cpd:C03582	map00945 Stilbenoid, diarylheptanoid and gingerol biosynthesis;map01110 Biosynthesis of secondary metabolites	HMDB0003747	LMPK13090005	Phenylpropanoids and polyketides	Stilbenes	-	Polyketides [PK]	Aromatic polyketides [PK13]	Diphenyl ethers, biphenyls, dibenzyls and stilbenes [PK1309]
Maltotetraose	cpd:C02052	--	HMDB0001296	--	Organic oxygen compounds	Organooxygen compounds	Carbohydrates and carbohydrate conjugates	--	--	--
Methyl dihydrojasmonate	--	--	HMDB0031740	--	Lipids and lipid-like molecules	Fatty Acyls	Lineolic acids and derivatives	--	--	--
Hydroxycitric acid	--	--	HMDB0031159	--	Organic acids and derivatives	Carboxylic acids and derivatives	Tricarboxylic acids and derivatives	--	--	--
3'-Hydroxypterostilbene	--	--	--	--	--	--	--	--	--	--
Phytocassane E	--	--	HMDB0031773	--	Lipids and lipid-like molecules	Prenol lipids	Diterpenoids	--	--	--
Pterosin B	--	--	HMDB0030759	--	Benzenoids	Indanes	Indanones	--	--	--
Ophiopogonanone E	--	--	--	--	--	--	--	--	--	--
Aurantio-obtusin	cpd:C17670	--	HMDB0248725	LMPK13040027	Benzenoids	Anthracenes	Anthraquinones	Polyketides [PK]	Aromatic polyketides [PK13]	Anthracenes and phenanthrenes [PK1304]
Pheophorbide A	cpd:C18021	map00860 Porphyrin and chlorophyll metabolism;map01110 Biosynthesis of secondary metabolites	HMDB0256449	--	-	-	-	--	--	--
(-)-epigallocatechin	cpd:C12136	map00941 Flavonoid biosynthesis;map01110 Biosynthesis of secondary metabolites	HMDB0038361	--	Phenylpropanoids and polyketides	Flavonoids	Flavans	--	--	--
Puerarin	cpd:C10524	--	HMDB0240265	LMPK12050005	Phenylpropanoids and polyketides	Isoflavonoids	Isoflavonoid C-glycosides	Polyketides [PK]	Flavonoids [PK12]	Isoflavonoids [PK1205]
Nardosinone	--	--	HMDB0255460	--	Lipids and lipid-like molecules	Prenol lipids	Sesquiterpenoids	--	--	--
beta-Acetoxyisovalerylalkannin	--	--	--	--	--	--	--	--	--	--
10-Gingerol	--	--	HMDB0005783	--	Benzenoids	Phenols	Methoxyphenols	--	--	--
D-glutamine	cpd:C00819	map01100 Metabolic pathways	HMDB0003423	--	Organic acids and derivatives	Carboxylic acids and derivatives	Amino acids, peptides, and analogues	--	--	--
Cimifugin	cpd:C09000	--	HMDB0250254	--	Organoheterocyclic compounds	Benzopyrans	1-benzopyrans	--	--	--
5-O-Caffeoylshikimic acid	cpd:C10434	map00940 Phenylpropanoid biosynthesis;map00941 Flavonoid biosynthesis;map00945 Stilbenoid, diarylheptanoid and gingerol biosynthesis;map01100 Metabolic pathways;map01110 Biosynthesis of secondary metabolites	HMDB0033999	--	Phenylpropanoids and polyketides	Cinnamic acids and derivatives	Hydroxycinnamic acids and derivatives	--	--	--
7-O-Ethylmorroniside	--	--	--	--	--	--	--	--	--	--
LPE 15:0	--	--	--	LMGP02050074	--	--	--	Glycerophospholipids [GP]	Glycerophosphoethanolamines [GP02]	Monoacylglycerophosphoethanolamines [GP0205]
Phe-Phe	--	--	HMDB0013302	--	Organic acids and derivatives	Carboxylic acids and derivatives	Amino acids, peptides, and analogues	--	--	--
Prohydrojasmon	cpd:C18538	--	--	--	--	--	--	--	--	--
Lactucin	cpd:C09489	--	HMDB0035814	--	Organoheterocyclic compounds	Lactones	Gamma butyrolactones	--	--	--
LPC 17:0	--	--	--	LMGP01050024	--	--	--	Glycerophospholipids [GP]	Glycerophosphocholines [GP01]	Monoacylglycerophosphocholines [GP0105]
Apigeninidin 5-glucoside	--	--	--	--	--	--	--	--	--	--
Artemether	--	--	HMDB0015643	--	Lipids and lipid-like molecules	Prenol lipids	Sesquiterpenoids	--	--	--
Dihydrotanshinone I	--	--	--	--	--	--	--	--	--	--
D-Glucarate	cpd:C00818	map00053 Ascorbate and aldarate metabolism;map01100 Metabolic pathways	HMDB0000663	--	Organic oxygen compounds	Organooxygen compounds	Carbohydrates and carbohydrate conjugates	--	--	--
4-p-Coumaroylquinic acid	cpd:C10441	--	HMDB0301710	--	Organic oxygen compounds	Organooxygen compounds	Alcohols and polyols	--	--	--
Indole-3-pyruvate	cpd:C00331	map00380 Tryptophan metabolism;map01100 Metabolic pathways	HMDB0060484	--	Organoheterocyclic compounds	Indoles and derivatives	Indolyl carboxylic acids and derivatives	--	--	--
Linoleic acid	cpd:C01595	map00591 Linoleic acid metabolism;map01040 Biosynthesis of unsaturated fatty acids;map01100 Metabolic pathways	HMDB0000673	LMFA01030120	Lipids and lipid-like molecules	Fatty Acyls	Lineolic acids and derivatives	Fatty Acyls [FA]	Fatty Acids and Conjugates [FA01]	Unsaturated fatty acids [FA0103]
Methyl linoleate	--	--	HMDB0034381	--	Lipids and lipid-like molecules	Fatty Acyls	Lineolic acids and derivatives	--	--	--
3-O-p-coumaroyl quinic acid O-hexoside	--	--	--	--	--	--	--	--	--	--
Euphorbia factor L3	--	--	--	--	--	--	--	--	--	--
Linarin	--	--	HMDB0254097	LMPK12110449	Organic oxygen compounds	Organooxygen compounds	Ethers	Polyketides [PK]	Flavonoids [PK12]	Flavones and Flavonols [PK1211]
Pogostone	--	--	HMDB0030703	--	Organic oxygen compounds	Organooxygen compounds	Carbonyl compounds	--	--	--
Ptaquiloside	cpd:C19515	--	HMDB0242690	--	Organic oxygen compounds	Organooxygen compounds	Carbohydrates and carbohydrate conjugates	--	--	--
MAG (18:1)	--	--	--	--	--	--	--	--	--	--
Artemisinin	cpd:C09538	--	--	--	--	--	--	--	--	--
LPC 18:0	--	--	--	LMGP01050076	--	--	--	Glycerophospholipids [GP]	Glycerophosphocholines [GP01]	Monoacylglycerophosphocholines [GP0105]
Anacardic Acid	cpd:C10759	--	HMDB0033896	LMPK15040001	Benzenoids	Benzene and substituted derivatives	Benzoic acids and derivatives	Polyketides [PK]	Phenolic lipids [PK15]	Anacardic acids and derivatives [PK1504]
Tigogenin	cpd:C08914	--	HMDB0251863	LMST01080009	Lipids and lipid-like molecules	Prenol lipids	Triterpenoids	Sterol Lipids [ST]	Sterols [ST01]	Spirostanols and derivatives [ST0108]
Ganoderic acid C6	--	--	--	--	--	--	--	--	--	--
Fraxinellone	--	--	--	--	--	--	--	--	--	--
1-Linoleoyl-Rac-Glycerol	--	--	--	--	--	--	--	--	--	--
Histamine	cpd:C00388	map00340 Histidine metabolism;map01100 Metabolic pathways;map01110 Biosynthesis of secondary metabolites	HMDB0000870	--	Organic nitrogen compounds	Organonitrogen compounds	Amines	--	--	--
