# Supplementary material for: Transcriptome and metabolome profiling reveal the chlorogenic acid as a resistance substance for rice against the white-backed planthopper Sogatella furcifera (Horváth)
Source: Front Plant Sci. 2025 May 30;16:1571893. doi: 10.3389/fpls.2025.1571893 (PMC12162631; doi:10.3389/fpls.2025.1571893)
Supplement: Supplementary file 4 [file Table4.xlsx]

## Sheet: Sheet1
Name	Kegg_ID	KEGG_pathway	HMDB_ID	Lipidmaps_ID	SuperClass(HMDB)	Class(HMDB)	SubClass(HMDB)	CATEGORY(Lipidmaps)	MAIN_CLASS(Lipidmaps)	SUB_CLASS(Lipidmaps)
Sodium [dodecanoyl(methyl)amino]acetate	--	--	--	--	--	--	--	--	--	--
3-Methoxy prostaglandin F1α	--	--	--	--	--	--	--	--	--	--
Caffeic acid O-glucoside	--	--	--	--	--	--	--	--	--	--
T-2 Toxin	cpd:C09738	--	HMDB0036600	--	Lipids and lipid-like molecules	Prenol lipids	Sesquiterpenoids	--	--	--
Myristoleic Acid	cpd:C08322	--	HMDB0002000	LMFA01030051	Lipids and lipid-like molecules	Fatty Acyls	Fatty acids and conjugates	Fatty Acyls [FA]	Fatty Acids and Conjugates [FA01]	Unsaturated fatty acids [FA0103]
Picolinic acid	cpd:C10164	map00380 Tryptophan metabolism;map01100 Metabolic pathways	HMDB0002243	--	Organoheterocyclic compounds	Pyridines and derivatives	Pyridinecarboxylic acids and derivatives	--	--	--
MGDG O-24:6_16:1	--	--	--	--	--	--	--	--	--	--
9-Oxo-10(E),12(E)-octadecadienoic acid	--	--	--	--	--	--	--	--	--	--
N-[1-(4-methoxy-2-oxo-2H-pyran-6-yl)-2-methylbutyl]acetamide	--	--	--	--	--	--	--	--	--	--
D-Panthenol	cpd:C05944	map00770 Pantothenate and CoA biosynthesis	HMDB0304820	--	Lipids and lipid-like molecules	Fatty Acyls	Fatty amides	--	--	--
Dihydroartemisinic acid	--	--	--	--	--	--	--	--	--	--
Fludrocortisone acetate	cpd:C08186	--	HMDB0252329	LMST02030122	Lipids and lipid-like molecules	Steroids and steroid derivatives	Pregnane steroids	Sterol Lipids [ST]	Steroids [ST02]	C21 steroids (gluco/mineralocorticoids, progestogins) and derivatives [ST0203]
Panthenol	cpd:C05944	map00770 Pantothenate and CoA biosynthesis	HMDB0004231	--	Organic oxygen compounds	Organooxygen compounds	Alcohols and polyols	--	--	--
4-Pyridoxic acid	cpd:C00847	map00750 Vitamin B6 metabolism;map01100 Metabolic pathways	HMDB0000017	--	Organoheterocyclic compounds	Pyridines and derivatives	Pyridinecarboxylic acids and derivatives	--	--	--
AL 8810 Methyl ester	--	--	--	--	--	--	--	--	--	--
Methyl heptadecanoate	--	--	--	LMFA07010473	--	--	--	Fatty Acyls [FA]	Fatty esters [FA07]	Short fatty esters [FA0710]
Prostaglandin J2	cpd:C05957	map00590 Arachidonic acid metabolism;map01100 Metabolic pathways	HMDB0002710	LMFA03010019	Lipids and lipid-like molecules	Fatty Acyls	Eicosanoids	Fatty Acyls [FA]	Eicosanoids [FA03]	Prostaglandins [FA0301]
IAA-Asp	--	--	--	--	--	--	--	--	--	--
Androsterone	cpd:C00523	--	HMDB0000031	LMST02020001	Lipids and lipid-like molecules	Steroids and steroid derivatives	Androstane steroids	Sterol Lipids [ST]	Steroids [ST02]	C19 steroids (androgens) and derivatives [ST0202]
Bulleyaconi cine A	--	--	--	--	--	--	--	--	--	--
(+/-)11(12)-DiHET	--	--	--	--	--	--	--	--	--	--
Triptolide	cpd:C09204	--	HMDB0259270	--	Organoheterocyclic compounds	Oxepanes	-	--	--	--
Toddalolactone	--	--	--	--	--	--	--	--	--	--
HPK	--	--	--	--	--	--	--	--	--	--
Diacetoxyscirpenol	cpd:C09662	--	HMDB0035104	--	Lipids and lipid-like molecules	Prenol lipids	Sesquiterpenoids	--	--	--
12-Oxo phytodienoic acid	--	--	--	--	--	--	--	--	--	--
Cocamidopropyl betaine	--	--	--	--	--	--	--	--	--	--
DL-Malic acid	--	--	--	--	--	--	--	--	--	--
Ouabain	cpd:C01443	--	HMDB0015224	LMST01120022	Benzenoids	Naphthalenes	-	Sterol Lipids [ST]	Sterols [ST01]	Cardanolides and derivatives [ST0112]
AKBA	--	--	--	--	--	--	--	--	--	--
N-Feruloylspermidine	--	--	--	--	--	--	--	--	--	--
3-(3-morpholinopropyl)-2-(2-pyridinyl)-2,3-dihydro-4(1H)-quinazolinone	--	--	--	--	--	--	--	--	--	--
(2R)-2,3-Dihydroxypropanoic acid	--	--	HMDB0000148	--	Organic acids and derivatives	Carboxylic acids and derivatives	Amino acids, peptides, and analogues	--	--	--
N'-[4-(tert-butyl)phenyl]-N-cyclohexyl-N-methylurea	--	--	--	--	--	--	--	--	--	--
9,17-Octadecadiene-12,14-diyne-1,11,16-triol	--	--	--	--	--	--	--	--	--	--
L-Serine	cpd:C00065	map00260 Glycine, serine and threonine metabolism;map00261 Monobactam biosynthesis;map00270 Cysteine and methionine metabolism;map00460 Cyanoamino acid metabolism;map00600 Sphingolipid metabolism;map00630 Glyoxylate and dicarboxylate metabolism;map00920 Sulfur metabolism;map00970 Aminoacyl-tRNA biosynthesis;map01100 Metabolic pathways;map01110 Biosynthesis of secondary metabolites;map01200 Carbon…	HMDB0000187	--	Organic acids and derivatives	Carboxylic acids and derivatives	Amino acids, peptides, and analogues	--	--	--
(+/-)9(10)-EpOME	--	--	--	--	--	--	--	--	--	--
Methyl jasmonate	cpd:C11512	map00592 alpha-Linolenic acid metabolism;map01110 Biosynthesis of secondary metabolites	HMDB0036583	LMFA02020010	Lipids and lipid-like molecules	Fatty Acyls	Lineolic acids and derivatives	Fatty Acyls [FA]	Octadecanoids [FA02]	Jasmonic acids [FA0202]
Schisandrin A	--	--	HMDB0251013	--	Phenylpropanoids and polyketides	Tannins	Hydrolyzable tannins	--	--	--
2-[2-(4-benzhydrylpiperazino)-2-oxoethoxy]acetic acid	--	--	--	--	--	--	--	--	--	--
PG O-16:4_18:2	--	--	--	--	--	--	--	--	--	--
Aldosterone	cpd:C01780	map01100 Metabolic pathways	HMDB0000037	LMST02030026	Lipids and lipid-like molecules	Steroids and steroid derivatives	Hydroxysteroids	Sterol Lipids [ST]	Steroids [ST02]	C21 steroids (gluco/mineralocorticoids, progestogins) and derivatives [ST0203]
N', N''-DiFeruloylspermidine	--	--	--	--	--	--	--	--	--	--
13-HPODE	--	--	HMDB0003871	LMFA02000034	Lipids and lipid-like molecules	Fatty Acyls	Lineolic acids and derivatives	Fatty Acyls [FA]	Octadecanoids [FA02]	Other Octadecanoids [FA0200]
Epitestosterone	--	--	HMDB0000628	LMST02020051	Lipids and lipid-like molecules	Steroids and steroid derivatives	Androstane steroids	Sterol Lipids [ST]	Steroids [ST02]	C19 steroids (androgens) and derivatives [ST0202]
2-(acetylamino)-3-(1H-indol-3-yl)propanoic acid	--	--	--	--	--	--	--	--	--	--
(+)-Dihydrojasmonic acid	--	--	--	--	--	--	--	--	--	--
N-Feruloylserotonin	--	--	HMDB0032759	--	Organoheterocyclic compounds	Indoles and derivatives	Tryptamines and derivatives	--	--	--
2-(Dimethylamino)Guanosine	--	--	--	--	--	--	--	--	--	--
7-Aminoflunitrazepam-d7	--	--	--	--	--	--	--	--	--	--
Sucrose	cpd:C00089	map00052 Galactose metabolism;map00500 Starch and sucrose metabolism;map01100 Metabolic pathways;map02010 ABC transporters	HMDB0000258	--	Organic oxygen compounds	Organooxygen compounds	Carbohydrates and carbohydrate conjugates	--	--	--
2-Amino-1,3,4-octadecanetriol	--	--	--	--	--	--	--	--	--	--
Bis(2-methyl-3-furyl)disulphide	--	--	HMDB0040201	--	Organoheterocyclic compounds	Heteroaromatic compounds	-	--	--	--
3-Acetyl-11-keto-β-boswellic acid	--	--	HMDB0245953	--	Lipids and lipid-like molecules	Prenol lipids	Triterpenoids	--	--	--
17beta-Trenbolone	--	--	--	--	--	--	--	--	--	--
beta-Caryophyllene	cpd:C09629	map00909 Sesquiterpenoid and triterpenoid biosynthesis;map01100 Metabolic pathways;map01110 Biosynthesis of secondary metabolites	HMDB0036792	LMPR0103120001	Lipids and lipid-like molecules	Prenol lipids	Sesquiterpenoids	Prenol Lipids [PR]	Isoprenoids [PR01]	C15 isoprenoids (sesquiterpenes) [PR0103]
Δ2-trans-Hexadecenoic acid	--	--	--	--	--	--	--	--	--	--
Triacanthine	cpd:C08435	--	--	--	--	--	--	--	--	--
1,4-dihydroxyheptadec-16-en-2-yl acetate	--	--	--	LMFA05000641	--	--	--	Fatty Acyls [FA]	Fatty alcohols [FA05]	_
Indole	cpd:C00463	map00380 Tryptophan metabolism;map00400 Phenylalanine, tyrosine and tryptophan biosynthesis;map00402 Benzoxazinoid biosynthesis;map01100 Metabolic pathways;map01110 Biosynthesis of secondary metabolites	HMDB0000738	--	Organoheterocyclic compounds	Indoles and derivatives	Indoles	--	--	--
Asparagine	cpd:C16438	--	HMDB0251512	--	Organic acids and derivatives	Carboxylic acids and derivatives	Amino acids, peptides, and analogues	--	--	--
Heptadecanoic Acid	--	--	HMDB0002259	LMFA01010017	Lipids and lipid-like molecules	Fatty Acyls	Fatty acids and conjugates	Fatty Acyls [FA]	Fatty Acids and Conjugates [FA01]	Straight chain fatty acids [FA0101]
4-Methoxycinnamic acid	--	--	HMDB0002040	--	Phenylpropanoids and polyketides	Cinnamic acids and derivatives	Cinnamic acids	--	--	--
13,14-dihydro-15-keto-tetranor Prostaglandin E2	--	--	--	--	--	--	--	--	--	--
N-(p-Coumaroyl) serotonin	--	--	HMDB0255027	--	Organoheterocyclic compounds	Indoles and derivatives	Tryptamines and derivatives	--	--	--
LPK	--	--	--	--	--	--	--	--	--	--
LPC 15:0	--	--	--	LMGP01050016	--	--	--	Glycerophospholipids [GP]	Glycerophosphocholines [GP01]	Monoacylglycerophosphocholines [GP0105]
Sclareol Glycol	--	--	--	--	--	--	--	--	--	--
DL-Norvaline	--	--	HMDB0251527	--	Organic acids and derivatives	Carboxylic acids and derivatives	Amino acids, peptides, and analogues	--	--	--
gamma-Glutamylleucine	--	--	HMDB0011171	--	Organic acids and derivatives	Carboxylic acids and derivatives	Amino acids, peptides, and analogues	--	--	--
Epimedin C	--	--	--	LMPK12112015	--	--	--	Polyketides [PK]	Flavonoids [PK12]	Flavones and Flavonols [PK1211]
NNK	--	--	HMDB0011603	--	Organic oxygen compounds	Organooxygen compounds	Carbonyl compounds	--	--	--
Prostaglandin E3	cpd:C06439	--	HMDB0002664	LMFA03010135	Lipids and lipid-like molecules	Fatty Acyls	Eicosanoids	Fatty Acyls [FA]	Eicosanoids [FA03]	Prostaglandins [FA0301]
8-O-acetyl shanzhiside methyl ester	--	--	HMDB0248874	--	Lipids and lipid-like molecules	Prenol lipids	Terpene glycosides	--	--	--
Steviolbioside	--	--	HMDB0036707	LMPR01040122	Lipids and lipid-like molecules	Prenol lipids	Terpene glycosides	Prenol Lipids [PR]	Isoprenoids [PR01]	C20 isoprenoids (diterpenes) [PR0104]
Mestranol	cpd:C07618	--	HMDB0015446	--	Lipids and lipid-like molecules	Steroids and steroid derivatives	Estrane steroids	--	--	--
2,3-dinor Prostaglandin E1	--	--	--	--	--	--	--	--	--	--
Vincristine	cpd:C07204	map00901 Indole alkaloid biosynthesis;map01110 Biosynthesis of secondary metabolites	HMDB0014681	--	Organic acids and derivatives	Carboxylic acids and derivatives	Amino acids, peptides, and analogues	--	--	--
N-Lauroylsarcosine	--	--	HMDB0255165	--	Organic acids and derivatives	Carboxylic acids and derivatives	Amino acids, peptides, and analogues	--	--	--
8-iso-15-keto Prostaglandin E2	--	--	--	--	--	--	--	--	--	--
3-methyl-5-oxo-5-(4-toluidino)pentanoic acid	--	--	--	--	--	--	--	--	--	--
Prostaglandin F3α	cpd:C06476	--	HMDB0002122	--	Lipids and lipid-like molecules	Fatty Acyls	Eicosanoids	--	--	--
Zolpidem-d6	--	--	--	--	--	--	--	--	--	--
Thymine	cpd:C00178	map00240 Pyrimidine metabolism;map01100 Metabolic pathways	HMDB0000262	--	Organoheterocyclic compounds	Diazines	Pyrimidines and pyrimidine derivatives	--	--	--
Gallocatechin gallate	--	--	HMDB0301673	--	Phenylpropanoids and polyketides	Flavonoids	Flavonoid glycosides	--	--	--
L-Methionine Methyl Ester	--	--	--	--	--	--	--	--	--	--
LPC 18:3	--	--	--	LMGP01050128	--	--	--	Glycerophospholipids [GP]	Glycerophosphocholines [GP01]	Monoacylglycerophosphocholines [GP0105]
GLK	--	--	--	--	--	--	--	--	--	--
DL-Tryptophan	--	--	HMDB0030396	--	Organoheterocyclic compounds	Indoles and derivatives	Indolyl carboxylic acids and derivatives	--	--	--
Indole-3-acrylic acid	--	--	HMDB0000734	--	Organoheterocyclic compounds	Indoles and derivatives	Indoles	--	--	--
8-Hydroxyquinoline	cpd:C19434	--	--	--	--	--	--	--	--	--
16-Hydroxyhexadecanoic acid	--	--	HMDB0006294	--	Lipids and lipid-like molecules	Fatty Acyls	Fatty acids and conjugates	--	--	--
Amitriptyline-d3	--	--	--	--	--	--	--	--	--	--
LysoPC 15:1	--	--	--	--	--	--	--	--	--	--
D-Erythrose 4-phosphate	cpd:C00279	map00030 Pentose phosphate pathway;map00400 Phenylalanine, tyrosine and tryptophan biosynthesis;map00710 Carbon fixation in photosynthetic organisms;map00750 Vitamin B6 metabolism;map01100 Metabolic pathways;map01110 Biosynthesis of secondary metabolites;map01200 Carbon metabolism;map01230 Biosynthesis of amino acids	HMDB0001321	--	Organic oxygen compounds	Organooxygen compounds	Carbohydrates and carbohydrate conjugates	--	--	--
(+/-)9-HpODE	--	--	--	--	--	--	--	--	--	--
LPC 15:0-SN1	--	--	--	--	--	--	--	--	--	--
14-Methylhexadecanoic Acid	--	--	HMDB0031067	--	Lipids and lipid-like molecules	Fatty Acyls	Fatty acids and conjugates	--	--	--
Butylscopolamine	--	--	--	--	--	--	--	--	--	--
FAHFA 15:0/3:0	--	--	--	--	--	--	--	--	--	--
1,2-dihydroxyheptadec-16-yn-4-yl acetate	--	--	--	LMFA05000645	--	--	--	Fatty Acyls [FA]	Fatty alcohols [FA05]	_
Bornyl acetate	cpd:C11338	--	HMDB0303194	--	Lipids and lipid-like molecules	Prenol lipids	Monoterpenoids	--	--	--
α,α-Trehalose	cpd:C01083	map00500 Starch and sucrose metabolism;map01100 Metabolic pathways;map01110 Biosynthesis of secondary metabolites;map02010 ABC transporters	HMDB0000975	--	Organic oxygen compounds	Organooxygen compounds	Carbohydrates and carbohydrate conjugates	--	--	--
D-(-)-Glutamine	--	--	--	--	--	--	--	--	--	--
1-(3-ethyl-2,4-dihydroxy-6-methoxyphenyl)butan-1-one	--	--	--	--	--	--	--	--	--	--
Arachidonoyl ethanolamide phosphate	--	--	--	--	--	--	--	--	--	--
FAHFA 16:1/3:0	--	--	--	--	--	--	--	--	--	--
LPC 18:3-SN1	--	--	--	--	--	--	--	--	--	--
Docosatrienoic acid	--	--	HMDB0002823	--	Lipids and lipid-like molecules	Fatty Acyls	Fatty acids and conjugates	--	--	--
Methyl myristate	--	--	HMDB0030469	--	Lipids and lipid-like molecules	Fatty Acyls	Fatty acid esters	--	--	--
Pogostone	--	--	HMDB0030703	--	Organic oxygen compounds	Organooxygen compounds	Carbonyl compounds	--	--	--
10-Nitrolinoleate	--	--	HMDB0005049	--	Lipids and lipid-like molecules	Fatty Acyls	Lineolic acids and derivatives	--	--	--
5'-Deoxy-5'-(Methylthio)Adenosine	cpd:C00170	map00270 Cysteine and methionine metabolism;map00908 Zeatin biosynthesis;map01100 Metabolic pathways	HMDB0001173	--	Nucleosides, nucleotides, and analogues	5'-deoxyribonucleosides	5'-deoxy-5'-thionucleosides	--	--	--
L-Histidine	cpd:C00135	map00340 Histidine metabolism;map00410 beta-Alanine metabolism;map00970 Aminoacyl-tRNA biosynthesis;map01100 Metabolic pathways;map01110 Biosynthesis of secondary metabolites;map01230 Biosynthesis of amino acids;map02010 ABC transporters	HMDB0000177	--	Organic acids and derivatives	Carboxylic acids and derivatives	Amino acids, peptides, and analogues	--	--	--
Valepotriate	--	--	HMDB0034493	--	Lipids and lipid-like molecules	Prenol lipids	Monoterpenoids	--	--	--
Efetaal	--	--	--	--	--	--	--	--	--	--
Corydaline	cpd:C15530	map00950 Isoquinoline alkaloid biosynthesis	HMDB0250473	--	Alkaloids and derivatives	Protoberberine alkaloids and derivatives	-	--	--	--
3,14-dihydro-15-keto-tetranor Prostaglandin E2	--	--	--	--	--	--	--	--	--	--
FAHFA 18:1/3:0	--	--	--	--	--	--	--	--	--	--
Arctiin	cpd:C16915	--	HMDB0248568	--	Lignans, neolignans and related compounds	Lignan glycosides	-	--	--	--
Boc-beta-cyano-L-alanine	--	--	--	--	--	--	--	--	--	--
2-[(3S)-1-Cyclobutyl-3-pyrrolidinyl]-1H-imidazo[4,5-b]pyridine	--	--	--	--	--	--	--	--	--	--
Cortisone	cpd:C00762	map01100 Metabolic pathways	HMDB0002802	LMST02030090	Lipids and lipid-like molecules	Steroids and steroid derivatives	Hydroxysteroids	Sterol Lipids [ST]	Steroids [ST02]	C21 steroids (gluco/mineralocorticoids, progestogins) and derivatives [ST0203]
PMeOH 16:0_18:3	--	--	--	--	--	--	--	--	--	--
N-Acetylornithine	cpd:C00437	map00220 Arginine biosynthesis;map01100 Metabolic pathways;map01110 Biosynthesis of secondary metabolites;map01210 2-Oxocarboxylic acid metabolism;map01230 Biosynthesis of amino acids	HMDB0240589	--	Organic acids and derivatives	Carboxylic acids and derivatives	Amino acids, peptides, and analogues	--	--	--
LPS 18:2	--	--	--	LMGP03050011	--	--	--	Glycerophospholipids [GP]	Glycerophosphoserines [GP03]	Monoacylglycerophosphoserines [GP0305]
Lycoperodine 1	--	--	--	--	--	--	--	--	--	--
Desthiobiotin	cpd:C01909	map00780 Biotin metabolism;map01100 Metabolic pathways	HMDB0003581	--	Lipids and lipid-like molecules	Fatty Acyls	Fatty acids and conjugates	--	--	--
N-Sinapoylputrescine	--	--	--	--	--	--	--	--	--	--
Δ17-6-keto prostaglandin F1α	--	--	--	--	--	--	--	--	--	--
9-HpOTrE	--	--	--	LMFA02000108	--	--	--	Fatty Acyls [FA]	Octadecanoids [FA02]	Other Octadecanoids [FA0200]
alpha-Asarone	--	--	HMDB0246912	--	Benzenoids	Phenol ethers	Anisoles	--	--	--
Inositol	cpd:C00137	map00052 Galactose metabolism;map00053 Ascorbate and aldarate metabolism;map00562 Inositol phosphate metabolism;map01100 Metabolic pathways;map02010 ABC transporters;map04070 Phosphatidylinositol signaling system	HMDB0000211	--	Organic oxygen compounds	Organooxygen compounds	Alcohols and polyols	--	--	--
alpha-Keto-gamma-(methylthio)butyric acid	--	--	--	--	--	--	--	--	--	--
N-[2-chloro-6-(trifluoromethoxy)phenyl]-2,2-dimethylpropanamide	--	--	--	--	--	--	--	--	--	--
TNK	--	--	--	--	--	--	--	--	--	--
Hordenine	cpd:C06199	map00350 Tyrosine metabolism	HMDB0004366	--	Benzenoids	Benzene and substituted derivatives	Phenethylamines	--	--	--
LPC 18:2-SN1	--	--	--	--	--	--	--	--	--	--
Dihydrocapsaicin	cpd:C16952	--	HMDB0038457	LMFA08020318	Benzenoids	Phenols	Methoxyphenols	Fatty Acyls [FA]	Fatty amides [FA08]	N-acyl amines [FA0802]
trans-10-Heptadecenoic Acid	--	--	HMDB0244268	--	Lipids and lipid-like molecules	Fatty Acyls	Fatty acids and conjugates	--	--	--
N-Oleoyl Glycine	--	--	HMDB0241916	LMFA08020082	Organoheterocyclic compounds	Diazines	Pyrimidines and pyrimidine derivatives	Fatty Acyls [FA]	Fatty amides [FA08]	N-acyl amines [FA0802]
LPC 16:0-SN1	--	--	--	--	--	--	--	--	--	--
1-morpholino-3-(4-nitrophenoxy)propan-2-ol	--	--	--	--	--	--	--	--	--	--
Astilbin	cpd:C17449	--	HMDB0033850	--	Phenylpropanoids and polyketides	Flavonoids	Flavonoid glycosides	--	--	--
Tyr-Tyr	--	--	HMDB0029117	--	Organic acids and derivatives	Carboxylic acids and derivatives	Amino acids, peptides, and analogues	--	--	--
5-fluoro AB-PINACA N-(4-hydroxypentyl) metabolite	--	--	--	--	--	--	--	--	--	--
Senkyunolide A	--	--	HMDB0258235	--	Organoheterocyclic compounds	Isobenzofurans	-	--	--	--
Tetranor-12(S)-HETE	--	--	--	--	--	--	--	--	--	--
DHZROG	--	--	--	--	--	--	--	--	--	--
FAHFA 18:2/3:0	--	--	--	--	--	--	--	--	--	--
LPC 16:0	--	--	--	LMGP01050113	--	--	--	Glycerophospholipids [GP]	Glycerophosphocholines [GP01]	Monoacylglycerophosphocholines [GP0105]
LNH	--	--	--	--	--	--	--	--	--	--
(-)-secoisolariciresinol	cpd:C18167	--	HMDB0013692	--	Lignans, neolignans and related compounds	Dibenzylbutane lignans	Dibenzylbutanediol lignans	--	--	--
11-Oxoetiocholanolone	--	--	HMDB0006031	--	Lipids and lipid-like molecules	Steroids and steroid derivatives	Androstane steroids	--	--	--
Hexadecanedioic acid	--	--	HMDB0000672	LMFA01170022	Lipids and lipid-like molecules	Fatty Acyls	Fatty acids and conjugates	Fatty Acyls [FA]	Fatty Acids and Conjugates [FA01]	Dicarboxylic acids [FA0117]
FMK	--	--	--	--	--	--	--	--	--	--
FAHFA 16:1/18:3	--	--	--	--	--	--	--	--	--	--
Trillin	--	--	HMDB0029310	LMST01080094	Lipids and lipid-like molecules	Steroids and steroid derivatives	Steroidal glycosides	Sterol Lipids [ST]	Sterols [ST01]	Spirostanols and derivatives [ST0108]
Prostaglandin H2	cpd:C00427	map00590 Arachidonic acid metabolism;map01100 Metabolic pathways	HMDB0001381	LMFA03010010	Lipids and lipid-like molecules	Fatty Acyls	Eicosanoids	Fatty Acyls [FA]	Eicosanoids [FA03]	Prostaglandins [FA0301]
Urocanic acid	cpd:C00785	map00340 Histidine metabolism;map01100 Metabolic pathways	HMDB0000301	--	Organoheterocyclic compounds	Azoles	Imidazoles	--	--	--
3'-Hydroxystanozolol	--	--	HMDB0006001	--	Lipids and lipid-like molecules	Steroids and steroid derivatives	Estrane steroids	--	--	--
2-deoxyglucose-6-phosphate	--	--	--	--	--	--	--	--	--	--
Ala-Gln	--	--	HMDB0248109	--	Organic acids and derivatives	Carboxylic acids and derivatives	Amino acids, peptides, and analogues	--	--	--
EMH	--	--	--	--	--	--	--	--	--	--
Prostaglandin F1α	cpd:C06475	--	--	--	--	--	--	--	--	--
3-hydroxy-2-(3-nitro-4-piperidinobenzyl)propanenitrile	--	--	--	--	--	--	--	--	--	--
alpha-Hederin	cpd:C08954	--	HMDB0248219	--	Lipids and lipid-like molecules	Prenol lipids	Triterpenoids	--	--	--
LPC 14:0	--	--	--	LMGP01050073	--	--	--	Glycerophospholipids [GP]	Glycerophosphocholines [GP01]	Monoacylglycerophosphocholines [GP0105]
Cyclopentyl fentanyl-d5	--	--	--	--	--	--	--	--	--	--
alpha-Zearalanol	cpd:C14752	--	HMDB0032702	--	Phenylpropanoids and polyketides	Macrolides and analogues	-	--	--	--
T-2 Triol	--	--	HMDB0035846	--	Lipids and lipid-like molecules	Prenol lipids	Sesquiterpenoids	--	--	--
Tetrahydropapaverine	--	--	HMDB0258902	--	Organoheterocyclic compounds	Isoquinolines and derivatives	Benzylisoquinolines	--	--	--
Piperine	cpd:C03882	map00960 Tropane, piperidine and pyridine alkaloid biosynthesis	HMDB0029377	--	Alkaloids and derivatives	-	-	--	--	--
LPE 15:0	--	--	--	LMGP02050074	--	--	--	Glycerophospholipids [GP]	Glycerophosphoethanolamines [GP02]	Monoacylglycerophosphoethanolamines [GP0205]
Adenine	cpd:C00147	map00230 Purine metabolism;map00908 Zeatin biosynthesis;map01100 Metabolic pathways	HMDB0000034	--	Organoheterocyclic compounds	Imidazopyrimidines	Purines and purine derivatives	--	--	--
ALK	--	--	--	--	--	--	--	--	--	--
2,3-Dinor-11β-prostaglandin F2α	--	--	--	--	--	--	--	--	--	--
L-Alanyl-L-proline	--	--	HMDB0028695	--	Organic acids and derivatives	Carboxylic acids and derivatives	Amino acids, peptides, and analogues	--	--	--
Mupirocin	cpd:C11758	--	HMDB0014554	--	Lipids and lipid-like molecules	Fatty Acyls	Fatty acids and conjugates	--	--	--
Theophylline	cpd:C07130	map00232 Caffeine metabolism;map01100 Metabolic pathways;map01110 Biosynthesis of secondary metabolites	HMDB0001889	--	Organoheterocyclic compounds	Imidazopyrimidines	Purines and purine derivatives	--	--	--
Monolaurin	--	--	HMDB0245396	--	Lipids and lipid-like molecules	Glycerolipids	Monoradylglycerols	--	--	--
Pomolic acid beta-D-glucopyranosyl ester	--	--	--	--	--	--	--	--	--	--
N-Sinapoylagmatine	--	--	--	--	--	--	--	--	--	--
4-D-Hydroxysphinganine	cpd:C12144	map00600 Sphingolipid metabolism;map01100 Metabolic pathways	HMDB0004628	--	Organic nitrogen compounds	Organonitrogen compounds	Amines	--	--	--
ELK	--	--	--	--	--	--	--	--	--	--
ethyl 4-amino-2-(methylsulfanyl)-1,3-thiazole-5-carboxylate	--	--	--	--	--	--	--	--	--	--
Santacruzamate A	--	--	--	--	--	--	--	--	--	--
Threonine	--	--	HMDB0000167	--	Organic acids and derivatives	Carboxylic acids and derivatives	Amino acids, peptides, and analogues	--	--	--
VNK	--	--	--	--	--	--	--	--	--	--
trans-4-Phenyl-4-piperidinocyclohexanol	--	--	--	--	--	--	--	--	--	--
N6-Acetyl-L-lysine	cpd:C02727	map00310 Lysine degradation	HMDB0000206	--	Organic acids and derivatives	Carboxylic acids and derivatives	Amino acids, peptides, and analogues	--	--	--
PC O-18:3	--	--	--	--	--	--	--	--	--	--
3,4,5-trihydroxycyclohex-1-ene-1-carboxylic acid	--	--	--	--	--	--	--	--	--	--
Paederosidic acid	--	--	--	--	--	--	--	--	--	--
D-Raffinose	--	--	HMDB0003213	--	Organic oxygen compounds	Organooxygen compounds	Carbohydrates and carbohydrate conjugates	--	--	--
LPC 18:2	--	--	--	LMGP01050035	--	--	--	Glycerophospholipids [GP]	Glycerophosphocholines [GP01]	Monoacylglycerophosphocholines [GP0105]
Lupulin A	--	--	--	--	--	--	--	--	--	--
16H-dinaphtho[2,1-d:1,2-g][1,3]dioxocine	--	--	--	--	--	--	--	--	--	--
DL-Glutamine	--	--	--	--	--	--	--	--	--	--
Agmatine	cpd:C00179	map00330 Arginine and proline metabolism;map01100 Metabolic pathways	HMDB0001432	--	Organic nitrogen compounds	Organonitrogen compounds	Guanidines	--	--	--
LPC(1-acyl 18:2)	--	--	--	--	--	--	--	--	--	--
Timosaponin A1	--	--	--	--	--	--	--	--	--	--
Palmitoleic Acid	cpd:C08362	map00061 Fatty acid biosynthesis	HMDB0003229	LMFA01030056	Lipids and lipid-like molecules	Fatty Acyls	Fatty acids and conjugates	Fatty Acyls [FA]	Fatty Acids and Conjugates [FA01]	Unsaturated fatty acids [FA0103]
LysoPE 18:2 (2n isomer)	--	--	--	--	--	--	--	--	--	--
LPG 18:4	--	--	--	LMGP04050021	--	--	--	Glycerophospholipids [GP]	Glycerophosphoglycerols [GP04]	Monoacylglycerophosphoglycerols [GP0405]
LPC 16:1-SN1	--	--	--	--	--	--	--	--	--	--
Trolox	--	--	HMDB0038804	--	Organoheterocyclic compounds	Benzopyrans	1-benzopyrans	--	--	--
Vitamin B2	cpd:C00255	map00740 Riboflavin metabolism;map01100 Metabolic pathways;map01110 Biosynthesis of secondary metabolites	HMDB0000244	--	Organoheterocyclic compounds	Pteridines and derivatives	Alloxazines and isoalloxazines	--	--	--
INK	--	--	--	--	--	--	--	--	--	--
(+/-)11(12)-EET	--	--	--	--	--	--	--	--	--	--
LPG 18:3	--	--	--	LMGP04050032	--	--	--	Glycerophospholipids [GP]	Glycerophosphoglycerols [GP04]	Monoacylglycerophosphoglycerols [GP0405]
Erythronolactone	--	--	--	--	--	--	--	--	--	--
10-Gingerol	--	--	HMDB0005783	--	Benzenoids	Phenols	Methoxyphenols	--	--	--
LPS 18:3	--	--	--	LMGP03050029	--	--	--	Glycerophospholipids [GP]	Glycerophosphoserines [GP03]	Monoacylglycerophosphoserines [GP0305]
DG O-18:3_16:2	--	--	--	--	--	--	--	--	--	--
Angiotensin IV	cpd:C15849	--	HMDB0001038	--	Organic acids and derivatives	Carboxylic acids and derivatives	Amino acids, peptides, and analogues	--	--	--
DGDG O-8:0_2:0	--	--	--	--	--	--	--	--	--	--
PC O-18:2	--	--	--	--	--	--	--	--	--	--
Gly-Val	--	--	HMDB0028854	--	Organic acids and derivatives	Carboxylic acids and derivatives	Amino acids, peptides, and analogues	--	--	--
Euphorbia factor L1	--	--	--	--	--	--	--	--	--	--
LPE 14:0	--	--	--	LMGP02050033	--	--	--	Glycerophospholipids [GP]	Glycerophosphoethanolamines [GP02]	Monoacylglycerophosphoethanolamines [GP0205]
(±)5(6)-DiHET	--	--	--	--	--	--	--	--	--	--
Thymidine	cpd:C00214	map00240 Pyrimidine metabolism;map01100 Metabolic pathways	HMDB0000273	--	Nucleosides, nucleotides, and analogues	Pyrimidine nucleosides	Pyrimidine 2'-deoxyribonucleosides	--	--	--
(3beta,9xi)-3-(beta-D-Glucopyranosyloxy)-14-hydroxycard-20(22)-enolide	--	--	--	--	--	--	--	--	--	--
gamma-Glutamyltyrosine	--	--	HMDB0011741	--	Organic acids and derivatives	Carboxylic acids and derivatives	Amino acids, peptides, and analogues	--	--	--
Tenuifoliside B	--	--	--	--	--	--	--	--	--	--
13(S)-HOTrE	cpd:C16316	map00592 alpha-Linolenic acid metabolism	--	--	--	--	--	--	--	--
Lactobionic acid	--	--	HMDB0253945	--	Lipids and lipid-like molecules	Fatty Acyls	Fatty acyl glycosides	--	--	--
Trilobatin	--	--	HMDB0037505	LMPK12120518	Phenylpropanoids and polyketides	Flavonoids	Flavonoid glycosides	Polyketides [PK]	Flavonoids [PK12]	Chalcones and dihydrochalcones [PK1212]
Engeletin	--	--	--	--	--	--	--	--	--	--
D-Glucono-1,5-lactone	cpd:C00198	map00030 Pentose phosphate pathway;map01100 Metabolic pathways;map01110 Biosynthesis of secondary metabolites;map01200 Carbon metabolism	HMDB0000150	--	Organic oxygen compounds	Organooxygen compounds	Carbohydrates and carbohydrate conjugates	--	--	--
LPE 18:3	--	--	--	LMGP02050043	--	--	--	Glycerophospholipids [GP]	Glycerophosphoethanolamines [GP02]	Monoacylglycerophosphoethanolamines [GP0205]
cis-Aconitic acid	cpd:C00417	map00020 Citrate cycle (TCA cycle);map00630 Glyoxylate and dicarboxylate metabolism;map00660 C5-Branched dibasic acid metabolism;map01100 Metabolic pathways;map01110 Biosynthesis of secondary metabolites;map01210 2-Oxocarboxylic acid metabolism	HMDB0000072	--	Organic acids and derivatives	Carboxylic acids and derivatives	Tricarboxylic acids and derivatives	--	--	--
Linoleoyl ethanolamide	--	--	HMDB0012252	--	Organic nitrogen compounds	Organonitrogen compounds	Amines	--	--	--
FAHFA 15:0/17:2	--	--	--	--	--	--	--	--	--	--
Sclareolide	--	--	HMDB0035293	--	Organoheterocyclic compounds	Naphthofurans	-	--	--	--
Allantoin	cpd:C01551	--	HMDB0000462	--	Organoheterocyclic compounds	Azoles	Imidazoles	--	--	--
5-Ethyl-2'-deoxyuridine	--	--	--	--	--	--	--	--	--	--
Abscisic Acid	cpd:C06082	map00906 Carotenoid biosynthesis;map01100 Metabolic pathways;map01110 Biosynthesis of secondary metabolites;map04075 Plant hormone signal transduction	HMDB0036093	--	Lipids and lipid-like molecules	Prenol lipids	Sesquiterpenoids	--	--	--
Ethyl caffeate	--	--	HMDB0301712	--	Phenylpropanoids and polyketides	Cinnamic acids and derivatives	Hydroxycinnamic acids and derivatives	--	--	--
5α-Dihydrotestosterone	--	--	HMDB0002961	--	Lipids and lipid-like molecules	Steroids and steroid derivatives	Androstane steroids	--	--	--
DLK	--	--	--	--	--	--	--	--	--	--
TMK	--	--	--	--	--	--	--	--	--	--
Oleoyl ethylamide	--	--	--	--	--	--	--	--	--	--
GRH	--	--	--	--	--	--	--	--	--	--
Spermidine	cpd:C00315	map00330 Arginine and proline metabolism;map00410 beta-Alanine metabolism;map00480 Glutathione metabolism;map00940 Phenylpropanoid biosynthesis;map01100 Metabolic pathways;map02010 ABC transporters	HMDB0001257	--	Organic nitrogen compounds	Organonitrogen compounds	Amines	--	--	--
Phe-Phe	--	--	HMDB0013302	--	Organic acids and derivatives	Carboxylic acids and derivatives	Amino acids, peptides, and analogues	--	--	--
Albiflorin	cpd:C17457	--	HMDB0248116	--	Lipids and lipid-like molecules	Prenol lipids	Terpene glycosides	--	--	--
Canthaxanthin	cpd:C08583	map00906 Carotenoid biosynthesis	HMDB0003154	LMPR01070264	Lipids and lipid-like molecules	Prenol lipids	Tetraterpenoids	Prenol Lipids [PR]	Isoprenoids [PR01]	C40 isoprenoids (tetraterpenes) [PR0107]
Fenpropimorph	cpd:C18787	--	HMDB0037270	--	Benzenoids	Benzene and substituted derivatives	Phenylpropanes	--	--	--
1-(4-nitrophenyl)-1H-indole	--	--	--	--	--	--	--	--	--	--
Aristolochic acids	--	--	--	--	--	--	--	--	--	--
LPC(1-acyl 16:0)	--	--	--	--	--	--	--	--	--	--
N-allyl-2-(2-methyl-1-benzofuran-3-yl)acetamide	--	--	--	--	--	--	--	--	--	--
Arachidonic acid	cpd:C00219	map00590 Arachidonic acid metabolism;map00591 Linoleic acid metabolism;map01040 Biosynthesis of unsaturated fatty acids;map01100 Metabolic pathways	HMDB0001043	LMFA01030001	Lipids and lipid-like molecules	Fatty Acyls	Fatty acids and conjugates	Fatty Acyls [FA]	Fatty Acids and Conjugates [FA01]	Unsaturated fatty acids [FA0103]
Uracil	cpd:C00106	map00240 Pyrimidine metabolism;map00410 beta-Alanine metabolism;map00770 Pantothenate and CoA biosynthesis;map01100 Metabolic pathways	HMDB0000300	--	Organoheterocyclic compounds	Diazines	Pyrimidines and pyrimidine derivatives	--	--	--
Polypodine B	cpd:C08834	--	HMDB0302993	LMST01010198	Lipids and lipid-like molecules	Steroids and steroid derivatives	Bile acids, alcohols and derivatives	Sterol Lipids [ST]	Sterols [ST01]	Cholesterol and derivatives [ST0101]
Apo-13-zeaxanthinone	--	--	HMDB0302026	--	Lipids and lipid-like molecules	Prenol lipids	Sesquiterpenoids	--	--	--
11β-Prostaglandin F2α	--	--	HMDB0010199	--	Lipids and lipid-like molecules	Fatty Acyls	Eicosanoids	--	--	--
GPK	--	--	--	--	--	--	--	--	--	--
Methyl dihydrojasmonate	--	--	HMDB0031740	--	Lipids and lipid-like molecules	Fatty Acyls	Lineolic acids and derivatives	--	--	--
Indole-3-pyruvate	cpd:C00331	map00380 Tryptophan metabolism;map01100 Metabolic pathways	HMDB0060484	--	Organoheterocyclic compounds	Indoles and derivatives	Indolyl carboxylic acids and derivatives	--	--	--
Casticin	--	--	HMDB0030660	LMPK12113010	Phenylpropanoids and polyketides	Flavonoids	O-methylated flavonoids	Polyketides [PK]	Flavonoids [PK12]	Flavones and Flavonols [PK1211]
(±)9-HpODE	--	--	--	--	--	--	--	--	--	--
Cytidine-5'-monophosphate	cpd:C00055	map00240 Pyrimidine metabolism;map01100 Metabolic pathways	HMDB0000095	--	Nucleosides, nucleotides, and analogues	Pyrimidine nucleotides	Pyrimidine ribonucleotides	--	--	--
L-Aspartic acid	cpd:C00049	map00220 Arginine biosynthesis;map00250 Alanine, aspartate and glutamate metabolism;map00260 Glycine, serine and threonine metabolism;map00261 Monobactam biosynthesis;map00270 Cysteine and methionine metabolism;map00300 Lysine biosynthesis;map00340 Histidine metabolism;map00410 beta-Alanine metabolism;map00460 Cyanoamino acid metabolism;map00710 Carbon fixation in photosynthetic organisms;map0076…	HMDB0000191	--	Organic acids and derivatives	Carboxylic acids and derivatives	Amino acids, peptides, and analogues	--	--	--
(R)-3-Hydroxy myristic acid	--	--	--	--	--	--	--	--	--	--
D-(-)-Arabinose	--	--	--	--	--	--	--	--	--	--
16-Heptadecyne-1,2,4-triol	--	--	--	--	--	--	--	--	--	--
Ergocalciferol	cpd:C05441	map00100 Steroid biosynthesis;map01100 Metabolic pathways	HMDB0000900	LMST03010001	Lipids and lipid-like molecules	Steroids and steroid derivatives	Vitamin D and derivatives	Sterol Lipids [ST]	Secosteroids [ST03]	Vitamin D2 and derivatives [ST0301]
Prostaglandin E1	cpd:C04741	--	HMDB0001442	LMFA03010134	Lipids and lipid-like molecules	Fatty Acyls	Eicosanoids	Fatty Acyls [FA]	Eicosanoids [FA03]	Prostaglandins [FA0301]
Pterosin B	--	--	HMDB0030759	--	Benzenoids	Indanes	Indanones	--	--	--
N-Acetylaspartate	--	--	HMDB0000812	--	Organic acids and derivatives	Carboxylic acids and derivatives	Amino acids, peptides, and analogues	--	--	--
Topotecan	cpd:C11158	--	HMDB0015164	--	Alkaloids and derivatives	Camptothecins	-	--	--	--
N alpha-Acetyl-L-Arginine	--	--	--	--	--	--	--	--	--	--
4-amino-2-(4-chlorophenyl)-6-(methylthio)pyrimidine-5-carbonitrile	--	--	--	--	--	--	--	--	--	--
CDP	cpd:C00112	map00240 Pyrimidine metabolism;map01100 Metabolic pathways	HMDB0001546	--	Nucleosides, nucleotides, and analogues	Pyrimidine nucleotides	Pyrimidine ribonucleotides	--	--	--
Phytocassane E	--	--	HMDB0031773	--	Lipids and lipid-like molecules	Prenol lipids	Diterpenoids	--	--	--
Arbutin	cpd:C06186	map00010 Glycolysis / Gluconeogenesis	HMDB0029943	--	Organic oxygen compounds	Organooxygen compounds	Carbohydrates and carbohydrate conjugates	--	--	--
Salvinorin B	--	--	--	--	--	--	--	--	--	--
N-Caffeoyl putrescine	--	--	--	--	--	--	--	--	--	--
Norisoboldine	--	--	HMDB0033357	--	Alkaloids and derivatives	Aporphines	-	--	--	--
5-Methyl-7-methoxyisoflavone	--	--	--	--	--	--	--	--	--	--
Theobromine-d6	--	--	--	--	--	--	--	--	--	--
Oleoyl ethanolamide	--	--	HMDB0002088	--	Organic nitrogen compounds	Organonitrogen compounds	Amines	--	--	--
Adrenic acid	cpd:C16527	map01040 Biosynthesis of unsaturated fatty acids	HMDB0002226	LMFA04000050	Lipids and lipid-like molecules	Fatty Acyls	Fatty acids and conjugates	Fatty Acyls [FA]	Docosanoids [FA04]	Other Docosanoids [FA0400]
Hydroxysafflor yellow A	--	--	HMDB0040677	--	Phenylpropanoids and polyketides	Cinnamic acids and derivatives	Hydroxycinnamic acids and derivatives	--	--	--
11-keto Testosterone (CRM)	--	--	--	--	--	--	--	--	--	--
Picropodophyllin	cpd:C10871	--	--	--	--	--	--	--	--	--
N-Acetylphenylalanine	--	--	HMDB0255056	--	Organic acids and derivatives	Carboxylic acids and derivatives	Amino acids, peptides, and analogues	--	--	--
Quercetin 3-alpha-L-arabinofuranoside (Avicularin)	--	--	--	--	--	--	--	--	--	--
NKK	--	--	--	--	--	--	--	--	--	--
Ala-Leu	--	--	HMDB0251509	--	Organic acids and derivatives	Carboxylic acids and derivatives	Amino acids, peptides, and analogues	--	--	--
4-oxododecanedioic acid	--	--	--	--	--	--	--	--	--	--
N-acetylglycine	--	--	HMDB0000532	--	Organic acids and derivatives	Carboxylic acids and derivatives	Amino acids, peptides, and analogues	--	--	--
Stearamide	cpd:C13846	--	HMDB0034146	LMFA08010003	Organic acids and derivatives	Carboximidic acids and derivatives	Carboximidic acids	Fatty Acyls [FA]	Fatty amides [FA08]	Primary amides [FA0801]
1-Monopalmitin	--	--	HMDB0245964	--	Lipids and lipid-like molecules	Glycerolipids	Monoradylglycerols	--	--	--
3-(5-phenyl-1,3-oxazol-2-yl)-4-(trifluoromethyl)pyridine	--	--	--	--	--	--	--	--	--	--
Robinin	cpd:C10178	--	--	LMPK12111685	--	--	--	Polyketides [PK]	Flavonoids [PK12]	Flavones and Flavonols [PK1211]
D-(+)-Maltose	--	--	HMDB0000163	--	Organic oxygen compounds	Organooxygen compounds	Carbohydrates and carbohydrate conjugates	--	--	--
Nardosinone	--	--	HMDB0255460	--	Lipids and lipid-like molecules	Prenol lipids	Sesquiterpenoids	--	--	--
Arecoline	cpd:C10129	--	HMDB0030353	--	Alkaloids and derivatives	-	-	--	--	--
Lactose	cpd:C00243	map00052 Galactose metabolism;map01100 Metabolic pathways;map02010 ABC transporters	HMDB0041627	--	Organic oxygen compounds	Organooxygen compounds	Carbohydrates and carbohydrate conjugates	--	--	--
LPC 17:0-SN1	--	--	--	--	--	--	--	--	--	--
20-Hydroxy-(5Z,8Z,11Z,14Z)-eicosatetraenoic acid	--	--	HMDB0005998	--	Lipids and lipid-like molecules	Fatty Acyls	Fatty acids and conjugates	--	--	--
Methyl syringate	--	--	HMDB0254615	--	Benzenoids	Benzene and substituted derivatives	Benzoic acids and derivatives	--	--	--
Hesperidin	cpd:C09755	--	HMDB0003265	LMPK12140451	Phenylpropanoids and polyketides	Flavonoids	Flavonoid glycosides	Polyketides [PK]	Flavonoids [PK12]	Flavanones [PK1214]
Sebacic acid	cpd:C08277	--	HMDB0000792	LMFA01170006	Lipids and lipid-like molecules	Fatty Acyls	Fatty acids and conjugates	Fatty Acyls [FA]	Fatty Acids and Conjugates [FA01]	Dicarboxylic acids [FA0117]
3-Hydroxy-glabrol	--	--	--	--	--	--	--	--	--	--
2-[(3S)-1-(Cyclohexylmethyl)-3-pyrrolidinyl]-5-fluoro-1H-benzimidazole	--	--	--	--	--	--	--	--	--	--
trans,trans-2,4-Heptadienal	--	--	HMDB0303844	--	Organic oxygen compounds	Organooxygen compounds	Carbonyl compounds	--	--	--
Phylloquinone	cpd:C02059	map00130 Ubiquinone and other terpenoid-quinone biosynthesis;map01100 Metabolic pathways;map01110 Biosynthesis of secondary metabolites	HMDB0304722	LMPR02030028	Lipids and lipid-like molecules	Glycerolipids	Triradylcglycerols	Prenol Lipids [PR]	Quinones and hydroquinones [PR02]	Vitamin K [PR0203]
Cyclic AMP	cpd:C00575	map00230 Purine metabolism	HMDB0000058	--	Nucleosides, nucleotides, and analogues	Purine nucleotides	Cyclic purine nucleotides	--	--	--
Methyl oleate	cpd:C03425	--	--	LMFA07010965	--	--	--	Fatty Acyls [FA]	Fatty esters [FA07]	Short fatty esters [FA0710]
