# Supplementary material for: Transcriptome and metabolome profiling reveal the chlorogenic acid as a resistance substance for rice against the white-backed planthopper Sogatella furcifera (Horváth)
Source: Front Plant Sci. 2025 May 30;16:1571893. doi: 10.3389/fpls.2025.1571893 (PMC12162631; doi:10.3389/fpls.2025.1571893)
Supplement: Supplementary file 5 [file Table5.xlsx]

## Sheet: Sheet1
Name	Kegg_ID	KEGG_pathway	HMDB_ID	Lipidmaps_ID	SuperClass(HMDB)	Class(HMDB)	SubClass(HMDB)	CATEGORY(Lipidmaps)	MAIN_CLASS(Lipidmaps)	SUB_CLASS(Lipidmaps)
14-Methylhexadecanoic Acid	--	--	HMDB0031067	--	Lipids and lipid-like molecules	Fatty Acyls	Fatty acids and conjugates	--	--	--
Methyl myristate	--	--	HMDB0030469	--	Lipids and lipid-like molecules	Fatty Acyls	Fatty acid esters	--	--	--
Estrone	cpd:C00468	map01100 Metabolic pathways	HMDB0000145	LMST02010004	Lipids and lipid-like molecules	Steroids and steroid derivatives	Estrane steroids	Sterol Lipids [ST]	Steroids [ST02]	C18 steroids (estrogens) and derivatives [ST0201]
Sucrose	cpd:C00089	map00052 Galactose metabolism;map00500 Starch and sucrose metabolism;map01100 Metabolic pathways;map02010 ABC transporters	HMDB0000258	--	Organic oxygen compounds	Organooxygen compounds	Carbohydrates and carbohydrate conjugates	--	--	--
T-2 Toxin	cpd:C09738	--	HMDB0036600	--	Lipids and lipid-like molecules	Prenol lipids	Sesquiterpenoids	--	--	--
Aldosterone	cpd:C01780	map01100 Metabolic pathways	HMDB0000037	LMST02030026	Lipids and lipid-like molecules	Steroids and steroid derivatives	Hydroxysteroids	Sterol Lipids [ST]	Steroids [ST02]	C21 steroids (gluco/mineralocorticoids, progestogins) and derivatives [ST0203]
Toddalolactone	--	--	--	--	--	--	--	--	--	--
Heptadecanoic Acid	--	--	HMDB0002259	LMFA01010017	Lipids and lipid-like molecules	Fatty Acyls	Fatty acids and conjugates	Fatty Acyls [FA]	Fatty Acids and Conjugates [FA01]	Straight chain fatty acids [FA0101]
Polypodine B	cpd:C08834	--	HMDB0302993	LMST01010198	Lipids and lipid-like molecules	Steroids and steroid derivatives	Bile acids, alcohols and derivatives	Sterol Lipids [ST]	Sterols [ST01]	Cholesterol and derivatives [ST0101]
N-Feruloylserotonin	--	--	HMDB0032759	--	Organoheterocyclic compounds	Indoles and derivatives	Tryptamines and derivatives	--	--	--
α,α-Trehalose	cpd:C01083	map00500 Starch and sucrose metabolism;map01100 Metabolic pathways;map01110 Biosynthesis of secondary metabolites;map02010 ABC transporters	HMDB0000975	--	Organic oxygen compounds	Organooxygen compounds	Carbohydrates and carbohydrate conjugates	--	--	--
12-Oxo phytodienoic acid	--	--	--	--	--	--	--	--	--	--
Methyl heptadecanoate	--	--	--	LMFA07010473	--	--	--	Fatty Acyls [FA]	Fatty esters [FA07]	Short fatty esters [FA0710]
Bis(2-methyl-3-furyl)disulphide	--	--	HMDB0040201	--	Organoheterocyclic compounds	Heteroaromatic compounds	-	--	--	--
1-[2-(2,5-dimethyl-1H-pyrrol-1-yl)-4-nitrophenyl]-1H-imidazole	--	--	--	--	--	--	--	--	--	--
(+/-)9-HpODE	--	--	--	--	--	--	--	--	--	--
Docosatrienoic acid	--	--	HMDB0002823	--	Lipids and lipid-like molecules	Fatty Acyls	Fatty acids and conjugates	--	--	--
alpha-Hederin	cpd:C08954	--	HMDB0248219	--	Lipids and lipid-like molecules	Prenol lipids	Triterpenoids	--	--	--
Methyl jasmonate	cpd:C11512	map00592 alpha-Linolenic acid metabolism;map01110 Biosynthesis of secondary metabolites	HMDB0036583	LMFA02020010	Lipids and lipid-like molecules	Fatty Acyls	Lineolic acids and derivatives	Fatty Acyls [FA]	Octadecanoids [FA02]	Jasmonic acids [FA0202]
Mupirocin	cpd:C11758	--	HMDB0014554	--	Lipids and lipid-like molecules	Fatty Acyls	Fatty acids and conjugates	--	--	--
3-(3-morpholinopropyl)-2-(2-pyridinyl)-2,3-dihydro-4(1H)-quinazolinone	--	--	--	--	--	--	--	--	--	--
L-Aspartic acid	cpd:C00049	map00220 Arginine biosynthesis;map00250 Alanine, aspartate and glutamate metabolism;map00260 Glycine, serine and threonine metabolism;map00261 Monobactam biosynthesis;map00270 Cysteine and methionine metabolism;map00300 Lysine biosynthesis;map00340 Histidine metabolism;map00410 beta-Alanine metabolism;map00460 Cyanoamino acid metabolism;map00710 Carbon fixation in photosynthetic organisms;map0076…	HMDB0000191	--	Organic acids and derivatives	Carboxylic acids and derivatives	Amino acids, peptides, and analogues	--	--	--
(+)-Dihydrojasmonic acid	--	--	--	--	--	--	--	--	--	--
3-Methoxy prostaglandin F1α	--	--	--	--	--	--	--	--	--	--
3-Methoxyphenylacetic acid	--	--	HMDB0059969	--	Benzenoids	Phenol ethers	Anisoles	--	--	--
2,3-dinor Prostaglandin E1	--	--	--	--	--	--	--	--	--	--
3,14-dihydro-15-keto-tetranor Prostaglandin E2	--	--	--	--	--	--	--	--	--	--
13,14-Dihydro prostaglandin E1	--	--	--	--	--	--	--	--	--	--
LPE 16:1	--	--	--	LMGP02050037	--	--	--	Glycerophospholipids [GP]	Glycerophosphoethanolamines [GP02]	Monoacylglycerophosphoethanolamines [GP0205]
ethyl 4-amino-2-(methylsulfanyl)-1,3-thiazole-5-carboxylate	--	--	--	--	--	--	--	--	--	--
Efetaal	--	--	--	--	--	--	--	--	--	--
9-Oxo-10(E),12(E)-octadecadienoic acid	--	--	--	--	--	--	--	--	--	--
(3beta,9xi)-3-(beta-D-Glucopyranosyloxy)-14-hydroxycard-20(22)-enolide	--	--	--	--	--	--	--	--	--	--
Flavokawain A	--	--	HMDB0033586	--	Phenylpropanoids and polyketides	Linear 1,3-diarylpropanoids	Chalcones and dihydrochalcones	--	--	--
Euphorbia factor L1	--	--	--	--	--	--	--	--	--	--
Caffeic acid O-glucoside	--	--	--	--	--	--	--	--	--	--
L-Ornithine	cpd:C00077	map00220 Arginine biosynthesis;map00330 Arginine and proline metabolism;map00472 D-Arginine and D-ornithine metabolism;map00480 Glutathione metabolism;map01100 Metabolic pathways;map01110 Biosynthesis of secondary metabolites;map01210 2-Oxocarboxylic acid metabolism;map01230 Biosynthesis of amino acids;map02010 ABC transporters	HMDB0000214	--	Organic acids and derivatives	Carboxylic acids and derivatives	Amino acids, peptides, and analogues	--	--	--
N-Acetyl-DL-glutamic acid	--	--	--	--	--	--	--	--	--	--
diethyl 2-[(4-benzhydrylpiperidino)methylidene]malonate	--	--	--	--	--	--	--	--	--	--
LNH	--	--	--	--	--	--	--	--	--	--
Bornyl acetate	cpd:C11338	--	HMDB0303194	--	Lipids and lipid-like molecules	Prenol lipids	Monoterpenoids	--	--	--
Skimmin	--	--	HMDB0258334	--	Phenylpropanoids and polyketides	Coumarins and derivatives	Coumarin glycosides	--	--	--
1-(4-nitrophenyl)-1H-indole	--	--	--	--	--	--	--	--	--	--
IBA	cpd:C11284	--	HMDB0034198	--	Organic nitrogen compounds	Organonitrogen compounds	Amines	--	--	--
Reserpine	cpd:C06539	--	HMDB0014351	--	Alkaloids and derivatives	Yohimbine alkaloids	-	--	--	--
Jasmonic acid	cpd:C08491	map00592 alpha-Linolenic acid metabolism;map01100 Metabolic pathways;map01110 Biosynthesis of secondary metabolites;map04075 Plant hormone signal transduction	HMDB0032797	LMFA02020001	Lipids and lipid-like molecules	Fatty Acyls	Lineolic acids and derivatives	Fatty Acyls [FA]	Octadecanoids [FA02]	Jasmonic acids [FA0202]
Juglalin	--	--	--	--	--	--	--	--	--	--
1-Naphthyl acetate	--	--	HMDB0243958	--	Benzenoids	Naphthalenes	-	--	--	--
Δ17-6-keto prostaglandin F1α	--	--	--	--	--	--	--	--	--	--
4-acetyl-4-(ethoxycarbonyl)heptanedioic acid	--	--	--	--	--	--	--	--	--	--
p-Coumaric Acid	cpd:C00811	map00130 Ubiquinone and other terpenoid-quinone biosynthesis;map00350 Tyrosine metabolism;map00360 Phenylalanine metabolism;map00940 Phenylpropanoid biosynthesis;map00950 Isoquinoline alkaloid biosynthesis;map01100 Metabolic pathways;map01110 Biosynthesis of secondary metabolites	HMDB0030677	--	Phenylpropanoids and polyketides	Cinnamic acids and derivatives	Hydroxycinnamic acids and derivatives	--	--	--
QMK	--	--	--	--	--	--	--	--	--	--
Fludrocortisone acetate	cpd:C08186	--	HMDB0252329	LMST02030122	Lipids and lipid-like molecules	Steroids and steroid derivatives	Pregnane steroids	Sterol Lipids [ST]	Steroids [ST02]	C21 steroids (gluco/mineralocorticoids, progestogins) and derivatives [ST0203]
N-Acetyl-Asp-Glu	--	--	--	--	--	--	--	--	--	--
L-arginine	cpd:C00062	map00220 Arginine biosynthesis;map00261 Monobactam biosynthesis;map00330 Arginine and proline metabolism;map00472 D-Arginine and D-ornithine metabolism;map00970 Aminoacyl-tRNA biosynthesis;map01100 Metabolic pathways;map01110 Biosynthesis of secondary metabolites;map01230 Biosynthesis of amino acids;map02010 ABC transporters	HMDB0000517	--	Organic acids and derivatives	Carboxylic acids and derivatives	Amino acids, peptides, and analogues	--	--	--
(±)5(6)-DiHET	--	--	--	--	--	--	--	--	--	--
LPC 18:3-SN1	--	--	--	--	--	--	--	--	--	--
Geniposidic acid	cpd:C11673	map00902 Monoterpenoid biosynthesis;map01110 Biosynthesis of secondary metabolites	HMDB0034942	LMPR0102070043	Lipids and lipid-like molecules	Prenol lipids	Terpene glycosides	Prenol Lipids [PR]	Isoprenoids [PR01]	C10 isoprenoids (monoterpenes) [PR0102]
5,6,7-Trimethoxyflavone	--	--	--	--	--	--	--	--	--	--
Xanthurenic acid O-hexoside	--	--	--	--	--	--	--	--	--	--
CDP	cpd:C00112	map00240 Pyrimidine metabolism;map01100 Metabolic pathways	HMDB0001546	--	Nucleosides, nucleotides, and analogues	Pyrimidine nucleotides	Pyrimidine ribonucleotides	--	--	--
Tigogenin	cpd:C08914	--	HMDB0251863	LMST01080009	Lipids and lipid-like molecules	Prenol lipids	Triterpenoids	Sterol Lipids [ST]	Sterols [ST01]	Spirostanols and derivatives [ST0108]
Theophylline	cpd:C07130	map00232 Caffeine metabolism;map01100 Metabolic pathways;map01110 Biosynthesis of secondary metabolites	HMDB0001889	--	Organoheterocyclic compounds	Imidazopyrimidines	Purines and purine derivatives	--	--	--
L-Glutamic acid	cpd:C00025	map00220 Arginine biosynthesis;map00250 Alanine, aspartate and glutamate metabolism;map00330 Arginine and proline metabolism;map00332 Carbapenem biosynthesis;map00340 Histidine metabolism;map00430 Taurine and hypotaurine metabolism;map00480 Glutathione metabolism;map00630 Glyoxylate and dicarboxylate metabolism;map00650 Butanoate metabolism;map00660 C5-Branched dibasic acid metabolism;map00860 Po…	HMDB0000148	--	Organic acids and derivatives	Carboxylic acids and derivatives	Amino acids, peptides, and analogues	--	--	--
Schisandrin A	--	--	HMDB0251013	--	Phenylpropanoids and polyketides	Tannins	Hydrolyzable tannins	--	--	--
methyl oxo pentanoate	--	--	--	--	--	--	--	--	--	--
Bisdemethoxycurcumin	cpd:C17743	map00945 Stilbenoid, diarylheptanoid and gingerol biosynthesis;map01110 Biosynthesis of secondary metabolites	HMDB0002114	--	Phenylpropanoids and polyketides	Diarylheptanoids	Linear diarylheptanoids	--	--	--
Amitriptyline-d3	--	--	--	--	--	--	--	--	--	--
Oleic Acid	cpd:C00712	map00061 Fatty acid biosynthesis;map00073 Cutin, suberine and wax biosynthesis;map01040 Biosynthesis of unsaturated fatty acids	HMDB0000207	LMFA01030002	Lipids and lipid-like molecules	Fatty Acyls	Fatty acids and conjugates	Fatty Acyls [FA]	Fatty Acids and Conjugates [FA01]	Unsaturated fatty acids [FA0103]
Methyl oleate	cpd:C03425	--	--	LMFA07010965	--	--	--	Fatty Acyls [FA]	Fatty esters [FA07]	Short fatty esters [FA0710]
9,17-Octadecadiene-12,14-diyne-1,11,16-triol	--	--	--	--	--	--	--	--	--	--
Lysopg 18:1	--	--	--	--	--	--	--	--	--	--
13,14-dihydro-15-keto-tetranor Prostaglandin E2	--	--	--	--	--	--	--	--	--	--
5,7-Dihydroxychromone	cpd:C09001	--	--	--	--	--	--	--	--	--
L-Glutathione oxidized	--	--	--	--	--	--	--	--	--	--
Demethylzeylasteral	--	--	HMDB0250994	--	Benzenoids	Phenanthrenes and derivatives	-	--	--	--
6''-o-acetylgenistin	--	--	HMDB0029528	--	Phenylpropanoids and polyketides	Isoflavonoids	Isoflavonoid O-glycosides	--	--	--
10-Gingerol	--	--	HMDB0005783	--	Benzenoids	Phenols	Methoxyphenols	--	--	--
Esculin	cpd:C09264	--	HMDB0030820	--	Phenylpropanoids and polyketides	Coumarins and derivatives	Coumarin glycosides	--	--	--
8,8-dimethyl-2-phenyl-4H,8H-pyrano[2,3-h]chromen-4-one	--	--	--	--	--	--	--	--	--	--
L-Serine	cpd:C00065	map00260 Glycine, serine and threonine metabolism;map00261 Monobactam biosynthesis;map00270 Cysteine and methionine metabolism;map00460 Cyanoamino acid metabolism;map00600 Sphingolipid metabolism;map00630 Glyoxylate and dicarboxylate metabolism;map00920 Sulfur metabolism;map00970 Aminoacyl-tRNA biosynthesis;map01100 Metabolic pathways;map01110 Biosynthesis of secondary metabolites;map01200 Carbon…	HMDB0000187	--	Organic acids and derivatives	Carboxylic acids and derivatives	Amino acids, peptides, and analogues	--	--	--
Stearamide	cpd:C13846	--	HMDB0034146	LMFA08010003	Organic acids and derivatives	Carboximidic acids and derivatives	Carboximidic acids	Fatty Acyls [FA]	Fatty amides [FA08]	Primary amides [FA0801]
Eriodictyol	cpd:C05631	map00941 Flavonoid biosynthesis;map01110 Biosynthesis of secondary metabolites	HMDB0005810	LMPK12140002	Phenylpropanoids and polyketides	Flavonoids	Flavans	Polyketides [PK]	Flavonoids [PK12]	Flavanones [PK1214]
1,N6-Etheno-2-Deoxy-Adenosine	--	--	--	--	--	--	--	--	--	--
D-(+)-Maltose	--	--	HMDB0000163	--	Organic oxygen compounds	Organooxygen compounds	Carbohydrates and carbohydrate conjugates	--	--	--
DIMBOA glucoside	cpd:C15768	--	HMDB0301843	--	Organic oxygen compounds	Organooxygen compounds	Carbohydrates and carbohydrate conjugates	--	--	--
Obacunone	cpd:C08775	--	HMDB0035858	--	Lipids and lipid-like molecules	Prenol lipids	Triterpenoids	--	--	--
8-Epiloganic acid	--	--	HMDB0247433	--	Lipids and lipid-like molecules	Prenol lipids	Terpene glycosides	--	--	--
KKK	--	--	--	--	--	--	--	--	--	--
LPG 16:1	--	--	--	LMGP04050013	--	--	--	Glycerophospholipids [GP]	Glycerophosphoglycerols [GP04]	Monoacylglycerophosphoglycerols [GP0405]
Fraxinellone	--	--	--	--	--	--	--	--	--	--
Triacanthine	cpd:C08435	--	--	--	--	--	--	--	--	--
Securinine	cpd:C10614	--	--	--	--	--	--	--	--	--
Protosappanin B	--	--	HMDB0256875	--	Organic oxygen compounds	Organooxygen compounds	Ethers	--	--	--
Epigallocatechin	--	--	HMDB0038365	LMPK12020004	Phenylpropanoids and polyketides	Flavonoids	Flavans	Polyketides [PK]	Flavonoids [PK12]	Flavans, Flavanols and Leucoanthocyanidins [PK1202]
Oleanolic acid	cpd:C17148	--	HMDB0002364	LMPR0106150004	Lipids and lipid-like molecules	Prenol lipids	Triterpenoids	Prenol Lipids [PR]	Isoprenoids [PR01]	C30 isoprenoids (triterpenes) [PR0106]
PC O-18:3	--	--	--	--	--	--	--	--	--	--
KQH	--	--	--	--	--	--	--	--	--	--
Tenuifoliside B	--	--	--	--	--	--	--	--	--	--
Methionine sulfoxide	--	--	HMDB0002005	--	Organic acids and derivatives	Carboxylic acids and derivatives	Amino acids, peptides, and analogues	--	--	--
N-(p-Coumaroyl) serotonin	--	--	HMDB0255027	--	Organoheterocyclic compounds	Indoles and derivatives	Tryptamines and derivatives	--	--	--
(2R)-2,3-Dihydroxypropanoic acid	--	--	HMDB0000148	--	Organic acids and derivatives	Carboxylic acids and derivatives	Amino acids, peptides, and analogues	--	--	--
4-(cyclohexylmethyl)-6-(2-thienyl)-2,3-dihydropyridazin-3-one hydrate	--	--	--	--	--	--	--	--	--	--
Oleoyl ethylamide	--	--	--	--	--	--	--	--	--	--
N-Lauryldiethanolamine	--	--	--	--	--	--	--	--	--	--
Phloretin	cpd:C00774	--	HMDB0003306	LMPK12120525	Phenylpropanoids and polyketides	Linear 1,3-diarylpropanoids	Chalcones and dihydrochalcones	Polyketides [PK]	Flavonoids [PK12]	Chalcones and dihydrochalcones [PK1212]
(±)8(9)-DiHET	--	--	--	--	--	--	--	--	--	--
17beta-Trenbolone	--	--	--	--	--	--	--	--	--	--
20-Hydroxy-(5Z,8Z,11Z,14Z)-eicosatetraenoic acid	--	--	HMDB0005998	--	Lipids and lipid-like molecules	Fatty Acyls	Fatty acids and conjugates	--	--	--
Vindoline	cpd:C01626	map00901 Indole alkaloid biosynthesis	HMDB0259814	--	Alkaloids and derivatives	Plumeran-type alkaloids	-	--	--	--
Salvinorin B	--	--	--	--	--	--	--	--	--	--
2,4-dihydroxyheptadec-16-en-1-yl acetate	--	--	--	LMFA05000640	--	--	--	Fatty Acyls [FA]	Fatty alcohols [FA05]	_
Tanshinlactone	--	--	--	--	--	--	--	--	--	--
Ethyl caffeate	--	--	HMDB0301712	--	Phenylpropanoids and polyketides	Cinnamic acids and derivatives	Hydroxycinnamic acids and derivatives	--	--	--
LPC 18:2-SN1	--	--	--	--	--	--	--	--	--	--
NNK	--	--	HMDB0011603	--	Organic oxygen compounds	Organooxygen compounds	Carbonyl compounds	--	--	--
2,3-Dinor-11β-prostaglandin F2α	--	--	--	--	--	--	--	--	--	--
Cucurbitacin E	cpd:C08797	--	HMDB0250581	LMST01010107	Lipids and lipid-like molecules	Steroids and steroid derivatives	Cucurbitacins	Sterol Lipids [ST]	Sterols [ST01]	Cholesterol and derivatives [ST0101]
pentane-1,2,3,4,5-pentol	--	--	--	--	--	--	--	--	--	--
α-Cyclodextrin	--	--	--	--	--	--	--	--	--	--
Tetradecanedioic acid	--	--	HMDB0000872	LMFA01170018	Lipids and lipid-like molecules	Fatty Acyls	Fatty acids and conjugates	Fatty Acyls [FA]	Fatty Acids and Conjugates [FA01]	Dicarboxylic acids [FA0117]
L-Histidine	cpd:C00135	map00340 Histidine metabolism;map00410 beta-Alanine metabolism;map00970 Aminoacyl-tRNA biosynthesis;map01100 Metabolic pathways;map01110 Biosynthesis of secondary metabolites;map01230 Biosynthesis of amino acids;map02010 ABC transporters	HMDB0000177	--	Organic acids and derivatives	Carboxylic acids and derivatives	Amino acids, peptides, and analogues	--	--	--
Cytidine-5'-monophosphate	cpd:C00055	map00240 Pyrimidine metabolism;map01100 Metabolic pathways	HMDB0000095	--	Nucleosides, nucleotides, and analogues	Pyrimidine nucleotides	Pyrimidine ribonucleotides	--	--	--
Bisphenol M	--	--	--	--	--	--	--	--	--	--
Eurycomalactone	cpd:C08759	--	--	--	--	--	--	--	--	--
Celastrol	--	--	HMDB0002385	--	Lipids and lipid-like molecules	Prenol lipids	Triterpenoids	--	--	--
Lysope 16:0	--	--	--	--	--	--	--	--	--	--
9-HpOTrE	--	--	--	LMFA02000108	--	--	--	Fatty Acyls [FA]	Octadecanoids [FA02]	Other Octadecanoids [FA0200]
N-Isovaleroylglycine	--	--	HMDB0000678	--	Organic acids and derivatives	Carboxylic acids and derivatives	Amino acids, peptides, and analogues	--	--	--
Sibiricose A5	--	--	--	--	--	--	--	--	--	--
T-2 Triol	--	--	HMDB0035846	--	Lipids and lipid-like molecules	Prenol lipids	Sesquiterpenoids	--	--	--
N', N''-DiFeruloylspermidine	--	--	--	--	--	--	--	--	--	--
LPC 15:0-SN1	--	--	--	--	--	--	--	--	--	--
Testosterone	cpd:C00535	map01100 Metabolic pathways	HMDB0000234	LMST02020002	Lipids and lipid-like molecules	Steroids and steroid derivatives	Androstane steroids	Sterol Lipids [ST]	Steroids [ST02]	C19 steroids (androgens) and derivatives [ST0202]
L-Threonic acid	--	--	HMDB0245425	--	Organic oxygen compounds	Organooxygen compounds	Carbohydrates and carbohydrate conjugates	--	--	--
Thromboxane B3	--	--	HMDB0005099	LMFA03030016	Lipids and lipid-like molecules	Fatty Acyls	Eicosanoids	Fatty Acyls [FA]	Eicosanoids [FA03]	Thromboxanes [FA0303]
lactucopicrin	--	--	HMDB0035828	--	Benzenoids	Phenols	1-hydroxy-2-unsubstituted benzenoids	--	--	--
Spermine	cpd:C00750	map00330 Arginine and proline metabolism;map00410 beta-Alanine metabolism;map00480 Glutathione metabolism;map01100 Metabolic pathways	HMDB0001256	--	Organic nitrogen compounds	Organonitrogen compounds	Amines	--	--	--
2-[5-(2-hydroxypropyl)oxolan-2-yl]propanoic acid	--	--	--	--	--	--	--	--	--	--
Phe-Phe	--	--	HMDB0013302	--	Organic acids and derivatives	Carboxylic acids and derivatives	Amino acids, peptides, and analogues	--	--	--
5-Ethyl-2'-deoxyuridine	--	--	--	--	--	--	--	--	--	--
LPC 18:2	--	--	--	LMGP01050035	--	--	--	Glycerophospholipids [GP]	Glycerophosphocholines [GP01]	Monoacylglycerophosphocholines [GP0105]
DGDG O-8:0_2:0	--	--	--	--	--	--	--	--	--	--
LPS 18:3	--	--	--	LMGP03050029	--	--	--	Glycerophospholipids [GP]	Glycerophosphoserines [GP03]	Monoacylglycerophosphoserines [GP0305]
Ouabain	cpd:C01443	--	HMDB0015224	LMST01120022	Benzenoids	Naphthalenes	-	Sterol Lipids [ST]	Sterols [ST01]	Cardanolides and derivatives [ST0112]
13-HPODE	--	--	HMDB0003871	LMFA02000034	Lipids and lipid-like molecules	Fatty Acyls	Lineolic acids and derivatives	Fatty Acyls [FA]	Octadecanoids [FA02]	Other Octadecanoids [FA0200]
O-Phospho-L-serine	cpd:C01005	map00260 Glycine, serine and threonine metabolism;map00270 Cysteine and methionine metabolism;map00970 Aminoacyl-tRNA biosynthesis;map01100 Metabolic pathways;map01200 Carbon metabolism;map01230 Biosynthesis of amino acids	HMDB0001721	--	Organic acids and derivatives	Carboxylic acids and derivatives	Amino acids, peptides, and analogues	--	--	--
Androsterone	cpd:C00523	--	HMDB0000031	LMST02020001	Lipids and lipid-like molecules	Steroids and steroid derivatives	Androstane steroids	Sterol Lipids [ST]	Steroids [ST02]	C19 steroids (androgens) and derivatives [ST0202]
LPE 18:3	--	--	--	LMGP02050043	--	--	--	Glycerophospholipids [GP]	Glycerophosphoethanolamines [GP02]	Monoacylglycerophosphoethanolamines [GP0205]
Ginkgolide B	cpd:C07602	--	HMDB0036861	LMPR0104540002	Lipids and lipid-like molecules	Prenol lipids	Terpene lactones	Prenol Lipids [PR]	Isoprenoids [PR01]	C20 isoprenoids (diterpenes) [PR0104]
Υ-Aminobutyric acid (GABA)	--	--	--	--	--	--	--	--	--	--
L-Cystine	cpd:C00491	map00270 Cysteine and methionine metabolism;map02010 ABC transporters	HMDB0000192	--	Organic acids and derivatives	Carboxylic acids and derivatives	Amino acids, peptides, and analogues	--	--	--
Thymidine	cpd:C00214	map00240 Pyrimidine metabolism;map01100 Metabolic pathways	HMDB0000273	--	Nucleosides, nucleotides, and analogues	Pyrimidine nucleosides	Pyrimidine 2'-deoxyribonucleosides	--	--	--
Euphorbia factor L3	--	--	--	--	--	--	--	--	--	--
Neocryptotanshinone	--	--	--	--	--	--	--	--	--	--
Dehydroeffusol	--	--	--	--	--	--	--	--	--	--
Kuromanin	--	--	HMDB0030684	--	Phenylpropanoids and polyketides	Flavonoids	Flavonoid glycosides	--	--	--
LPA 18:3	--	--	--	LMGP10050035	--	--	--	Glycerophospholipids [GP]	Glycerophosphates [GP10]	Monoacylglycerophosphates [GP1005]
Yuheinoside	--	--	--	--	--	--	--	--	--	--
D-(-)-Glutamine	--	--	--	--	--	--	--	--	--	--
Lobetyolin	--	--	HMDB0254141	--	Lipids and lipid-like molecules	Fatty Acyls	Fatty acyl glycosides	--	--	--
1'-Hydroxymidazolam	--	--	--	--	--	--	--	--	--	--
3',5,7-Trihydroxy-4'-methoxyflavanone	cpd:C01709	map00941 Flavonoid biosynthesis	HMDB0005782	--	Phenylpropanoids and polyketides	Flavonoids	O-methylated flavonoids	--	--	--
Curculigoside	--	--	HMDB0250592	--	Organic oxygen compounds	Organooxygen compounds	Carbohydrates and carbohydrate conjugates	--	--	--
5-OxoETE	cpd:C14732	map00590 Arachidonic acid metabolism	HMDB0010217	--	Lipids and lipid-like molecules	Fatty Acyls	Fatty acids and conjugates	--	--	--
8-O-acetyl shanzhiside methyl ester	--	--	HMDB0248874	--	Lipids and lipid-like molecules	Prenol lipids	Terpene glycosides	--	--	--
Thromboxane B1	--	--	--	LMFA03030008	--	--	--	Fatty Acyls [FA]	Eicosanoids [FA03]	Thromboxanes [FA0303]
Diacetoxyscirpenol	cpd:C09662	--	HMDB0035104	--	Lipids and lipid-like molecules	Prenol lipids	Sesquiterpenoids	--	--	--
Denin	--	--	--	--	--	--	--	--	--	--
N-(9H-Purin-6-ylcarbamoyl)threonine	--	--	--	--	--	--	--	--	--	--
4,5-Dicaffeoylquinic acid	--	--	HMDB0304637	--	Organic oxygen compounds	Organooxygen compounds	Alcohols and polyols	--	--	--
SLK	--	--	--	--	--	--	--	--	--	--
Lactobionic acid	--	--	HMDB0253945	--	Lipids and lipid-like molecules	Fatty Acyls	Fatty acyl glycosides	--	--	--
1-Methyluric acid	cpd:C16359	map00232 Caffeine metabolism	HMDB0003099	--	Organoheterocyclic compounds	Imidazopyrimidines	Purines and purine derivatives	--	--	--
Eriocitrin	cpd:C09732	--	HMDB0005811	LMPK12140366	Benzenoids	Naphthalenes	Phenylnaphthalenes	Polyketides [PK]	Flavonoids [PK12]	Flavanones [PK1214]
2-[(4-chlorophenyl)thio]nicotinamide	--	--	--	--	--	--	--	--	--	--
5-Acetylsalicylic acid	--	--	--	--	--	--	--	--	--	--
Isoliquiritin	cpd:C16978	--	HMDB0037318	LMPK12120021	Phenylpropanoids and polyketides	Flavonoids	Flavonoid glycosides	Polyketides [PK]	Flavonoids [PK12]	Chalcones and dihydrochalcones [PK1212]
Trolox	--	--	HMDB0038804	--	Organoheterocyclic compounds	Benzopyrans	1-benzopyrans	--	--	--
12,13-EODE	--	--	--	--	--	--	--	--	--	--
Hydroxycitric acid	--	--	HMDB0031159	--	Organic acids and derivatives	Carboxylic acids and derivatives	Tricarboxylic acids and derivatives	--	--	--
PC O-18:2	--	--	--	--	--	--	--	--	--	--
Glu-Glu	--	--	HMDB0028818	--	Organic acids and derivatives	Carboxylic acids and derivatives	Amino acids, peptides, and analogues	--	--	--
HPK	--	--	--	--	--	--	--	--	--	--
Abscisic acid glucose ester	cpd:C15970	map00906 Carotenoid biosynthesis;map01100 Metabolic pathways;map01110 Biosynthesis of secondary metabolites	--	--	--	--	--	--	--	--
Citric acid	cpd:C00158	map00020 Citrate cycle (TCA cycle);map00250 Alanine, aspartate and glutamate metabolism;map00630 Glyoxylate and dicarboxylate metabolism;map01100 Metabolic pathways;map01110 Biosynthesis of secondary metabolites;map01200 Carbon metabolism;map01210 2-Oxocarboxylic acid metabolism;map01230 Biosynthesis of amino acids	HMDB0000094	--	Organic acids and derivatives	Carboxylic acids and derivatives	Tricarboxylic acids and derivatives	--	--	--
Myristoleic Acid	cpd:C08322	--	HMDB0002000	LMFA01030051	Lipids and lipid-like molecules	Fatty Acyls	Fatty acids and conjugates	Fatty Acyls [FA]	Fatty Acids and Conjugates [FA01]	Unsaturated fatty acids [FA0103]
Ursolic acid	cpd:C08988	--	HMDB0002395	LMPR0106180007	Lipids and lipid-like molecules	Prenol lipids	Triterpenoids	Prenol Lipids [PR]	Isoprenoids [PR01]	C30 isoprenoids (triterpenes) [PR0106]
alpha-Asarone	--	--	HMDB0246912	--	Benzenoids	Phenol ethers	Anisoles	--	--	--
pteroside A	--	--	HMDB0030758	--	Organic oxygen compounds	Organooxygen compounds	Carbohydrates and carbohydrate conjugates	--	--	--
D-Glucono-1,5-lactone	cpd:C00198	map00030 Pentose phosphate pathway;map01100 Metabolic pathways;map01110 Biosynthesis of secondary metabolites;map01200 Carbon metabolism	HMDB0000150	--	Organic oxygen compounds	Organooxygen compounds	Carbohydrates and carbohydrate conjugates	--	--	--
AB-PINACA N-(2-fluoropentyl) isomer	--	--	--	--	--	--	--	--	--	--
Benzoic Acid	cpd:C00180	map00360 Phenylalanine metabolism;map01100 Metabolic pathways;map01110 Biosynthesis of secondary metabolites	HMDB0001870	--	Benzenoids	Benzene and substituted derivatives	Benzoic acids and derivatives	--	--	--
16-(Hexopyranosyloxy)-7-hydroxy-8,9-epoxypimaran-18-oic acid	--	--	--	--	--	--	--	--	--	--
LPG 18:4	--	--	--	LMGP04050021	--	--	--	Glycerophospholipids [GP]	Glycerophosphoglycerols [GP04]	Monoacylglycerophosphoglycerols [GP0405]
Glycerol 3-phosphate	--	--	HMDB0000126	--	Lipids and lipid-like molecules	Glycerophospholipids	Glycerophosphates	--	--	--
Osthole	--	--	--	--	--	--	--	--	--	--
LPE 15:0	--	--	--	LMGP02050074	--	--	--	Glycerophospholipids [GP]	Glycerophosphoethanolamines [GP02]	Monoacylglycerophosphoethanolamines [GP0205]
