# Supplementary material for: Transcriptome and metabolome profiling reveal the chlorogenic acid as a resistance substance for rice against the white-backed planthopper Sogatella furcifera (Horváth)
Source: Front Plant Sci. 2025 May 30;16:1571893. doi: 10.3389/fpls.2025.1571893 (PMC12162631; doi:10.3389/fpls.2025.1571893)
Supplement: Supplementary file 6 [file Table6.xlsx]

## Sheet: Sheet1
Name	Kegg_ID	KEGG_pathway	HMDB_ID	Lipidmaps_ID	SuperClass(HMDB)	Class(HMDB)	SubClass(HMDB)	CATEGORY(Lipidmaps)	MAIN_CLASS(Lipidmaps)	SUB_CLASS(Lipidmaps)
20-Hydroxyecdysone	cpd:C02633	--	HMDB0242587	LMST01010209	Lipids and lipid-like molecules	Steroids and steroid derivatives	Bile acids, alcohols and derivatives	Sterol Lipids [ST]	Sterols [ST01]	Cholesterol and derivatives [ST0101]
8,8'-dicarboxy-1,1'-binaphthalene	--	--	--	--	--	--	--	--	--	--
Dehydrodiisoeugenol	--	--	HMDB0250949	--	Phenylpropanoids and polyketides	2-arylbenzofuran flavonoids	-	--	--	--
3-[4-(tert-butyl)anilino]-2-(3-thienylcarbonyl)acrylonitrile	--	--	--	--	--	--	--	--	--	--
Fragransin A2	--	--	--	--	--	--	--	--	--	--
4-butyl-4-(hydroxymethyl)-1,2-diphenylpyrazolidine-3,5-dione	--	--	--	--	--	--	--	--	--	--
Artemisinin	cpd:C09538	--	--	--	--	--	--	--	--	--
N-Acetyl-L-phenylalanine	cpd:C03519	map00360 Phenylalanine metabolism	HMDB0000512	--	Organic acids and derivatives	Carboxylic acids and derivatives	Amino acids, peptides, and analogues	--	--	--
Przewaquinone A	--	--	--	--	--	--	--	--	--	--
L-cysteine	cpd:C00097	map00260 Glycine, serine and threonine metabolism;map00270 Cysteine and methionine metabolism;map00332 Carbapenem biosynthesis;map00430 Taurine and hypotaurine metabolism;map00460 Cyanoamino acid metabolism;map00480 Glutathione metabolism;map00730 Thiamine metabolism;map00770 Pantothenate and CoA biosynthesis;map00920 Sulfur metabolism;map00970 Aminoacyl-tRNA biosynthesis;map01100 Metabolic pathw…	HMDB0000574	--	Organic acids and derivatives	Carboxylic acids and derivatives	Amino acids, peptides, and analogues	--	--	--
N-benzyl-N-isopropyl-N'-[4-(trifluoromethoxy)phenyl]urea	--	--	--	--	--	--	--	--	--	--
C-pentosyl-apigenin O-p-coumaroylhexoside	--	--	--	--	--	--	--	--	--	--
4-Guanidinobutanoic acid	--	--	HMDB0003464	--	Organic acids and derivatives	Carboxylic acids and derivatives	Amino acids, peptides, and analogues	--	--	--
Diosmetin	cpd:C10038	--	HMDB0029676	LMPK12110824	Phenylpropanoids and polyketides	Flavonoids	O-methylated flavonoids	Polyketides [PK]	Flavonoids [PK12]	Flavones and Flavonols [PK1211]
Ophiopogonanone E	--	--	--	--	--	--	--	--	--	--
Mevalonic acid	cpd:C00418	map00900 Terpenoid backbone biosynthesis;map01100 Metabolic pathways;map01110 Biosynthesis of secondary metabolites	HMDB0000227	LMFA01050352	Lipids and lipid-like molecules	Fatty Acyls	Fatty acids and conjugates	Fatty Acyls [FA]	Fatty Acids and Conjugates [FA01]	Hydroxy fatty acids [FA0105]
Echinacoside	cpd:C10450	--	HMDB0251686	--	Organic oxygen compounds	Organooxygen compounds	Carbohydrates and carbohydrate conjugates	--	--	--
Tanshinone IIA	--	--	HMDB0258715	--	Lipids and lipid-like molecules	Prenol lipids	Diterpenoids	--	--	--
Gallic acid	cpd:C01424	--	HMDB0005807	--	Benzenoids	Benzene and substituted derivatives	Benzoic acids and derivatives	--	--	--
Selgin C-hexoside	--	--	--	--	--	--	--	--	--	--
Eupatilin	cpd:C10040	--	HMDB0029469	LMPK12111228	Phenylpropanoids and polyketides	Flavonoids	O-methylated flavonoids	Polyketides [PK]	Flavonoids [PK12]	Flavones and Flavonols [PK1211]
Nodakenetin	cpd:C09278	--	HMDB0302268	--	Phenylpropanoids and polyketides	Coumarins and derivatives	Furanocoumarins	--	--	--
L-Saccharopine	cpd:C00449	map00300 Lysine biosynthesis;map00310 Lysine degradation;map01100 Metabolic pathways;map01110 Biosynthesis of secondary metabolites;map01230 Biosynthesis of amino acids	HMDB0000279	--	Organic acids and derivatives	Carboxylic acids and derivatives	Amino acids, peptides, and analogues	--	--	--
3-hydroxy-3-methylpentanedioic acid	cpd:C03761	--	HMDB0000355	--	Lipids and lipid-like molecules	Fatty Acyls	Fatty acids and conjugates	--	--	--
Curculigoside	--	--	HMDB0250592	--	Organic oxygen compounds	Organooxygen compounds	Carbohydrates and carbohydrate conjugates	--	--	--
C-pentosyl-apeignin O-feruloylhexoside	--	--	--	--	--	--	--	--	--	--
Neomangiferin	--	--	HMDB0255526	--	Organoheterocyclic compounds	Benzopyrans	1-benzopyrans	--	--	--
Prostaglandin E3	cpd:C06439	--	HMDB0002664	LMFA03010135	Lipids and lipid-like molecules	Fatty Acyls	Eicosanoids	Fatty Acyls [FA]	Eicosanoids [FA03]	Prostaglandins [FA0301]
(1E,4Z,6E)-5-hydroxy-1,7-bis(4-hydroxyphenyl)hepta-1,4,6-trien-3-one	--	--	--	--	--	--	--	--	--	--
Ferulic acid	cpd:C01494	map00940 Phenylpropanoid biosynthesis;map01100 Metabolic pathways;map01110 Biosynthesis of secondary metabolites	HMDB0000954	--	Phenylpropanoids and polyketides	Cinnamic acids and derivatives	Hydroxycinnamic acids and derivatives	--	--	--
HPK	--	--	--	--	--	--	--	--	--	--
Naringenin chalcone	cpd:C06561	map00941 Flavonoid biosynthesis;map01100 Metabolic pathways;map01110 Biosynthesis of secondary metabolites	HMDB0029631	LMPK12120264	Phenylpropanoids and polyketides	Linear 1,3-diarylpropanoids	Chalcones and dihydrochalcones	Polyketides [PK]	Flavonoids [PK12]	Chalcones and dihydrochalcones [PK1212]
N'-[4-(trifluoromethyl)benzoyl]-6-quinoxalinecarbohydrazide	--	--	--	--	--	--	--	--	--	--
Kynurenic acid	cpd:C01717	map00380 Tryptophan metabolism;map01100 Metabolic pathways	HMDB0000715	--	Organoheterocyclic compounds	Quinolines and derivatives	Quinoline carboxylic acids	--	--	--
Hastatoside	--	--	HMDB0301945	--	Lipids and lipid-like molecules	Prenol lipids	Terpene glycosides	--	--	--
Schisantherin A	cpd:C10881	--	HMDB0258170	--	Phenylpropanoids and polyketides	Tannins	Hydrolyzable tannins	--	--	--
trans-Cinnamic acid	cpd:C00423	map00130 Ubiquinone and other terpenoid-quinone biosynthesis;map00360 Phenylalanine metabolism;map00940 Phenylpropanoid biosynthesis;map01100 Metabolic pathways;map01110 Biosynthesis of secondary metabolites	HMDB0000930	--	Phenylpropanoids and polyketides	Cinnamic acids and derivatives	Cinnamic acids	--	--	--
p-Coumaric Acid	cpd:C00811	map00130 Ubiquinone and other terpenoid-quinone biosynthesis;map00350 Tyrosine metabolism;map00360 Phenylalanine metabolism;map00940 Phenylpropanoid biosynthesis;map00950 Isoquinoline alkaloid biosynthesis;map01100 Metabolic pathways;map01110 Biosynthesis of secondary metabolites	HMDB0030677	--	Phenylpropanoids and polyketides	Cinnamic acids and derivatives	Hydroxycinnamic acids and derivatives	--	--	--
1,N6-Etheno-2-Deoxy-Adenosine	--	--	--	--	--	--	--	--	--	--
Daphnoretin	cpd:C09216	--	HMDB0250858	--	Phenylpropanoids and polyketides	Coumarins and derivatives	Hydroxycoumarins	--	--	--
Porphobilinogen	cpd:C00931	map00860 Porphyrin and chlorophyll metabolism;map01100 Metabolic pathways;map01110 Biosynthesis of secondary metabolites	HMDB0000245	--	Organic nitrogen compounds	Organonitrogen compounds	Amines	--	--	--
1-Naphthyl acetate	--	--	HMDB0243958	--	Benzenoids	Naphthalenes	-	--	--	--
Caffeic acid	cpd:C01481	--	HMDB0001964	--	Phenylpropanoids and polyketides	Cinnamic acids and derivatives	Hydroxycinnamic acids and derivatives	--	--	--
IBA	cpd:C11284	--	HMDB0034198	--	Organic nitrogen compounds	Organonitrogen compounds	Amines	--	--	--
C-pentosyl-luteolin O-p-coumaroylhexoside	--	--	--	--	--	--	--	--	--	--
Bruceine D	cpd:C08752	--	HMDB0249404	--	Lipids and lipid-like molecules	Prenol lipids	Terpene lactones	--	--	--
2-(Dimethylamino)Guanosine	--	--	--	--	--	--	--	--	--	--
1-(3-ethyl-2,4-dihydroxy-6-methoxyphenyl)butan-1-one	--	--	--	--	--	--	--	--	--	--
(+)-epipinoresinol-4-O-beta-D-glucoside	--	--	--	--	--	--	--	--	--	--
LPC 18:3-SN1	--	--	--	--	--	--	--	--	--	--
Triptolide	cpd:C09204	--	HMDB0259270	--	Organoheterocyclic compounds	Oxepanes	-	--	--	--
Bialaphos	cpd:C06457	map00440 Phosphonate and phosphinate metabolism	HMDB0249177	--	Organic acids and derivatives	Carboxylic acids and derivatives	Amino acids, peptides, and analogues	--	--	--
(+/-)11(12)-DiHET	--	--	--	--	--	--	--	--	--	--
Myricetin 3-O-galactoside	--	--	HMDB0034358	--	Phenylpropanoids and polyketides	Flavonoids	Flavonoid glycosides	--	--	--
Tricin O-malonylhexoside	--	--	--	--	--	--	--	--	--	--
8-Isoprostaglandin F1α	--	--	--	--	--	--	--	--	--	--
Tigogenin	cpd:C08914	--	HMDB0251863	LMST01080009	Lipids and lipid-like molecules	Prenol lipids	Triterpenoids	Sterol Lipids [ST]	Sterols [ST01]	Spirostanols and derivatives [ST0108]
Isorhamnetin	cpd:C10084	--	HMDB0002655	LMPK12110002	Phenylpropanoids and polyketides	Flavonoids	Flavones	Polyketides [PK]	Flavonoids [PK12]	Flavones and Flavonols [PK1211]
C-hexosyl-luteolin O-feruloylhexoside	--	--	--	--	--	--	--	--	--	--
5-Methyl-dl-tryptophan	--	--	--	--	--	--	--	--	--	--
Cocamidopropyl betaine	--	--	--	--	--	--	--	--	--	--
fentanyl-d5	--	--	--	--	--	--	--	--	--	--
Sibirioside A	--	--	--	--	--	--	--	--	--	--
Phloroglucinol	cpd:C02183	--	HMDB0013675	--	Benzenoids	Phenols	Benzenetriols and derivatives	--	--	--
D-Panthenol	cpd:C05944	map00770 Pantothenate and CoA biosynthesis	HMDB0304820	--	Lipids and lipid-like molecules	Fatty Acyls	Fatty amides	--	--	--
MGDG O-16:3_2:0	--	--	--	--	--	--	--	--	--	--
lactucopicrin	--	--	HMDB0035828	--	Benzenoids	Phenols	1-hydroxy-2-unsubstituted benzenoids	--	--	--
2-(3,4-dihydroxyphenyl)-3,5,7-trihydroxy-6-methyl-4H-chromen-4-one	--	--	--	--	--	--	--	--	--	--
(+/-)12(13)-DiHOME	--	--	--	--	--	--	--	--	--	--
Thymidine	cpd:C00214	map00240 Pyrimidine metabolism;map01100 Metabolic pathways	HMDB0000273	--	Nucleosides, nucleotides, and analogues	Pyrimidine nucleosides	Pyrimidine 2'-deoxyribonucleosides	--	--	--
Tetradecanedioic acid	--	--	HMDB0000872	LMFA01170018	Lipids and lipid-like molecules	Fatty Acyls	Fatty acids and conjugates	Fatty Acyls [FA]	Fatty Acids and Conjugates [FA01]	Dicarboxylic acids [FA0117]
LPC 18:3	--	--	--	LMGP01050128	--	--	--	Glycerophospholipids [GP]	Glycerophosphocholines [GP01]	Monoacylglycerophosphocholines [GP0105]
Topotecan	cpd:C11158	--	HMDB0015164	--	Alkaloids and derivatives	Camptothecins	-	--	--	--
1-[2-(2,5-dimethyl-1H-pyrrol-1-yl)-4-nitrophenyl]-1H-imidazole	--	--	--	--	--	--	--	--	--	--
5,7-Dihydroxychromone	cpd:C09001	--	--	--	--	--	--	--	--	--
L-Cysteine-glutathione gisulfide	--	--	--	--	--	--	--	--	--	--
Hydrocinnamic acid	--	--	HMDB0000764	--	Phenylpropanoids and polyketides	Phenylpropanoic acids	-	--	--	--
Mestranol	cpd:C07618	--	HMDB0015446	--	Lipids and lipid-like molecules	Steroids and steroid derivatives	Estrane steroids	--	--	--
3-Coumaric acid	--	--	--	--	--	--	--	--	--	--
Nicotinate ribonucleoside	--	--	HMDB0006809	--	Organic oxygen compounds	Organooxygen compounds	Carbohydrates and carbohydrate conjugates	--	--	--
Orcinol gentiobioside	--	--	--	--	--	--	--	--	--	--
12-oxo Leukotriene B4	--	--	--	--	--	--	--	--	--	--
Steviolbioside	--	--	HMDB0036707	LMPR01040122	Lipids and lipid-like molecules	Prenol lipids	Terpene glycosides	Prenol Lipids [PR]	Isoprenoids [PR01]	C20 isoprenoids (diterpenes) [PR0104]
3-methyl-5-oxo-5-(4-toluidino)pentanoic acid	--	--	--	--	--	--	--	--	--	--
1,4-dihydroxyheptadec-16-en-2-yl acetate	--	--	--	LMFA05000641	--	--	--	Fatty Acyls [FA]	Fatty alcohols [FA05]	_
dADP	cpd:C00206	map00230 Purine metabolism;map01100 Metabolic pathways	HMDB0001508	--	Nucleosides, nucleotides, and analogues	Purine nucleotides	Purine deoxyribonucleotides	--	--	--
Sodium Houttuyfonate	--	--	--	--	--	--	--	--	--	--
Prostaglandin F3α	cpd:C06476	--	HMDB0002122	--	Lipids and lipid-like molecules	Fatty Acyls	Eicosanoids	--	--	--
Threonyl carbamoyl adenosine	--	--	--	--	--	--	--	--	--	--
Methionine sulfoxide	--	--	HMDB0002005	--	Organic acids and derivatives	Carboxylic acids and derivatives	Amino acids, peptides, and analogues	--	--	--
Adenine	cpd:C00147	map00230 Purine metabolism;map00908 Zeatin biosynthesis;map01100 Metabolic pathways	HMDB0000034	--	Organoheterocyclic compounds	Imidazopyrimidines	Purines and purine derivatives	--	--	--
2-Hydroxyisocaproic Acid	--	--	HMDB0000665	--	Lipids and lipid-like molecules	Fatty Acyls	Fatty acids and conjugates	--	--	--
Trachelogenin	cpd:C10891	--	HMDB0303743	--	Lignans, neolignans and related compounds	Furanoid lignans	Tetrahydrofuran lignans	--	--	--
Octanedioic acid	cpd:C08278	--	HMDB0000893	--	Lipids and lipid-like molecules	Fatty Acyls	Fatty acids and conjugates	--	--	--
Esculin	cpd:C09264	--	HMDB0030820	--	Phenylpropanoids and polyketides	Coumarins and derivatives	Coumarin glycosides	--	--	--
methyl oxo pentanoate	--	--	--	--	--	--	--	--	--	--
2-Hydroxy-2-methyl-3-buten-1-yl beta-D-glucopyranoside	--	--	--	--	--	--	--	--	--	--
3-Butylidenephthalide	--	--	HMDB0032061	--	Organoheterocyclic compounds	Isocoumarans	Isobenzofuranones	--	--	--
LPC 18:2-SN1	--	--	--	--	--	--	--	--	--	--
2-(acetylamino)-3-(1H-indol-3-yl)propanoic acid	--	--	--	--	--	--	--	--	--	--
Apigenin C-pentoside	--	--	--	--	--	--	--	--	--	--
Panthenol	cpd:C05944	map00770 Pantothenate and CoA biosynthesis	HMDB0004231	--	Organic oxygen compounds	Organooxygen compounds	Alcohols and polyols	--	--	--
1'-Hydroxymidazolam	--	--	--	--	--	--	--	--	--	--
Thymine	cpd:C00178	map00240 Pyrimidine metabolism;map01100 Metabolic pathways	HMDB0000262	--	Organoheterocyclic compounds	Diazines	Pyrimidines and pyrimidine derivatives	--	--	--
Adenylosuccinic acid	cpd:C03794	map00230 Purine metabolism;map00250 Alanine, aspartate and glutamate metabolism;map01100 Metabolic pathways	HMDB0248010	--	Nucleosides, nucleotides, and analogues	Purine nucleotides	Purine ribonucleotides	--	--	--
Chelidonic acid	cpd:C08476	--	HMDB0249899	--	Organoheterocyclic compounds	Pyrans	Pyranones and derivatives	--	--	--
trans-Zeatin-riboside	--	--	--	--	--	--	--	--	--	--
10-Nitrolinoleate	--	--	HMDB0005049	--	Lipids and lipid-like molecules	Fatty Acyls	Lineolic acids and derivatives	--	--	--
Oleoyl ethylamide	--	--	--	--	--	--	--	--	--	--
Apigenin	cpd:C01477	map00941 Flavonoid biosynthesis;map00943 Isoflavonoid biosynthesis;map00944 Flavone and flavonol biosynthesis;map01100 Metabolic pathways;map01110 Biosynthesis of secondary metabolites	HMDB0002124	LMPK12110005	Phenylpropanoids and polyketides	Flavonoids	Flavones	Polyketides [PK]	Flavonoids [PK12]	Flavones and Flavonols [PK1211]
6ß-Hydroxytestosterone	--	--	--	--	--	--	--	--	--	--
N-[2-chloro-6-(trifluoromethoxy)phenyl]-2,2-dimethylpropanamide	--	--	--	--	--	--	--	--	--	--
5α-Pregnan-3,20-dione	--	--	--	--	--	--	--	--	--	--
1-(4-benzylpiperazino)-2-(pyridin-2-ylamino)propan-1-one	--	--	--	--	--	--	--	--	--	--
Valepotriate	--	--	HMDB0034493	--	Lipids and lipid-like molecules	Prenol lipids	Monoterpenoids	--	--	--
Skimmin	--	--	HMDB0258334	--	Phenylpropanoids and polyketides	Coumarins and derivatives	Coumarin glycosides	--	--	--
Gentisic acid	cpd:C00628	map00350 Tyrosine metabolism;map01100 Metabolic pathways	HMDB0000152	--	Benzenoids	Benzene and substituted derivatives	Benzoic acids and derivatives	--	--	--
Sclareolide	--	--	HMDB0035293	--	Organoheterocyclic compounds	Naphthofurans	-	--	--	--
N-(9-oxodecyl)acetamide	--	--	--	--	--	--	--	--	--	--
WMH	--	--	--	--	--	--	--	--	--	--
4-p-Coumaroylquinic acid	cpd:C10441	--	HMDB0301710	--	Organic oxygen compounds	Organooxygen compounds	Alcohols and polyols	--	--	--
Acetylharpagide	--	--	--	--	--	--	--	--	--	--
L-Kynurenine	cpd:C00328	map00380 Tryptophan metabolism;map01100 Metabolic pathways	HMDB0000684	--	Organic oxygen compounds	Organooxygen compounds	Carbonyl compounds	--	--	--
LPC 15:0	--	--	--	LMGP01050016	--	--	--	Glycerophospholipids [GP]	Glycerophosphocholines [GP01]	Monoacylglycerophosphocholines [GP0105]
1-morpholino-3-(4-nitrophenoxy)propan-2-ol	--	--	--	--	--	--	--	--	--	--
Tricin 5-O-hexoside derivative	--	--	--	--	--	--	--	--	--	--
Naringenin	cpd:C00509	map00941 Flavonoid biosynthesis;map00943 Isoflavonoid biosynthesis;map01100 Metabolic pathways;map01110 Biosynthesis of secondary metabolites	HMDB0002670	LMPK12140001	Phenylpropanoids and polyketides	Flavonoids	Flavans	Polyketides [PK]	Flavonoids [PK12]	Flavanones [PK1214]
Arctiin	cpd:C16915	--	HMDB0248568	--	Lignans, neolignans and related compounds	Lignan glycosides	-	--	--	--
D-Glucuronic acid	cpd:C16245	--	HMDB0000127	--	Organic oxygen compounds	Organooxygen compounds	Carbohydrates and carbohydrate conjugates	--	--	--
Succinic anhydride	cpd:C19524	--	HMDB0032523	--	Organic acids and derivatives	Carboxylic acids and derivatives	Dicarboxylic acids and derivatives	--	--	--
LPC(1-acyl 18:2)	--	--	--	--	--	--	--	--	--	--
Thymol	cpd:C09908	--	HMDB0001878	LMPR0102090029	Lipids and lipid-like molecules	Prenol lipids	Monoterpenoids	Prenol Lipids [PR]	Isoprenoids [PR01]	C10 isoprenoids (monoterpenes) [PR0102]
Dihydrocapsaicin	cpd:C16952	--	HMDB0038457	LMFA08020318	Benzenoids	Phenols	Methoxyphenols	Fatty Acyls [FA]	Fatty amides [FA08]	N-acyl amines [FA0802]
N-Acetylaspartate	--	--	HMDB0000812	--	Organic acids and derivatives	Carboxylic acids and derivatives	Amino acids, peptides, and analogues	--	--	--
Corticosterone	cpd:C02140	map01100 Metabolic pathways	HMDB0001547	LMST02030186	Lipids and lipid-like molecules	Steroids and steroid derivatives	Hydroxysteroids	Sterol Lipids [ST]	Steroids [ST02]	C21 steroids (gluco/mineralocorticoids, progestogins) and derivatives [ST0203]
FAHFA 15:0/3:0	--	--	--	--	--	--	--	--	--	--
Cyclopentyl fentanyl-d5	--	--	--	--	--	--	--	--	--	--
DL-Malic acid	--	--	--	--	--	--	--	--	--	--
(-)-secoisolariciresinol	cpd:C18167	--	HMDB0013692	--	Lignans, neolignans and related compounds	Dibenzylbutane lignans	Dibenzylbutanediol lignans	--	--	--
Resorcinol	cpd:C01751	--	HMDB0032037	--	Benzenoids	Phenols	Benzenediols	--	--	--
N6-Acetyl-L-lysine	cpd:C02727	map00310 Lysine degradation	HMDB0000206	--	Organic acids and derivatives	Carboxylic acids and derivatives	Amino acids, peptides, and analogues	--	--	--
Ganoderic acid C6	--	--	--	--	--	--	--	--	--	--
Sodium [dodecanoyl(methyl)amino]acetate	--	--	--	--	--	--	--	--	--	--
Stearamide	cpd:C13846	--	HMDB0034146	LMFA08010003	Organic acids and derivatives	Carboximidic acids and derivatives	Carboximidic acids	Fatty Acyls [FA]	Fatty amides [FA08]	Primary amides [FA0801]
3,4,5-Trimethoxycinnamic acid	--	--	HMDB0002511	--	Phenylpropanoids and polyketides	Cinnamic acids and derivatives	Hydroxycinnamic acids and derivatives	--	--	--
N-[1-(4-methoxy-2-oxo-2H-pyran-6-yl)-2-methylbutyl]acetamide	--	--	--	--	--	--	--	--	--	--
13,14-dihydro-15-keto-tetranor Prostaglandin D2	--	--	--	--	--	--	--	--	--	--
IAA-Asp	--	--	--	--	--	--	--	--	--	--
Tricin 4'-O-(beta-guaiacylglyceryl) ether 5-O-hexoside	--	--	--	--	--	--	--	--	--	--
LPC 18:2	--	--	--	LMGP01050035	--	--	--	Glycerophospholipids [GP]	Glycerophosphocholines [GP01]	Monoacylglycerophosphocholines [GP0105]
N-Acetyl-Asp-Glu	--	--	--	--	--	--	--	--	--	--
Prostaglandin J2	cpd:C05957	map00590 Arachidonic acid metabolism;map01100 Metabolic pathways	HMDB0002710	LMFA03010019	Lipids and lipid-like molecules	Fatty Acyls	Eicosanoids	Fatty Acyls [FA]	Eicosanoids [FA03]	Prostaglandins [FA0301]
9-HpOTrE	--	--	--	LMFA02000108	--	--	--	Fatty Acyls [FA]	Octadecanoids [FA02]	Other Octadecanoids [FA0200]
N-Lauroylsarcosine	--	--	HMDB0255165	--	Organic acids and derivatives	Carboxylic acids and derivatives	Amino acids, peptides, and analogues	--	--	--
LysoPC 15:1	--	--	--	--	--	--	--	--	--	--
Ethyl caffeate	--	--	HMDB0301712	--	Phenylpropanoids and polyketides	Cinnamic acids and derivatives	Hydroxycinnamic acids and derivatives	--	--	--
Isobavachin	--	--	--	LMPK12140036	--	--	--	Polyketides [PK]	Flavonoids [PK12]	Flavanones [PK1214]
Aurantio-obtusin	cpd:C17670	--	HMDB0248725	LMPK13040027	Benzenoids	Anthracenes	Anthraquinones	Polyketides [PK]	Aromatic polyketides [PK13]	Anthracenes and phenanthrenes [PK1304]
Myristoleic Acid	cpd:C08322	--	HMDB0002000	LMFA01030051	Lipids and lipid-like molecules	Fatty Acyls	Fatty acids and conjugates	Fatty Acyls [FA]	Fatty Acids and Conjugates [FA01]	Unsaturated fatty acids [FA0103]
D-Glucono-1,5-lactone	cpd:C00198	map00030 Pentose phosphate pathway;map01100 Metabolic pathways;map01110 Biosynthesis of secondary metabolites;map01200 Carbon metabolism	HMDB0000150	--	Organic oxygen compounds	Organooxygen compounds	Carbohydrates and carbohydrate conjugates	--	--	--
α-Cyclodextrin	--	--	--	--	--	--	--	--	--	--
Puerarin	cpd:C10524	--	HMDB0240265	LMPK12050005	Phenylpropanoids and polyketides	Isoflavonoids	Isoflavonoid C-glycosides	Polyketides [PK]	Flavonoids [PK12]	Isoflavonoids [PK1205]
methyl 1-(1-benzylpiperidin-4-yl)-1H-1,2,3-benzotriazole-5-carboxylate	--	--	--	--	--	--	--	--	--	--
AKBA	--	--	--	--	--	--	--	--	--	--
Dihydrothymine	cpd:C00906	--	HMDB0000079	--	Organoheterocyclic compounds	Diazines	Pyrimidines and pyrimidine derivatives	--	--	--
Tricin 4'-O-(syringyl alcohol) ether O-hexoside	--	--	--	--	--	--	--	--	--	--
VNK	--	--	--	--	--	--	--	--	--	--
1H-indene-3-carboxamide	--	--	--	--	--	--	--	--	--	--
Chlorogenic acid	cpd:C00852	map00940 Phenylpropanoid biosynthesis;map00941 Flavonoid biosynthesis;map00945 Stilbenoid, diarylheptanoid and gingerol biosynthesis;map01110 Biosynthesis of secondary metabolites	HMDB0003164	--	Organic oxygen compounds	Organooxygen compounds	Alcohols and polyols	--	--	--
Thromboxane B1	--	--	--	LMFA03030008	--	--	--	Fatty Acyls [FA]	Eicosanoids [FA03]	Thromboxanes [FA0303]
N-(1-benzyl-4-piperidinyl)-4-(1H-pyrazol-1-yl)benzamide	--	--	--	--	--	--	--	--	--	--
15(R)-Prostaglandin E2	--	--	--	--	--	--	--	--	--	--
Phylloquinone	cpd:C02059	map00130 Ubiquinone and other terpenoid-quinone biosynthesis;map01100 Metabolic pathways;map01110 Biosynthesis of secondary metabolites	HMDB0304722	LMPR02030028	Lipids and lipid-like molecules	Glycerolipids	Triradylcglycerols	Prenol Lipids [PR]	Quinones and hydroquinones [PR02]	Vitamin K [PR0203]
PMeOH 16:0_18:3	--	--	--	--	--	--	--	--	--	--
N-Acetyl-L-methionine	cpd:C02712	--	HMDB0011745	--	Organic acids and derivatives	Carboxylic acids and derivatives	Amino acids, peptides, and analogues	--	--	--
15-Deoxy-Δ12,14-prostaglandin D2	--	--	--	--	--	--	--	--	--	--
Kaempferol	cpd:C05903	map00941 Flavonoid biosynthesis;map00944 Flavone and flavonol biosynthesis;map01100 Metabolic pathways;map01110 Biosynthesis of secondary metabolites	HMDB0005801	LMPK12110003	Phenylpropanoids and polyketides	Flavonoids	Flavones	Polyketides [PK]	Flavonoids [PK12]	Flavones and Flavonols [PK1211]
gamma-Glutamylleucine	--	--	HMDB0011171	--	Organic acids and derivatives	Carboxylic acids and derivatives	Amino acids, peptides, and analogues	--	--	--
FAHFA 16:1/3:0	--	--	--	--	--	--	--	--	--	--
Linarin	--	--	HMDB0254097	LMPK12110449	Organic oxygen compounds	Organooxygen compounds	Ethers	Polyketides [PK]	Flavonoids [PK12]	Flavones and Flavonols [PK1211]
Picolinic acid	cpd:C10164	map00380 Tryptophan metabolism;map01100 Metabolic pathways	HMDB0002243	--	Organoheterocyclic compounds	Pyridines and derivatives	Pyridinecarboxylic acids and derivatives	--	--	--
1-(4-nitrophenyl)-1H-indole	--	--	--	--	--	--	--	--	--	--
(+/-)11(12)-EET	--	--	--	--	--	--	--	--	--	--
Serotonin	cpd:C00780	map00380 Tryptophan metabolism;map01100 Metabolic pathways	HMDB0000259	--	Organoheterocyclic compounds	Indoles and derivatives	Tryptamines and derivatives	--	--	--
(2R,3S,4S,5R,6R)-2-(hydroxymethyl)-6-(propan-2-yloxy)oxane-3,4,5-triol	--	--	--	--	--	--	--	--	--	--
Lobetyolin	--	--	HMDB0254141	--	Lipids and lipid-like molecules	Fatty Acyls	Fatty acyl glycosides	--	--	--
2'-O-methyladenosine	--	--	HMDB0004326	--	Nucleosides, nucleotides, and analogues	Purine nucleosides	-	--	--	--
Capric acid	--	--	HMDB0000511	LMFA01010010	Lipids and lipid-like molecules	Fatty Acyls	Fatty acids and conjugates	Fatty Acyls [FA]	Fatty Acids and Conjugates [FA01]	Straight chain fatty acids [FA0101]
Demethylnobiletin	--	--	HMDB0037571	LMPK12111479	Phenylpropanoids and polyketides	Flavonoids	O-methylated flavonoids	Polyketides [PK]	Flavonoids [PK12]	Flavones and Flavonols [PK1211]
Licoagroside D	--	--	--	--	--	--	--	--	--	--
Oleoyl ethanolamide	--	--	HMDB0002088	--	Organic nitrogen compounds	Organonitrogen compounds	Amines	--	--	--
Tetrahydrocortisone	cpd:C05470	--	HMDB0000903	LMST02030098	Lipids and lipid-like molecules	Steroids and steroid derivatives	Hydroxysteroids	Sterol Lipids [ST]	Steroids [ST02]	C21 steroids (gluco/mineralocorticoids, progestogins) and derivatives [ST0203]
Genipin	cpd:C09780	--	HMDB0035830	--	Lipids and lipid-like molecules	Prenol lipids	Monoterpenoids	--	--	--
5-Phenyl-2,4-pentadienoic acid	--	--	--	--	--	--	--	--	--	--
N1-[1-[(4-fluoroanilino)carbonyl]-2-(2-thienyl)vinyl]benzamide	--	--	--	--	--	--	--	--	--	--
DG O-18:3_16:2	--	--	--	--	--	--	--	--	--	--
Bulleyaconi cine A	--	--	--	--	--	--	--	--	--	--
Dodecanedioic acid	cpd:C02678	--	HMDB0000623	LMFA01170009	Lipids and lipid-like molecules	Fatty Acyls	Fatty acids and conjugates	Fatty Acyls [FA]	Fatty Acids and Conjugates [FA01]	Dicarboxylic acids [FA0117]
16-(Hexopyranosyloxy)-7-hydroxy-8,9-epoxypimaran-18-oic acid	--	--	--	--	--	--	--	--	--	--
Sinapaldehyde glucoside	--	--	--	--	--	--	--	--	--	--
N-Isovaleroylglycine	--	--	HMDB0000678	--	Organic acids and derivatives	Carboxylic acids and derivatives	Amino acids, peptides, and analogues	--	--	--
Apo-13-zeaxanthinone	--	--	HMDB0302026	--	Lipids and lipid-like molecules	Prenol lipids	Sesquiterpenoids	--	--	--
Sclareol Glycol	--	--	--	--	--	--	--	--	--	--
L-Serine	cpd:C00065	map00260 Glycine, serine and threonine metabolism;map00261 Monobactam biosynthesis;map00270 Cysteine and methionine metabolism;map00460 Cyanoamino acid metabolism;map00600 Sphingolipid metabolism;map00630 Glyoxylate and dicarboxylate metabolism;map00920 Sulfur metabolism;map00970 Aminoacyl-tRNA biosynthesis;map01100 Metabolic pathways;map01110 Biosynthesis of secondary metabolites;map01200 Carbon…	HMDB0000187	--	Organic acids and derivatives	Carboxylic acids and derivatives	Amino acids, peptides, and analogues	--	--	--
ethyl 5-[(2,1,3-benzoxadiazol-4-ylsulfonyl)amino]-2-piperidinobenzoate	--	--	--	--	--	--	--	--	--	--
Spermine	cpd:C00750	map00330 Arginine and proline metabolism;map00410 beta-Alanine metabolism;map00480 Glutathione metabolism;map01100 Metabolic pathways	HMDB0001256	--	Organic nitrogen compounds	Organonitrogen compounds	Amines	--	--	--
4-(2-thienyl)benzoic acid	--	--	--	--	--	--	--	--	--	--
2-[5-(2-hydroxypropyl)oxolan-2-yl]propanoic acid	--	--	--	--	--	--	--	--	--	--
3-Methoxyphenylacetic acid	--	--	HMDB0059969	--	Benzenoids	Phenol ethers	Anisoles	--	--	--
Sattabacin	--	--	--	--	--	--	--	--	--	--
LPC 14:0	--	--	--	LMGP01050073	--	--	--	Glycerophospholipids [GP]	Glycerophosphocholines [GP01]	Monoacylglycerophosphocholines [GP0105]
Arachidonoyl amide	--	--	--	LMFA08010007	--	--	--	Fatty Acyls [FA]	Fatty amides [FA08]	Primary amides [FA0801]
Dehydroeffusol	--	--	--	--	--	--	--	--	--	--
Gamma-Aminobutyric acid	cpd:C00334	map00250 Alanine, aspartate and glutamate metabolism;map00330 Arginine and proline metabolism;map00410 beta-Alanine metabolism;map00650 Butanoate metabolism;map00760 Nicotinate and nicotinamide metabolism;map01100 Metabolic pathways	HMDB0000112	--	Organic acids and derivatives	Carboxylic acids and derivatives	Amino acids, peptides, and analogues	--	--	--
Resveratrol	cpd:C03582	map00945 Stilbenoid, diarylheptanoid and gingerol biosynthesis;map01110 Biosynthesis of secondary metabolites	HMDB0003747	LMPK13090005	Phenylpropanoids and polyketides	Stilbenes	-	Polyketides [PK]	Aromatic polyketides [PK13]	Diphenyl ethers, biphenyls, dibenzyls and stilbenes [PK1309]
PC O-18:2	--	--	--	--	--	--	--	--	--	--
8-O-acetyl shanzhiside methyl ester	--	--	HMDB0248874	--	Lipids and lipid-like molecules	Prenol lipids	Terpene glycosides	--	--	--
Ixoside	--	--	--	LMPR0102070040	--	--	--	Prenol Lipids [PR]	Isoprenoids [PR01]	C10 isoprenoids (monoterpenes) [PR0102]
PC O-18:3	--	--	--	--	--	--	--	--	--	--
5,5-dimethyl-3-morpholinocyclohex-2-en-1-one	--	--	--	--	--	--	--	--	--	--
3-Acetyl-11-keto-β-boswellic acid	--	--	HMDB0245953	--	Lipids and lipid-like molecules	Prenol lipids	Triterpenoids	--	--	--
Fenpropimorph	cpd:C18787	--	HMDB0037270	--	Benzenoids	Benzene and substituted derivatives	Phenylpropanes	--	--	--
Asperulosid	--	--	--	--	--	--	--	--	--	--
Capsaicin	cpd:C06866	map00360 Phenylalanine metabolism;map01100 Metabolic pathways;map01110 Biosynthesis of secondary metabolites	HMDB0002227	LMFA08020085	Benzenoids	Phenols	Methoxyphenols	Fatty Acyls [FA]	Fatty amides [FA08]	N-acyl amines [FA0802]
Neocryptotanshinone	--	--	--	--	--	--	--	--	--	--
N4-(4-chloro-2,5-dimethoxyphenyl)morpholine-4-carbothioamide	--	--	--	--	--	--	--	--	--	--
Oleanolic acid	cpd:C17148	--	HMDB0002364	LMPR0106150004	Lipids and lipid-like molecules	Prenol lipids	Triterpenoids	Prenol Lipids [PR]	Isoprenoids [PR01]	C30 isoprenoids (triterpenes) [PR0106]
Bavachalcone	--	--	HMDB0248885	LMPK12120046	Phenylpropanoids and polyketides	Linear 1,3-diarylpropanoids	Chalcones and dihydrochalcones	Polyketides [PK]	Flavonoids [PK12]	Chalcones and dihydrochalcones [PK1212]
Paederosidic acid	--	--	--	--	--	--	--	--	--	--
Sebacic acid	cpd:C08277	--	HMDB0000792	LMFA01170006	Lipids and lipid-like molecules	Fatty Acyls	Fatty acids and conjugates	Fatty Acyls [FA]	Fatty Acids and Conjugates [FA01]	Dicarboxylic acids [FA0117]
Ethyl oleate	--	--	HMDB0034451	LMFA07010880	Lipids and lipid-like molecules	Fatty Acyls	Fatty acid esters	Fatty Acyls [FA]	Fatty esters [FA07]	Short fatty esters [FA0710]
19(R)-Hydroxy-prostaglandin E2	--	--	HMDB0001908	LMFA03010024	Lipids and lipid-like molecules	Fatty Acyls	Eicosanoids	Fatty Acyls [FA]	Eicosanoids [FA03]	Prostaglandins [FA0301]
Phenylacetaldehyde	cpd:C00601	map00360 Phenylalanine metabolism;map01100 Metabolic pathways	HMDB0006236	--	Benzenoids	Benzene and substituted derivatives	Phenylacetaldehydes	--	--	--
(±)5(6)-DiHET	--	--	--	--	--	--	--	--	--	--
Catechol	cpd:C00090	map01100 Metabolic pathways	HMDB0000957	--	Benzenoids	Phenols	Benzenediols	--	--	--
Prim-O-glucosylcimifugin	--	--	HMDB0256772	--	Organoheterocyclic compounds	Benzopyrans	1-benzopyrans	--	--	--
Vitamin B2	cpd:C00255	map00740 Riboflavin metabolism;map01100 Metabolic pathways;map01110 Biosynthesis of secondary metabolites	HMDB0000244	--	Organoheterocyclic compounds	Pteridines and derivatives	Alloxazines and isoalloxazines	--	--	--
LPC 16:1	--	--	--	LMGP01050022	--	--	--	Glycerophospholipids [GP]	Glycerophosphocholines [GP01]	Monoacylglycerophosphocholines [GP0105]
Calceolarioside B	--	--	--	--	--	--	--	--	--	--
Indole-3-carboxylic acid	cpd:C19837	--	HMDB0003320	--	Organoheterocyclic compounds	Indoles and derivatives	Indolecarboxylic acids and derivatives	--	--	--
Galloylpaeoniflorin	--	--	--	--	--	--	--	--	--	--
LPC 15:0-SN1	--	--	--	--	--	--	--	--	--	--
4-Pyridoxic acid	cpd:C00847	map00750 Vitamin B6 metabolism;map01100 Metabolic pathways	HMDB0000017	--	Organoheterocyclic compounds	Pyridines and derivatives	Pyridinecarboxylic acids and derivatives	--	--	--
Isoquinoline	cpd:C06323	--	HMDB0034244	--	Organoheterocyclic compounds	Isoquinolines and derivatives	-	--	--	--
LPG 16:0	--	--	--	LMGP04050008	--	--	--	Glycerophospholipids [GP]	Glycerophosphoglycerols [GP04]	Monoacylglycerophosphoglycerols [GP0405]
3-Hydroxy-glabrol	--	--	--	--	--	--	--	--	--	--
2-Ethyl-3-hydroxy-4H-pyran-4-one	--	--	--	--	--	--	--	--	--	--
Wedelolactone	cpd:C10541	--	HMDB0259891	LMPK12090046	Phenylpropanoids and polyketides	Isoflavonoids	Coumestans	Polyketides [PK]	Flavonoids [PK12]	Coumestan flavonoids [PK1209]
N-(6-methoxypyridin-3-yl)thiophene-2-carboxamide	--	--	--	--	--	--	--	--	--	--
Spinosin	cpd:C17834	--	HMDB0258422	LMPK12110988	Phenylpropanoids and polyketides	Flavonoids	Flavonoid glycosides	Polyketides [PK]	Flavonoids [PK12]	Flavones and Flavonols [PK1211]
pentane-1,2,3,4,5-pentol	--	--	--	--	--	--	--	--	--	--
Hexadecanedioic acid	--	--	HMDB0000672	LMFA01170022	Lipids and lipid-like molecules	Fatty Acyls	Fatty acids and conjugates	Fatty Acyls [FA]	Fatty Acids and Conjugates [FA01]	Dicarboxylic acids [FA0117]
Obacunone	cpd:C08775	--	HMDB0035858	--	Lipids and lipid-like molecules	Prenol lipids	Triterpenoids	--	--	--
2,3-Dinor-8-epi-prostaglandin F2α	--	--	--	--	--	--	--	--	--	--
Syringetin	cpd:C11620	map00944 Flavone and flavonol biosynthesis	HMDB0304565	LMPK12112498	Phenylpropanoids and polyketides	Flavonoids	Flavonoid glycosides	Polyketides [PK]	Flavonoids [PK12]	Flavones and Flavonols [PK1211]
GDP-alpha-D-glucose	cpd:C00394	map00500 Starch and sucrose metabolism;map00520 Amino sugar and nucleotide sugar metabolism;map01100 Metabolic pathways	HMDB0304367	--	Nucleosides, nucleotides, and analogues	Purine nucleotides	Purine nucleotide sugars	--	--	--
13,14-Dihydro prostaglandin E1	--	--	--	--	--	--	--	--	--	--
2-[2-(methylthio)benzoyl]benzoic acid	--	--	--	--	--	--	--	--	--	--
Boc-beta-cyano-L-alanine	--	--	--	--	--	--	--	--	--	--
Quinic acid O-di-glucuronic acid	--	--	--	--	--	--	--	--	--	--
Phellodensin F	--	--	--	LMPK12140229	--	--	--	Polyketides [PK]	Flavonoids [PK12]	Flavanones [PK1214]
Picramnioside F	--	--	--	--	--	--	--	--	--	--
Nodakenin	cpd:C09279	--	--	--	--	--	--	--	--	--
Resolvin E1	cpd:C18171	--	HMDB0010410	LMFA03140003	Lipids and lipid-like molecules	Fatty Acyls	Eicosanoids	Fatty Acyls [FA]	Eicosanoids [FA03]	Resolvin Es [FA0314]
5'-Adenylic acid	cpd:C00020	map00230 Purine metabolism;map00908 Zeatin biosynthesis;map01100 Metabolic pathways;map01110 Biosynthesis of secondary metabolites	HMDB0011617	--	Organic oxygen compounds	Organooxygen compounds	Carbohydrates and carbohydrate conjugates	--	--	--
Prostaglandin F1α	cpd:C06475	--	--	--	--	--	--	--	--	--
Piperine	cpd:C03882	map00960 Tropane, piperidine and pyridine alkaloid biosynthesis	HMDB0029377	--	Alkaloids and derivatives	-	-	--	--	--
Dl-Indole-3-lactic acid	--	--	--	--	--	--	--	--	--	--
Indole-3-acetamide	cpd:C02693	map00380 Tryptophan metabolism	HMDB0029739	--	Organoheterocyclic compounds	Indoles and derivatives	Indoles	--	--	--
Keracyanin chloride	--	--	--	--	--	--	--	--	--	--
Threonine	--	--	HMDB0000167	--	Organic acids and derivatives	Carboxylic acids and derivatives	Amino acids, peptides, and analogues	--	--	--
Santacruzamate A	--	--	--	--	--	--	--	--	--	--
N-acetylglycine	--	--	HMDB0000532	--	Organic acids and derivatives	Carboxylic acids and derivatives	Amino acids, peptides, and analogues	--	--	--
1,2-dihydroxyheptadec-16-yn-4-yl acetate	--	--	--	LMFA05000645	--	--	--	Fatty Acyls [FA]	Fatty alcohols [FA05]	_
trans-10-Heptadecenoic Acid	--	--	HMDB0244268	--	Lipids and lipid-like molecules	Fatty Acyls	Fatty acids and conjugates	--	--	--
19(R)-hydroxy Prostaglandin A2	--	--	--	--	--	--	--	--	--	--
Lycoperodine 1	--	--	--	--	--	--	--	--	--	--
4-(3-methoxy-5,6-dihydrobenzo[c]acridin-7-yl)morpholine	--	--	--	--	--	--	--	--	--	--
13,14-dihydro Prostaglandin F1α	--	--	--	--	--	--	--	--	--	--
Salidroside	cpd:C06046	map00350 Tyrosine metabolism	HMDB0257463	--	Organic oxygen compounds	Organooxygen compounds	Carbohydrates and carbohydrate conjugates	--	--	--
Δ17-6-keto prostaglandin F1α	--	--	--	--	--	--	--	--	--	--
Delphinidin 3-sophoroside-5-rhamnoside	--	--	--	--	--	--	--	--	--	--
Harpagide	--	--	HMDB0242331	--	Lipids and lipid-like molecules	Prenol lipids	Terpene glycosides	--	--	--
Aucubin	cpd:C09771	--	HMDB0036562	LMPR0102070006	Lipids and lipid-like molecules	Prenol lipids	Terpene glycosides	Prenol Lipids [PR]	Isoprenoids [PR01]	C10 isoprenoids (monoterpenes) [PR0102]
L-Glutathione oxidized	--	--	--	--	--	--	--	--	--	--
Hexadecanamide	--	--	HMDB0012273	LMFA08010009	Lipids and lipid-like molecules	Fatty Acyls	Fatty amides	Fatty Acyls [FA]	Fatty amides [FA08]	Primary amides [FA0801]
Epigallocatechin	--	--	HMDB0038365	LMPK12020004	Phenylpropanoids and polyketides	Flavonoids	Flavans	Polyketides [PK]	Flavonoids [PK12]	Flavans, Flavanols and Leucoanthocyanidins [PK1202]
Luteolin	cpd:C01514	map00941 Flavonoid biosynthesis;map00944 Flavone and flavonol biosynthesis;map01100 Metabolic pathways;map01110 Biosynthesis of secondary metabolites	HMDB0005800	LMPK12110006	Phenylpropanoids and polyketides	Flavonoids	Flavones	Polyketides [PK]	Flavonoids [PK12]	Flavones and Flavonols [PK1211]
2-methyl-2,3,4,5-tetrahydro-1,5-benzoxazepin-4-one	--	--	--	--	--	--	--	--	--	--
Geranylacetone	--	--	HMDB0031846	--	Lipids and lipid-like molecules	Prenol lipids	Monoterpenoids	--	--	--
Robinin	cpd:C10178	--	--	LMPK12111685	--	--	--	Polyketides [PK]	Flavonoids [PK12]	Flavones and Flavonols [PK1211]
LPI 18:3	--	--	--	LMGP06050028	--	--	--	Glycerophospholipids [GP]	Glycerophosphoinositols [GP06]	Monoacylglycerophosphoinositols [GP0605]
13(S)-HOTrE	cpd:C16316	map00592 alpha-Linolenic acid metabolism	--	--	--	--	--	--	--	--
PC O-18:1	--	--	--	LMGP01020147	--	--	--	Glycerophospholipids [GP]	Glycerophosphocholines [GP01]	1-alkyl,2-acylglycerophosphocholines [GP0102]
Eleutheroside B	cpd:C01533	map00940 Phenylpropanoid biosynthesis	--	--	--	--	--	--	--	--
N-allyl-2-(2-methyl-1-benzofuran-3-yl)acetamide	--	--	--	--	--	--	--	--	--	--
Butylscopolamine	--	--	--	--	--	--	--	--	--	--
Homoveratrumic acid	--	--	HMDB0000434	--	Benzenoids	Benzene and substituted derivatives	Methoxybenzenes	--	--	--
trans-Cinnamaldehyde	--	--	HMDB0258628	--	Organoheterocyclic compounds	Indoles and derivatives	-	--	--	--
α-Aspartylphenylalanine	--	--	HMDB0000706	--	Organic acids and derivatives	Carboxylic acids and derivatives	Amino acids, peptides, and analogues	--	--	--
Nordihydroguaiaretic acid	cpd:C10719	--	HMDB0014325	--	Lignans, neolignans and related compounds	Dibenzylbutane lignans	-	--	--	--
Maltotetraose	cpd:C02052	--	HMDB0001296	--	Organic oxygen compounds	Organooxygen compounds	Carbohydrates and carbohydrate conjugates	--	--	--
D-(+)-Camphor	--	--	HMDB0059838	--	Lipids and lipid-like molecules	Prenol lipids	Monoterpenoids	--	--	--
5-O-p-Coumaroyl shikimic acid	--	--	--	--	--	--	--	--	--	--
16H-dinaphtho[2,1-d:1,2-g][1,3]dioxocine	--	--	--	--	--	--	--	--	--	--
1-Linoleoyl-Rac-Glycerol	--	--	--	--	--	--	--	--	--	--
Levodopa	cpd:C00355	map00350 Tyrosine metabolism;map00950 Isoquinoline alkaloid biosynthesis;map00965 Betalain biosynthesis;map01100 Metabolic pathways;map01110 Biosynthesis of secondary metabolites	HMDB0000181	--	Organic acids and derivatives	Carboxylic acids and derivatives	Amino acids, peptides, and analogues	--	--	--
Gastrodin	cpd:C16964	--	HMDB0252648	--	Organic oxygen compounds	Organooxygen compounds	Carbohydrates and carbohydrate conjugates	--	--	--
LPG 18:4	--	--	--	LMGP04050021	--	--	--	Glycerophospholipids [GP]	Glycerophosphoglycerols [GP04]	Monoacylglycerophosphoglycerols [GP0405]
Hydroxycitric acid	--	--	HMDB0031159	--	Organic acids and derivatives	Carboxylic acids and derivatives	Tricarboxylic acids and derivatives	--	--	--
Zolpidem-d6	--	--	--	--	--	--	--	--	--	--
11-Oxoetiocholanolone	--	--	HMDB0006031	--	Lipids and lipid-like molecules	Steroids and steroid derivatives	Androstane steroids	--	--	--
Ala-Gln	--	--	HMDB0248109	--	Organic acids and derivatives	Carboxylic acids and derivatives	Amino acids, peptides, and analogues	--	--	--
(S)-Zearalanone	cpd:C14754	--	--	--	--	--	--	--	--	--
LPC 18:0-SN1	--	--	--	--	--	--	--	--	--	--
LPC 18:0	--	--	--	LMGP01050076	--	--	--	Glycerophospholipids [GP]	Glycerophosphocholines [GP01]	Monoacylglycerophosphocholines [GP0105]
Guanine	cpd:C00242	map00230 Purine metabolism;map01100 Metabolic pathways	HMDB0000132	--	Organoheterocyclic compounds	Imidazopyrimidines	Purines and purine derivatives	--	--	--
Bergapten	cpd:C01557	map01110 Biosynthesis of secondary metabolites	HMDB0030637	--	Phenylpropanoids and polyketides	Coumarins and derivatives	Furanocoumarins	--	--	--
4-Methoxycinnamic acid	--	--	HMDB0002040	--	Phenylpropanoids and polyketides	Cinnamic acids and derivatives	Cinnamic acids	--	--	--
Ginkgolide B	cpd:C07602	--	HMDB0036861	LMPR0104540002	Lipids and lipid-like molecules	Prenol lipids	Terpene lactones	Prenol Lipids [PR]	Isoprenoids [PR01]	C20 isoprenoids (diterpenes) [PR0104]
Corydaline	cpd:C15530	map00950 Isoquinoline alkaloid biosynthesis	HMDB0250473	--	Alkaloids and derivatives	Protoberberine alkaloids and derivatives	-	--	--	--
LysoPE 18:2 (2n isomer)	--	--	--	--	--	--	--	--	--	--
Ingenol	cpd:C09112	--	HMDB0253484	--	Lipids and lipid-like molecules	Prenol lipids	Diterpenoids	--	--	--
N-Acetylglucosamine	--	--	HMDB0000803	--	Organic oxygen compounds	Organooxygen compounds	Carbohydrates and carbohydrate conjugates	--	--	--
Plantagoside	cpd:C17531	--	--	LMPK12140454	--	--	--	Polyketides [PK]	Flavonoids [PK12]	Flavanones [PK1214]
6-Pentyl-2H-pyran-2-one	--	--	HMDB0031085	--	Organoheterocyclic compounds	Pyrans	Pyranones and derivatives	--	--	--
Narirutin	cpd:C09793	--	HMDB0033740	LMPK12140236	Phenylpropanoids and polyketides	Flavonoids	Flavonoid glycosides	Polyketides [PK]	Flavonoids [PK12]	Flavanones [PK1214]
Leucosceptoside A	--	--	--	--	--	--	--	--	--	--
Asp-glu	--	--	HMDB0028752	--	Organic acids and derivatives	Carboxylic acids and derivatives	Amino acids, peptides, and analogues	--	--	--
Bergenin	cpd:C09919	--	HMDB0249087	--	Benzenoids	Benzene and substituted derivatives	Benzoic acids and derivatives	--	--	--
Erythronolactone	--	--	--	--	--	--	--	--	--	--
Arachidonic acid	cpd:C00219	map00590 Arachidonic acid metabolism;map00591 Linoleic acid metabolism;map01040 Biosynthesis of unsaturated fatty acids;map01100 Metabolic pathways	HMDB0001043	LMFA01030001	Lipids and lipid-like molecules	Fatty Acyls	Fatty acids and conjugates	Fatty Acyls [FA]	Fatty Acids and Conjugates [FA01]	Unsaturated fatty acids [FA0103]
7-O-Ethylmorroniside	--	--	--	--	--	--	--	--	--	--
Palmitoylethanolamide	cpd:C16512	--	HMDB0002100	LMFA08040057	Organic acids and derivatives	Carboximidic acids and derivatives	Carboximidic acids	Fatty Acyls [FA]	Fatty amides [FA08]	N-acyl ethanolamines (endocannabinoids) [FA0804]
Oleamide	cpd:C19670	--	HMDB0002117	LMFA08010004	Lipids and lipid-like molecules	Fatty Acyls	Fatty amides	Fatty Acyls [FA]	Fatty amides [FA08]	Primary amides [FA0801]
Irisolidone 7-O-beta-d-glucoside	--	--	--	--	--	--	--	--	--	--
2-Aminoethylphosphonate	cpd:C03557	map00440 Phosphonate and phosphinate metabolism;map01100 Metabolic pathways;map02010 ABC transporters	HMDB0011747	--	Organic acids and derivatives	Organic phosphonic acids and derivatives	Organic phosphonic acids	--	--	--
EPH	--	--	--	--	--	--	--	--	--	--
Υ-Aminobutyric acid (GABA)	--	--	--	--	--	--	--	--	--	--
FAHFA 18:2/3:0	--	--	--	--	--	--	--	--	--	--
Tyrosol	cpd:C06044	map00350 Tyrosine metabolism	HMDB0004284	--	Benzenoids	Phenols	Tyrosols and derivatives	--	--	--
Kynurenic acid O-hexside	--	--	--	--	--	--	--	--	--	--
Fraxinellone	--	--	--	--	--	--	--	--	--	--
Estriol 17-sulfate	--	--	--	--	--	--	--	--	--	--
3'-Hydroxystanozolol	--	--	HMDB0006001	--	Lipids and lipid-like molecules	Steroids and steroid derivatives	Estrane steroids	--	--	--
Wikstromol	--	--	HMDB0030598	--	Lignans, neolignans and related compounds	Furanoid lignans	Tetrahydrofuran lignans	--	--	--
2-[6-(1H-benzo[d]imidazol-2-yl)-2-pyridyl]-1H-benzo[d]imidazole	--	--	--	--	--	--	--	--	--	--
4-methoxy-6-(prop-2-en-1-yl)-2H-1,3-benzodioxole	--	--	--	--	--	--	--	--	--	--
1-Phenyl-3-methyl-5-pyrazolone	--	--	HMDB0251697	--	Organoheterocyclic compounds	Azolines	Pyrazolines	--	--	--
Myricetin	cpd:C10107	map00941 Flavonoid biosynthesis;map00944 Flavone and flavonol biosynthesis	HMDB0002755	LMPK12110001	Phenylpropanoids and polyketides	Flavonoids	Flavones	Polyketides [PK]	Flavonoids [PK12]	Flavones and Flavonols [PK1211]
Carnosic acid	--	--	HMDB0002358	--	Lipids and lipid-like molecules	Prenol lipids	Diterpenoids	--	--	--
Prostaglandin H1	--	--	HMDB0013041	LMFA03010044	Lipids and lipid-like molecules	Fatty Acyls	Eicosanoids	Fatty Acyls [FA]	Eicosanoids [FA03]	Prostaglandins [FA0301]
15-keto Prostaglandin E1	--	--	--	--	--	--	--	--	--	--
Trifolirhizin	cpd:C10538	map00943 Isoflavonoid biosynthesis	HMDB0036630	LMPK12070033	Phenylpropanoids and polyketides	Isoflavonoids	Furanoisoflavonoids	Polyketides [PK]	Flavonoids [PK12]	Pterocarpans [PK1207]
Sinapinic acid	--	--	HMDB0034069	--	Phenylpropanoids and polyketides	Cinnamic acids and derivatives	Hydroxycinnamic acids and derivatives	--	--	--
(+)-Catechin	cpd:C06562	map00941 Flavonoid biosynthesis;map01110 Biosynthesis of secondary metabolites	HMDB0002780	LMPK12020001	Phenylpropanoids and polyketides	Flavonoids	Flavans	Polyketides [PK]	Flavonoids [PK12]	Flavans, Flavanols and Leucoanthocyanidins [PK1202]
Mupirocin	cpd:C11758	--	HMDB0014554	--	Lipids and lipid-like molecules	Fatty Acyls	Fatty acids and conjugates	--	--	--
Dihydrotanshinone I	--	--	--	--	--	--	--	--	--	--
15-deoxy-Δ12,14-Prostaglandin J2-biotin	--	--	--	--	--	--	--	--	--	--
2-[(4-chlorophenyl)thio]nicotinamide	--	--	--	--	--	--	--	--	--	--
Lysopc 14:0	--	--	--	--	--	--	--	--	--	--
2-[(butylamino)(imino)methyl]-1-oxohydrazinium-1-olate	--	--	--	--	--	--	--	--	--	--
Allantoin	cpd:C01551	--	HMDB0000462	--	Organoheterocyclic compounds	Azoles	Imidazoles	--	--	--
Lactose	cpd:C00243	map00052 Galactose metabolism;map01100 Metabolic pathways;map02010 ABC transporters	HMDB0041627	--	Organic oxygen compounds	Organooxygen compounds	Carbohydrates and carbohydrate conjugates	--	--	--
Kinsenoside	--	--	--	--	--	--	--	--	--	--
2,4-dichlorobenzaldehyde 1-methyl-1-(6-methylpyridazin-3-yl)hydrazone	--	--	--	--	--	--	--	--	--	--
2-Hydroxy-4-methoxybenzaldehyde	--	--	--	--	--	--	--	--	--	--
Cytidine	cpd:C00475	map00240 Pyrimidine metabolism;map01100 Metabolic pathways	HMDB0000089	--	Nucleosides, nucleotides, and analogues	Pyrimidine nucleosides	-	--	--	--
Heptamethoxyflavone	--	--	--	--	--	--	--	--	--	--
5,6-dimethyl-3-[5-(trifluoromethyl)pyridin-2-yl]-1,2,4-triazine	--	--	--	--	--	--	--	--	--	--
Furanyl fentanyl 3-furancarboxamide isomer-d5	--	--	--	--	--	--	--	--	--	--
8-(1,2-dihydroxy-3-methylbut-3-en-1-yl)-7-methoxy-2H-chromen-2-one	--	--	--	--	--	--	--	--	--	--
Thromboxane B3	--	--	HMDB0005099	LMFA03030016	Lipids and lipid-like molecules	Fatty Acyls	Eicosanoids	Fatty Acyls [FA]	Eicosanoids [FA03]	Thromboxanes [FA0303]
LPG 16:1	--	--	--	LMGP04050013	--	--	--	Glycerophospholipids [GP]	Glycerophosphoglycerols [GP04]	Monoacylglycerophosphoglycerols [GP0405]
Estrone	cpd:C00468	map01100 Metabolic pathways	HMDB0000145	LMST02010004	Lipids and lipid-like molecules	Steroids and steroid derivatives	Estrane steroids	Sterol Lipids [ST]	Steroids [ST02]	C18 steroids (estrogens) and derivatives [ST0201]
Prolylleucine	--	--	HMDB0253028	--	Organic acids and derivatives	Carboxylic acids and derivatives	Amino acids, peptides, and analogues	--	--	--
6-Demethoxytangeretin	--	--	--	--	--	--	--	--	--	--
MGDG O-24:6_16:1	--	--	--	--	--	--	--	--	--	--
Celestolide	--	--	HMDB0031867	--	Benzenoids	Indanes	-	--	--	--
LPS 18:2	--	--	--	LMGP03050011	--	--	--	Glycerophospholipids [GP]	Glycerophosphoserines [GP03]	Monoacylglycerophosphoserines [GP0305]
Gambogenic acid	--	--	HMDB0252605	--	Organoheterocyclic compounds	Benzopyrans	1-benzopyrans	--	--	--
Methyl dihydrojasmonate	--	--	HMDB0031740	--	Lipids and lipid-like molecules	Fatty Acyls	Lineolic acids and derivatives	--	--	--
4-Methylumbelliferyl phenylphosphonate	--	--	--	--	--	--	--	--	--	--
Osthole	--	--	--	--	--	--	--	--	--	--
Maltotriitol	--	--	--	--	--	--	--	--	--	--
Eriodictyol O-malonylhexoside	--	--	--	--	--	--	--	--	--	--
2,4-Dimethylbenzaldehyde	--	--	HMDB0032142	--	Benzenoids	Benzene and substituted derivatives	Benzoyl derivatives	--	--	--
pteroside A	--	--	HMDB0030758	--	Organic oxygen compounds	Organooxygen compounds	Carbohydrates and carbohydrate conjugates	--	--	--
IAA-Glu	--	--	HMDB0304379	--	Organic acids and derivatives	Carboxylic acids and derivatives	Amino acids, peptides, and analogues	--	--	--
Butanedioicacid	--	--	--	--	--	--	--	--	--	--
1-[(3,5-dimethylisoxazol-4-yl)sulfonyl]piperidine	--	--	--	--	--	--	--	--	--	--
1-Methyluric acid	cpd:C16359	map00232 Caffeine metabolism	HMDB0003099	--	Organoheterocyclic compounds	Imidazopyrimidines	Purines and purine derivatives	--	--	--
Tetranor-12(S)-HETE	--	--	--	--	--	--	--	--	--	--
N-Acetyl-L-tyrosine	--	--	HMDB0000866	--	Organic acids and derivatives	Carboxylic acids and derivatives	Amino acids, peptides, and analogues	--	--	--
LPC 17:0-SN1	--	--	--	--	--	--	--	--	--	--
Uracil	cpd:C00106	map00240 Pyrimidine metabolism;map00410 beta-Alanine metabolism;map00770 Pantothenate and CoA biosynthesis;map01100 Metabolic pathways	HMDB0000300	--	Organoheterocyclic compounds	Diazines	Pyrimidines and pyrimidine derivatives	--	--	--
Gibberellic acid	cpd:C01699	map00904 Diterpenoid biosynthesis;map01110 Biosynthesis of secondary metabolites	HMDB0003559	--	Lipids and lipid-like molecules	Prenol lipids	Diterpenoids	--	--	--
16-Hydroxyhexadecanoic acid	--	--	HMDB0006294	--	Lipids and lipid-like molecules	Fatty Acyls	Fatty acids and conjugates	--	--	--
trans,trans-2,4-Heptadienal	--	--	HMDB0303844	--	Organic oxygen compounds	Organooxygen compounds	Carbonyl compounds	--	--	--
4-acetyl-4-(ethoxycarbonyl)heptanedioic acid	--	--	--	--	--	--	--	--	--	--
Uridine	cpd:C00299	map00240 Pyrimidine metabolism;map01100 Metabolic pathways	HMDB0000296	--	Nucleosides, nucleotides, and analogues	Pyrimidine nucleosides	-	--	--	--
LPA 18:2	--	--	--	LMGP10050044	--	--	--	Glycerophospholipids [GP]	Glycerophosphates [GP10]	Monoacylglycerophosphates [GP1005]
1-ethyl 4-(2-oxo-1,2-diphenylethyl) succinate	--	--	--	--	--	--	--	--	--	--
Limocitrin O-hexoside	--	--	--	--	--	--	--	--	--	--
LPC 16:1-SN1	--	--	--	--	--	--	--	--	--	--
Catalpol	cpd:C09773	--	HMDB0242754	LMPR0102070007	Organic oxygen compounds	Organooxygen compounds	Carbohydrates and carbohydrate conjugates	Prenol Lipids [PR]	Isoprenoids [PR01]	C10 isoprenoids (monoterpenes) [PR0102]
Antiarol	cpd:C10765	--	--	--	--	--	--	--	--	--
4-(2,3-dihydro-1,4-benzodioxin-6-yl)butanoic acid	--	--	--	--	--	--	--	--	--	--
Andrographolide	cpd:C20214	--	HMDB0248395	--	Organoheterocyclic compounds	Lactones	Gamma butyrolactones	--	--	--
5-O-Methylvisammioside	--	--	--	--	--	--	--	--	--	--
lupinine	cpd:C10773	map00960 Tropane, piperidine and pyridine alkaloid biosynthesis;map01110 Biosynthesis of secondary metabolites	HMDB0304704	--	Alkaloids and derivatives	Lupin alkaloids	Sparteine, lupanine, and related alkaloids	--	--	--
Bisdemethoxycurcumin	cpd:C17743	map00945 Stilbenoid, diarylheptanoid and gingerol biosynthesis;map01110 Biosynthesis of secondary metabolites	HMDB0002114	--	Phenylpropanoids and polyketides	Diarylheptanoids	Linear diarylheptanoids	--	--	--
Kirenol	--	--	HMDB0253803	--	Lipids and lipid-like molecules	Prenol lipids	Diterpenoids	--	--	--
Urolithin A	--	--	HMDB0013695	--	Phenylpropanoids and polyketides	Coumarins and derivatives	-	--	--	--
Glu-Glu	--	--	HMDB0028818	--	Organic acids and derivatives	Carboxylic acids and derivatives	Amino acids, peptides, and analogues	--	--	--
DGDG 16:0_18:2	--	--	--	--	--	--	--	--	--	--
LPA 18:3	--	--	--	LMGP10050035	--	--	--	Glycerophospholipids [GP]	Glycerophosphates [GP10]	Monoacylglycerophosphates [GP1005]
Tropine	cpd:C00729	map00960 Tropane, piperidine and pyridine alkaloid biosynthesis;map01100 Metabolic pathways;map01110 Biosynthesis of secondary metabolites	HMDB0259297	--	Alkaloids and derivatives	Tropane alkaloids	-	--	--	--
Lactucin	cpd:C09489	--	HMDB0035814	--	Organoheterocyclic compounds	Lactones	Gamma butyrolactones	--	--	--
Uridine 5'-monophosphate	cpd:C00105	map00240 Pyrimidine metabolism;map01100 Metabolic pathways	HMDB0000288	--	Nucleosides, nucleotides, and analogues	Pyrimidine nucleotides	Pyrimidine ribonucleotides	--	--	--
Flavin mononucleotide (FMN)	--	--	--	--	--	--	--	--	--	--
3,4,5-trihydroxycyclohex-1-ene-1-carboxylic acid	--	--	--	--	--	--	--	--	--	--
Aloesin	cpd:C08994	--	--	--	--	--	--	--	--	--
N-Acetylphenylalanine	--	--	HMDB0255056	--	Organic acids and derivatives	Carboxylic acids and derivatives	Amino acids, peptides, and analogues	--	--	--
Guanosine	cpd:C00387	map00230 Purine metabolism;map01100 Metabolic pathways	HMDB0000133	--	Nucleosides, nucleotides, and analogues	Purine nucleosides	-	--	--	--
Dulcitol	cpd:C01697	map00052 Galactose metabolism;map01100 Metabolic pathways	HMDB0011632	--	Organic oxygen compounds	Organooxygen compounds	Carbohydrates and carbohydrate conjugates	--	--	--
1,2-Dipalmitoylphosphatidylglycerol	--	--	HMDB0251613	--	Lipids and lipid-like molecules	Glycerophospholipids	Glycerophosphoglycerols	--	--	--
PMeOH 16:0_18:2	--	--	--	--	--	--	--	--	--	--
LPI 16:0	--	--	--	LMGP06050002	--	--	--	Glycerophospholipids [GP]	Glycerophosphoinositols [GP06]	Monoacylglycerophosphoinositols [GP0605]
Thymidine 5'-diphosphate	--	--	HMDB0001274	--	Nucleosides, nucleotides, and analogues	Pyrimidine nucleotides	Pyrimidine deoxyribonucleotides	--	--	--
Artesunate	--	--	HMDB0240267	--	Lipids and lipid-like molecules	Prenol lipids	Sesquiterpenoids	--	--	--
myricetin 3-O-beta-D-galactopyranoside	--	--	HMDB0034358	--	Phenylpropanoids and polyketides	Flavonoids	Flavonoid glycosides	--	--	--
Scutellarein	cpd:C10184	--	--	LMPK12111160	--	--	--	Polyketides [PK]	Flavonoids [PK12]	Flavones and Flavonols [PK1211]
Casticin	--	--	HMDB0030660	LMPK12113010	Phenylpropanoids and polyketides	Flavonoids	O-methylated flavonoids	Polyketides [PK]	Flavonoids [PK12]	Flavones and Flavonols [PK1211]
3-hydroxy-2-octylpentanedioic acid	--	--	--	--	--	--	--	--	--	--
N'2-(2-furylcarbonyl)-3-chloro-4-methylthiophene-2-carbohydrazide	--	--	--	--	--	--	--	--	--	--
Isochlorogenic acid C	--	--	HMDB0030707	--	Organic oxygen compounds	Organooxygen compounds	Alcohols and polyols	--	--	--
L-Cystine	cpd:C00491	map00270 Cysteine and methionine metabolism;map02010 ABC transporters	HMDB0000192	--	Organic acids and derivatives	Carboxylic acids and derivatives	Amino acids, peptides, and analogues	--	--	--
Geniposidic acid	cpd:C11673	map00902 Monoterpenoid biosynthesis;map01110 Biosynthesis of secondary metabolites	HMDB0034942	LMPR0102070043	Lipids and lipid-like molecules	Prenol lipids	Terpene glycosides	Prenol Lipids [PR]	Isoprenoids [PR01]	C10 isoprenoids (monoterpenes) [PR0102]
7-Aminoflunitrazepam-d7	--	--	--	--	--	--	--	--	--	--
beta,beta-Dimethylacrylalkannin	--	--	--	--	--	--	--	--	--	--
(±)12(13)-DiHOME	--	--	--	--	--	--	--	--	--	--
LPE 18:1	--	--	--	LMGP02050064	--	--	--	Glycerophospholipids [GP]	Glycerophosphoethanolamines [GP02]	Monoacylglycerophosphoethanolamines [GP0205]
Arecoline	cpd:C10129	--	HMDB0030353	--	Alkaloids and derivatives	-	-	--	--	--
Ethyl ferulate	--	--	--	--	--	--	--	--	--	--
3-(2-pyridinyl)-2-[3-(trifluoromethyl)phenyl]acrylonitrile	--	--	--	--	--	--	--	--	--	--
Methyl gallate	--	--	HMDB0254590	--	Benzenoids	Benzene and substituted derivatives	Benzoic acids and derivatives	--	--	--
Biliverdin	cpd:C00500	map00860 Porphyrin and chlorophyll metabolism;map01100 Metabolic pathways;map01110 Biosynthesis of secondary metabolites	HMDB0001008	--	Organoheterocyclic compounds	Tetrapyrroles and derivatives	Bilirubins	--	--	--
Kojic acid	cpd:C14516	--	HMDB0032923	--	Organoheterocyclic compounds	Pyrans	Pyranones and derivatives	--	--	--
Fragransin A2	--	--	--	--	--	--	--	--	--	--
20-Hydroxyecdysone	cpd:C02633	--	HMDB0242587	LMST01010209	Lipids and lipid-like molecules	Steroids and steroid derivatives	Bile acids, alcohols and derivatives	Sterol Lipids [ST]	Sterols [ST01]	Cholesterol and derivatives [ST0101]
3-hydroxy-3-methylpentanedioic acid	cpd:C03761	--	HMDB0000355	--	Lipids and lipid-like molecules	Fatty Acyls	Fatty acids and conjugates	--	--	--
Dehydrodiisoeugenol	--	--	HMDB0250949	--	Phenylpropanoids and polyketides	2-arylbenzofuran flavonoids	-	--	--	--
Caffeic acid	cpd:C01481	--	HMDB0001964	--	Phenylpropanoids and polyketides	Cinnamic acids and derivatives	Hydroxycinnamic acids and derivatives	--	--	--
dADP	cpd:C00206	map00230 Purine metabolism;map01100 Metabolic pathways	HMDB0001508	--	Nucleosides, nucleotides, and analogues	Purine nucleotides	Purine deoxyribonucleotides	--	--	--
Gallic acid	cpd:C01424	--	HMDB0005807	--	Benzenoids	Benzene and substituted derivatives	Benzoic acids and derivatives	--	--	--
4-butyl-4-(hydroxymethyl)-1,2-diphenylpyrazolidine-3,5-dione	--	--	--	--	--	--	--	--	--	--
Quinic acid O-di-glucuronic acid	--	--	--	--	--	--	--	--	--	--
Syringetin	cpd:C11620	map00944 Flavone and flavonol biosynthesis	HMDB0304565	LMPK12112498	Phenylpropanoids and polyketides	Flavonoids	Flavonoid glycosides	Polyketides [PK]	Flavonoids [PK12]	Flavones and Flavonols [PK1211]
3-[4-(tert-butyl)anilino]-2-(3-thienylcarbonyl)acrylonitrile	--	--	--	--	--	--	--	--	--	--
MGDG O-16:3_2:0	--	--	--	--	--	--	--	--	--	--
Homoveratrumic acid	--	--	HMDB0000434	--	Benzenoids	Benzene and substituted derivatives	Methoxybenzenes	--	--	--
Hydrocinnamic acid	--	--	HMDB0000764	--	Phenylpropanoids and polyketides	Phenylpropanoic acids	-	--	--	--
Apigenin	cpd:C01477	map00941 Flavonoid biosynthesis;map00943 Isoflavonoid biosynthesis;map00944 Flavone and flavonol biosynthesis;map01100 Metabolic pathways;map01110 Biosynthesis of secondary metabolites	HMDB0002124	LMPK12110005	Phenylpropanoids and polyketides	Flavonoids	Flavones	Polyketides [PK]	Flavonoids [PK12]	Flavones and Flavonols [PK1211]
Artemisinin	cpd:C09538	--	--	--	--	--	--	--	--	--
Myricetin 3-O-galactoside	--	--	HMDB0034358	--	Phenylpropanoids and polyketides	Flavonoids	Flavonoid glycosides	--	--	--
8,8'-dicarboxy-1,1'-binaphthalene	--	--	--	--	--	--	--	--	--	--
C-hexosyl-luteolin O-feruloylhexoside	--	--	--	--	--	--	--	--	--	--
Calceolarioside B	--	--	--	--	--	--	--	--	--	--
Adenylosuccinic acid	cpd:C03794	map00230 Purine metabolism;map00250 Alanine, aspartate and glutamate metabolism;map01100 Metabolic pathways	HMDB0248010	--	Nucleosides, nucleotides, and analogues	Purine nucleotides	Purine ribonucleotides	--	--	--
15-Deoxy-Δ12,14-prostaglandin D2	--	--	--	--	--	--	--	--	--	--
N-benzyl-N-isopropyl-N'-[4-(trifluoromethoxy)phenyl]urea	--	--	--	--	--	--	--	--	--	--
Kynurenic acid	cpd:C01717	map00380 Tryptophan metabolism;map01100 Metabolic pathways	HMDB0000715	--	Organoheterocyclic compounds	Quinolines and derivatives	Quinoline carboxylic acids	--	--	--
Protosappanin B	--	--	HMDB0256875	--	Organic oxygen compounds	Organooxygen compounds	Ethers	--	--	--
Dihydrothymine	cpd:C00906	--	HMDB0000079	--	Organoheterocyclic compounds	Diazines	Pyrimidines and pyrimidine derivatives	--	--	--
Resveratrol	cpd:C03582	map00945 Stilbenoid, diarylheptanoid and gingerol biosynthesis;map01110 Biosynthesis of secondary metabolites	HMDB0003747	LMPK13090005	Phenylpropanoids and polyketides	Stilbenes	-	Polyketides [PK]	Aromatic polyketides [PK13]	Diphenyl ethers, biphenyls, dibenzyls and stilbenes [PK1309]
Luteolin	cpd:C01514	map00941 Flavonoid biosynthesis;map00944 Flavone and flavonol biosynthesis;map01100 Metabolic pathways;map01110 Biosynthesis of secondary metabolites	HMDB0005800	LMPK12110006	Phenylpropanoids and polyketides	Flavonoids	Flavones	Polyketides [PK]	Flavonoids [PK12]	Flavones and Flavonols [PK1211]
IBA	cpd:C11284	--	HMDB0034198	--	Organic nitrogen compounds	Organonitrogen compounds	Amines	--	--	--
Tricin 4'-O-(beta-guaiacylglyceryl) ether 5-O-hexoside	--	--	--	--	--	--	--	--	--	--
1-Naphthyl acetate	--	--	HMDB0243958	--	Benzenoids	Naphthalenes	-	--	--	--
Tricin O-malonylhexoside	--	--	--	--	--	--	--	--	--	--
Selgin C-hexoside	--	--	--	--	--	--	--	--	--	--
Neomangiferin	--	--	HMDB0255526	--	Organoheterocyclic compounds	Benzopyrans	1-benzopyrans	--	--	--
Verbenalin	cpd:C09802	--	HMDB0301853	LMPR0102070016	Lipids and lipid-like molecules	Prenol lipids	Terpene glycosides	Prenol Lipids [PR]	Isoprenoids [PR01]	C10 isoprenoids (monoterpenes) [PR0102]
Tigogenin	cpd:C08914	--	HMDB0251863	LMST01080009	Lipids and lipid-like molecules	Prenol lipids	Triterpenoids	Sterol Lipids [ST]	Sterols [ST01]	Spirostanols and derivatives [ST0108]
(+)-epipinoresinol-4-O-beta-D-glucoside	--	--	--	--	--	--	--	--	--	--
Bruceine D	cpd:C08752	--	HMDB0249404	--	Lipids and lipid-like molecules	Prenol lipids	Terpene lactones	--	--	--
Astilbin	cpd:C17449	--	HMDB0033850	--	Phenylpropanoids and polyketides	Flavonoids	Flavonoid glycosides	--	--	--
Isorhamnetin	cpd:C10084	--	HMDB0002655	LMPK12110002	Phenylpropanoids and polyketides	Flavonoids	Flavones	Polyketides [PK]	Flavonoids [PK12]	Flavones and Flavonols [PK1211]
5,7-Dihydroxychromone	cpd:C09001	--	--	--	--	--	--	--	--	--
Ferulic acid	cpd:C01494	map00940 Phenylpropanoid biosynthesis;map01100 Metabolic pathways;map01110 Biosynthesis of secondary metabolites	HMDB0000954	--	Phenylpropanoids and polyketides	Cinnamic acids and derivatives	Hydroxycinnamic acids and derivatives	--	--	--
Threonyl carbamoyl adenosine	--	--	--	--	--	--	--	--	--	--
C-pentosyl-apigenin O-p-coumaroylhexoside	--	--	--	--	--	--	--	--	--	--
(1E,4Z,6E)-5-hydroxy-1,7-bis(4-hydroxyphenyl)hepta-1,4,6-trien-3-one	--	--	--	--	--	--	--	--	--	--
3-(3-morpholinopropyl)-2-(2-pyridinyl)-2,3-dihydro-4(1H)-quinazolinone	--	--	--	--	--	--	--	--	--	--
Monolaurin	--	--	HMDB0245396	--	Lipids and lipid-like molecules	Glycerolipids	Monoradylglycerols	--	--	--
Eupatilin	cpd:C10040	--	HMDB0029469	LMPK12111228	Phenylpropanoids and polyketides	Flavonoids	O-methylated flavonoids	Polyketides [PK]	Flavonoids [PK12]	Flavones and Flavonols [PK1211]
Dl-Indole-3-lactic acid	--	--	--	--	--	--	--	--	--	--
LPG 16:1	--	--	--	LMGP04050013	--	--	--	Glycerophospholipids [GP]	Glycerophosphoglycerols [GP04]	Monoacylglycerophosphoglycerols [GP0405]
Nitidine	cpd:C09595	--	--	--	--	--	--	--	--	--
Estriol 17-sulfate	--	--	--	--	--	--	--	--	--	--
Antiarol	cpd:C10765	--	--	--	--	--	--	--	--	--
Resorcinol	cpd:C01751	--	HMDB0032037	--	Benzenoids	Phenols	Benzenediols	--	--	--
Wikstromol	--	--	HMDB0030598	--	Lignans, neolignans and related compounds	Furanoid lignans	Tetrahydrofuran lignans	--	--	--
Uridine 5'-monophosphate	cpd:C00105	map00240 Pyrimidine metabolism;map01100 Metabolic pathways	HMDB0000288	--	Nucleosides, nucleotides, and analogues	Pyrimidine nucleotides	Pyrimidine ribonucleotides	--	--	--
Isobavachin	--	--	--	LMPK12140036	--	--	--	Polyketides [PK]	Flavonoids [PK12]	Flavanones [PK1214]
Schisantherin A	cpd:C10881	--	HMDB0258170	--	Phenylpropanoids and polyketides	Tannins	Hydrolyzable tannins	--	--	--
Nicotinate ribonucleoside	--	--	HMDB0006809	--	Organic oxygen compounds	Organooxygen compounds	Carbohydrates and carbohydrate conjugates	--	--	--
Echinacoside	cpd:C10450	--	HMDB0251686	--	Organic oxygen compounds	Organooxygen compounds	Carbohydrates and carbohydrate conjugates	--	--	--
3-Coumaric acid	--	--	--	--	--	--	--	--	--	--
Tanshinone IIA	--	--	HMDB0258715	--	Lipids and lipid-like molecules	Prenol lipids	Diterpenoids	--	--	--
Sibiricose A5	--	--	--	--	--	--	--	--	--	--
5,6,7-Trimethoxyflavone	--	--	--	--	--	--	--	--	--	--
N-(4-morpholinophenyl)-4-(1H-pyrazol-1-yl)benzamide	--	--	--	--	--	--	--	--	--	--
Phenylacetaldehyde	cpd:C00601	map00360 Phenylalanine metabolism;map01100 Metabolic pathways	HMDB0006236	--	Benzenoids	Benzene and substituted derivatives	Phenylacetaldehydes	--	--	--
Nodakenetin	cpd:C09278	--	HMDB0302268	--	Phenylpropanoids and polyketides	Coumarins and derivatives	Furanocoumarins	--	--	--
Eriodictyol	cpd:C05631	map00941 Flavonoid biosynthesis;map01110 Biosynthesis of secondary metabolites	HMDB0005810	LMPK12140002	Phenylpropanoids and polyketides	Flavonoids	Flavans	Polyketides [PK]	Flavonoids [PK12]	Flavanones [PK1214]
15-deoxy-Δ12,14-Prostaglandin J2-biotin	--	--	--	--	--	--	--	--	--	--
Catechol	cpd:C00090	map01100 Metabolic pathways	HMDB0000957	--	Benzenoids	Phenols	Benzenediols	--	--	--
N'-[4-(tert-butyl)phenyl]-N-cyclohexyl-N-methylurea	--	--	--	--	--	--	--	--	--	--
5α-Pregnan-3,20-dione	--	--	--	--	--	--	--	--	--	--
Lupulin A	--	--	--	--	--	--	--	--	--	--
4-(2-thienyl)benzoic acid	--	--	--	--	--	--	--	--	--	--
Trilobatin	--	--	HMDB0037505	LMPK12120518	Phenylpropanoids and polyketides	Flavonoids	Flavonoid glycosides	Polyketides [PK]	Flavonoids [PK12]	Chalcones and dihydrochalcones [PK1212]
Chelidonic acid	cpd:C08476	--	HMDB0249899	--	Organoheterocyclic compounds	Pyrans	Pyranones and derivatives	--	--	--
Sibirioside A	--	--	--	--	--	--	--	--	--	--
L-Saccharopine	cpd:C00449	map00300 Lysine biosynthesis;map00310 Lysine degradation;map01100 Metabolic pathways;map01110 Biosynthesis of secondary metabolites;map01230 Biosynthesis of amino acids	HMDB0000279	--	Organic acids and derivatives	Carboxylic acids and derivatives	Amino acids, peptides, and analogues	--	--	--
Ursolic acid	cpd:C08988	--	HMDB0002395	LMPR0106180007	Lipids and lipid-like molecules	Prenol lipids	Triterpenoids	Prenol Lipids [PR]	Isoprenoids [PR01]	C30 isoprenoids (triterpenes) [PR0106]
Epimedin C	--	--	--	LMPK12112015	--	--	--	Polyketides [PK]	Flavonoids [PK12]	Flavones and Flavonols [PK1211]
Bakuchiol	--	--	HMDB0248849	--	Lipids and lipid-like molecules	Prenol lipids	Monoterpenoids	--	--	--
Linarin	--	--	HMDB0254097	LMPK12110449	Organic oxygen compounds	Organooxygen compounds	Ethers	Polyketides [PK]	Flavonoids [PK12]	Flavones and Flavonols [PK1211]
Gracillin	cpd:C08901	--	HMDB0252931	LMST01080057	Lipids and lipid-like molecules	Steroids and steroid derivatives	Steroidal glycosides	Sterol Lipids [ST]	Sterols [ST01]	Spirostanols and derivatives [ST0108]
LPK	--	--	--	--	--	--	--	--	--	--
Naringenin chalcone	cpd:C06561	map00941 Flavonoid biosynthesis;map01100 Metabolic pathways;map01110 Biosynthesis of secondary metabolites	HMDB0029631	LMPK12120264	Phenylpropanoids and polyketides	Linear 1,3-diarylpropanoids	Chalcones and dihydrochalcones	Polyketides [PK]	Flavonoids [PK12]	Chalcones and dihydrochalcones [PK1212]
Plantagoside	cpd:C17531	--	--	LMPK12140454	--	--	--	Polyketides [PK]	Flavonoids [PK12]	Flavanones [PK1214]
Limocitrin O-hexoside	--	--	--	--	--	--	--	--	--	--
C-pentosyl-luteolin O-p-coumaroylhexoside	--	--	--	--	--	--	--	--	--	--
Epitestosterone	--	--	HMDB0000628	LMST02020051	Lipids and lipid-like molecules	Steroids and steroid derivatives	Androstane steroids	Sterol Lipids [ST]	Steroids [ST02]	C19 steroids (androgens) and derivatives [ST0202]
Orcinol gentiobioside	--	--	--	--	--	--	--	--	--	--
trans-Cinnamic acid	cpd:C00423	map00130 Ubiquinone and other terpenoid-quinone biosynthesis;map00360 Phenylalanine metabolism;map00940 Phenylpropanoid biosynthesis;map01100 Metabolic pathways;map01110 Biosynthesis of secondary metabolites	HMDB0000930	--	Phenylpropanoids and polyketides	Cinnamic acids and derivatives	Cinnamic acids	--	--	--
Daphnoretin	cpd:C09216	--	HMDB0250858	--	Phenylpropanoids and polyketides	Coumarins and derivatives	Hydroxycoumarins	--	--	--
Porphobilinogen	cpd:C00931	map00860 Porphyrin and chlorophyll metabolism;map01100 Metabolic pathways;map01110 Biosynthesis of secondary metabolites	HMDB0000245	--	Organic nitrogen compounds	Organonitrogen compounds	Amines	--	--	--
8-Isoprostaglandin F1α	--	--	--	--	--	--	--	--	--	--
(2R,3S,4S,5R,6R)-2-(hydroxymethyl)-6-(propan-2-yloxy)oxane-3,4,5-triol	--	--	--	--	--	--	--	--	--	--
Tricin 5-O-hexoside derivative	--	--	--	--	--	--	--	--	--	--
2-Hydroxy-2-methyl-3-buten-1-yl beta-D-glucopyranoside	--	--	--	--	--	--	--	--	--	--
N4-(4-chloro-2,5-dimethoxyphenyl)morpholine-4-carbothioamide	--	--	--	--	--	--	--	--	--	--
2-Aminoethylphosphonate	cpd:C03557	map00440 Phosphonate and phosphinate metabolism;map01100 Metabolic pathways;map02010 ABC transporters	HMDB0011747	--	Organic acids and derivatives	Organic phosphonic acids and derivatives	Organic phosphonic acids	--	--	--
Methyl heptadecanoate	--	--	--	LMFA07010473	--	--	--	Fatty Acyls [FA]	Fatty esters [FA07]	Short fatty esters [FA0710]
Urolithin A	--	--	HMDB0013695	--	Phenylpropanoids and polyketides	Coumarins and derivatives	-	--	--	--
Ganoderic acid C6	--	--	--	--	--	--	--	--	--	--
2-(3,4-dihydroxyphenyl)-3,5,7-trihydroxy-6-methyl-4H-chromen-4-one	--	--	--	--	--	--	--	--	--	--
Eriodictyol O-malonylhexoside	--	--	--	--	--	--	--	--	--	--
Bergapten	cpd:C01557	map01110 Biosynthesis of secondary metabolites	HMDB0030637	--	Phenylpropanoids and polyketides	Coumarins and derivatives	Furanocoumarins	--	--	--
4-Guanidinobutanoic acid	--	--	HMDB0003464	--	Organic acids and derivatives	Carboxylic acids and derivatives	Amino acids, peptides, and analogues	--	--	--
N-(9H-Purin-6-ylcarbamoyl)threonine	--	--	--	--	--	--	--	--	--	--
Przewaquinone A	--	--	--	--	--	--	--	--	--	--
Diosmetin	cpd:C10038	--	HMDB0029676	LMPK12110824	Phenylpropanoids and polyketides	Flavonoids	O-methylated flavonoids	Polyketides [PK]	Flavonoids [PK12]	Flavones and Flavonols [PK1211]
Sodium Houttuyfonate	--	--	--	--	--	--	--	--	--	--
beta-Caryophyllene	cpd:C09629	map00909 Sesquiterpenoid and triterpenoid biosynthesis;map01100 Metabolic pathways;map01110 Biosynthesis of secondary metabolites	HMDB0036792	LMPR0103120001	Lipids and lipid-like molecules	Prenol lipids	Sesquiterpenoids	Prenol Lipids [PR]	Isoprenoids [PR01]	C15 isoprenoids (sesquiterpenes) [PR0103]
trans-Zeatin-riboside	--	--	--	--	--	--	--	--	--	--
DHZROG	--	--	--	--	--	--	--	--	--	--
Irisolidone 7-O-beta-d-glucoside	--	--	--	--	--	--	--	--	--	--
Genipin	cpd:C09780	--	HMDB0035830	--	Lipids and lipid-like molecules	Prenol lipids	Monoterpenoids	--	--	--
Enoxolone	cpd:C02283	--	HMDB0244828	--	Lipids and lipid-like molecules	Prenol lipids	Triterpenoids	--	--	--
PG O-16:4_18:2	--	--	--	--	--	--	--	--	--	--
N-(1-benzyl-4-piperidinyl)-4-(1H-pyrazol-1-yl)benzamide	--	--	--	--	--	--	--	--	--	--
N-Acetyl-L-phenylalanine	cpd:C03519	map00360 Phenylalanine metabolism	HMDB0000512	--	Organic acids and derivatives	Carboxylic acids and derivatives	Amino acids, peptides, and analogues	--	--	--
Momordin Ic	--	--	--	--	--	--	--	--	--	--
9-Hydroxy-(10E,12Z,15Z)-Octadecatrienoic Acid	--	--	--	--	--	--	--	--	--	--
Mevalonic acid	cpd:C00418	map00900 Terpenoid backbone biosynthesis;map01100 Metabolic pathways;map01110 Biosynthesis of secondary metabolites	HMDB0000227	LMFA01050352	Lipids and lipid-like molecules	Fatty Acyls	Fatty acids and conjugates	Fatty Acyls [FA]	Fatty Acids and Conjugates [FA01]	Hydroxy fatty acids [FA0105]
beta-Acetoxyisovalerylalkannin	--	--	--	--	--	--	--	--	--	--
Δ2-trans-Hexadecenoic acid	--	--	--	--	--	--	--	--	--	--
Caffeic acid O-glucoside	--	--	--	--	--	--	--	--	--	--
(+/-)12(13)-DiHOME	--	--	--	--	--	--	--	--	--	--
Kaempferol	cpd:C05903	map00941 Flavonoid biosynthesis;map00944 Flavone and flavonol biosynthesis;map01100 Metabolic pathways;map01110 Biosynthesis of secondary metabolites	HMDB0005801	LMPK12110003	Phenylpropanoids and polyketides	Flavonoids	Flavones	Polyketides [PK]	Flavonoids [PK12]	Flavones and Flavonols [PK1211]
D-Glucuronic acid	cpd:C16245	--	HMDB0000127	--	Organic oxygen compounds	Organooxygen compounds	Carbohydrates and carbohydrate conjugates	--	--	--
Oroxin B	--	--	--	--	--	--	--	--	--	--
GPK	--	--	--	--	--	--	--	--	--	--
Gallocatechin gallate	--	--	HMDB0301673	--	Phenylpropanoids and polyketides	Flavonoids	Flavonoid glycosides	--	--	--
3-Methylcrotonylglycine	cpd:C20828	--	HMDB0000459	--	Organic acids and derivatives	Carboxylic acids and derivatives	Amino acids, peptides, and analogues	--	--	--
Keracyanin chloride	--	--	--	--	--	--	--	--	--	--
Gentisic acid	cpd:C00628	map00350 Tyrosine metabolism;map01100 Metabolic pathways	HMDB0000152	--	Benzenoids	Benzene and substituted derivatives	Benzoic acids and derivatives	--	--	--
5-O-p-Coumaroyl shikimic acid	--	--	--	--	--	--	--	--	--	--
Adenosine5-phosphosulfate	--	--	--	--	--	--	--	--	--	--
L-cysteine	cpd:C00097	map00260 Glycine, serine and threonine metabolism;map00270 Cysteine and methionine metabolism;map00332 Carbapenem biosynthesis;map00430 Taurine and hypotaurine metabolism;map00460 Cyanoamino acid metabolism;map00480 Glutathione metabolism;map00730 Thiamine metabolism;map00770 Pantothenate and CoA biosynthesis;map00920 Sulfur metabolism;map00970 Aminoacyl-tRNA biosynthesis;map01100 Metabolic pathw…	HMDB0000574	--	Organic acids and derivatives	Carboxylic acids and derivatives	Amino acids, peptides, and analogues	--	--	--
Capsaicin	cpd:C06866	map00360 Phenylalanine metabolism;map01100 Metabolic pathways;map01110 Biosynthesis of secondary metabolites	HMDB0002227	LMFA08020085	Benzenoids	Phenols	Methoxyphenols	Fatty Acyls [FA]	Fatty amides [FA08]	N-acyl amines [FA0802]
Asperulosid	--	--	--	--	--	--	--	--	--	--
Licoagroside D	--	--	--	--	--	--	--	--	--	--
Polygalaxanthone III	--	--	--	--	--	--	--	--	--	--
Phloroglucinol	cpd:C02183	--	HMDB0013675	--	Benzenoids	Phenols	Benzenetriols and derivatives	--	--	--
Thymidine 5'-diphosphate	--	--	HMDB0001274	--	Nucleosides, nucleotides, and analogues	Pyrimidine nucleotides	Pyrimidine deoxyribonucleotides	--	--	--
Rehmannioside D	--	--	--	--	--	--	--	--	--	--
3-Butylidenephthalide	--	--	HMDB0032061	--	Organoheterocyclic compounds	Isocoumarans	Isobenzofuranones	--	--	--
Ophiopogonanone E	--	--	--	--	--	--	--	--	--	--
fentanyl-d5	--	--	--	--	--	--	--	--	--	--
Pogostone	--	--	HMDB0030703	--	Organic oxygen compounds	Organooxygen compounds	Carbonyl compounds	--	--	--
Arachidonoyl ethanolamide phosphate	--	--	--	--	--	--	--	--	--	--
Thromboxane B3	--	--	HMDB0005099	LMFA03030016	Lipids and lipid-like molecules	Fatty Acyls	Eicosanoids	Fatty Acyls [FA]	Eicosanoids [FA03]	Thromboxanes [FA0303]
Androsterone	cpd:C00523	--	HMDB0000031	LMST02020001	Lipids and lipid-like molecules	Steroids and steroid derivatives	Androstane steroids	Sterol Lipids [ST]	Steroids [ST02]	C19 steroids (androgens) and derivatives [ST0202]
2-Hydroxyisocaproic Acid	--	--	HMDB0000665	--	Lipids and lipid-like molecules	Fatty Acyls	Fatty acids and conjugates	--	--	--
NAT13-331713_POS	--	--	--	--	--	--	--	--	--	--
lactucopicrin	--	--	HMDB0035828	--	Benzenoids	Phenols	1-hydroxy-2-unsubstituted benzenoids	--	--	--
5,6-dimethyl-4-oxo-4H-pyran-2-carboxylic acid	--	--	--	--	--	--	--	--	--	--
(+/-)9(10)-EpOME	--	--	--	--	--	--	--	--	--	--
trans-beta-Ionone	cpd:C12287	--	HMDB0036565	--	Lipids and lipid-like molecules	Prenol lipids	Sesquiterpenoids	--	--	--
Obacunone	cpd:C08775	--	HMDB0035858	--	Lipids and lipid-like molecules	Prenol lipids	Triterpenoids	--	--	--
(2R)-2,3-Dihydroxypropanoic acid	--	--	HMDB0000148	--	Organic acids and derivatives	Carboxylic acids and derivatives	Amino acids, peptides, and analogues	--	--	--
Trachelogenin	cpd:C10891	--	HMDB0303743	--	Lignans, neolignans and related compounds	Furanoid lignans	Tetrahydrofuran lignans	--	--	--
Kynurenic acid O-hexside	--	--	--	--	--	--	--	--	--	--
3',5,7-Trihydroxy-4'-methoxyflavanone	cpd:C01709	map00941 Flavonoid biosynthesis	HMDB0005782	--	Phenylpropanoids and polyketides	Flavonoids	O-methylated flavonoids	--	--	--
Hesperetin	cpd:C01709	map00941 Flavonoid biosynthesis	HMDB0005782	LMPK12140003	Phenylpropanoids and polyketides	Flavonoids	O-methylated flavonoids	Polyketides [PK]	Flavonoids [PK12]	Flavanones [PK1214]
Oleic Acid	cpd:C00712	map00061 Fatty acid biosynthesis;map00073 Cutin, suberine and wax biosynthesis;map01040 Biosynthesis of unsaturated fatty acids	HMDB0000207	LMFA01030002	Lipids and lipid-like molecules	Fatty Acyls	Fatty acids and conjugates	Fatty Acyls [FA]	Fatty Acids and Conjugates [FA01]	Unsaturated fatty acids [FA0103]
Artemether	--	--	HMDB0015643	--	Lipids and lipid-like molecules	Prenol lipids	Sesquiterpenoids	--	--	--
Tetradecanedioic acid	--	--	HMDB0000872	LMFA01170018	Lipids and lipid-like molecules	Fatty Acyls	Fatty acids and conjugates	Fatty Acyls [FA]	Fatty Acids and Conjugates [FA01]	Dicarboxylic acids [FA0117]
GDP-alpha-D-glucose	cpd:C00394	map00500 Starch and sucrose metabolism;map00520 Amino sugar and nucleotide sugar metabolism;map01100 Metabolic pathways	HMDB0304367	--	Nucleosides, nucleotides, and analogues	Purine nucleotides	Purine nucleotide sugars	--	--	--
5-Methyl-dl-tryptophan	--	--	--	--	--	--	--	--	--	--
Dihydroartemisinic acid	--	--	--	--	--	--	--	--	--	--
Eurycomalactone	cpd:C08759	--	--	--	--	--	--	--	--	--
N'-[4-(trifluoromethyl)benzoyl]-6-quinoxalinecarbohydrazide	--	--	--	--	--	--	--	--	--	--
Ciliatine	cpd:C03557	map00440 Phosphonate and phosphinate metabolism;map01100 Metabolic pathways;map02010 ABC transporters	HMDB0011747	--	Organic acids and derivatives	Organic phosphonic acids and derivatives	Organic phosphonic acids	--	--	--
Wedelolactone	cpd:C10541	--	HMDB0259891	LMPK12090046	Phenylpropanoids and polyketides	Isoflavonoids	Coumestans	Polyketides [PK]	Flavonoids [PK12]	Coumestan flavonoids [PK1209]
1,11-Undecanedicarboxylic acid	--	--	HMDB0002327	--	Lipids and lipid-like molecules	Fatty Acyls	Fatty acids and conjugates	--	--	--
Indole-3-carboxylic acid	cpd:C19837	--	HMDB0003320	--	Organoheterocyclic compounds	Indoles and derivatives	Indolecarboxylic acids and derivatives	--	--	--
Picramnioside F	--	--	--	--	--	--	--	--	--	--
Octanedioic acid	cpd:C08278	--	HMDB0000893	--	Lipids and lipid-like molecules	Fatty Acyls	Fatty acids and conjugates	--	--	--
5-Phenyl-2,4-pentadienoic acid	--	--	--	--	--	--	--	--	--	--
Levodopa	cpd:C00355	map00350 Tyrosine metabolism;map00950 Isoquinoline alkaloid biosynthesis;map00965 Betalain biosynthesis;map01100 Metabolic pathways;map01110 Biosynthesis of secondary metabolites	HMDB0000181	--	Organic acids and derivatives	Carboxylic acids and derivatives	Amino acids, peptides, and analogues	--	--	--
Senkyunolide A	--	--	HMDB0258235	--	Organoheterocyclic compounds	Isobenzofurans	-	--	--	--
Chlorogenic acid	cpd:C00852	map00940 Phenylpropanoid biosynthesis;map00941 Flavonoid biosynthesis;map00945 Stilbenoid, diarylheptanoid and gingerol biosynthesis;map01110 Biosynthesis of secondary metabolites	HMDB0003164	--	Organic oxygen compounds	Organooxygen compounds	Alcohols and polyols	--	--	--
4-(2,3-dihydro-1,4-benzodioxin-6-yl)butanoic acid	--	--	--	--	--	--	--	--	--	--
ethyl 5-[(2,1,3-benzoxadiazol-4-ylsulfonyl)amino]-2-piperidinobenzoate	--	--	--	--	--	--	--	--	--	--
Cistanoside F	--	--	--	--	--	--	--	--	--	--
2-Ethyl-3-hydroxy-4H-pyran-4-one	--	--	--	--	--	--	--	--	--	--
C-pentosyl-apeignin O-feruloylhexoside	--	--	--	--	--	--	--	--	--	--
Leucosceptoside A	--	--	--	--	--	--	--	--	--	--
Cyclic AMP	cpd:C00575	map00230 Purine metabolism	HMDB0000058	--	Nucleosides, nucleotides, and analogues	Purine nucleotides	Cyclic purine nucleotides	--	--	--
(2E)-3-(3,4-dimethoxyphenyl)prop-2-enoic acid	--	--	HMDB0034315	--	Phenylpropanoids and polyketides	Cinnamic acids and derivatives	Hydroxycinnamic acids and derivatives	--	--	--
Lumichrome	cpd:C01727	map00740 Riboflavin metabolism	HMDB0254199	--	Organoheterocyclic compounds	Pteridines and derivatives	Alloxazines and isoalloxazines	--	--	--
Naringenin	cpd:C00509	map00941 Flavonoid biosynthesis;map00943 Isoflavonoid biosynthesis;map01100 Metabolic pathways;map01110 Biosynthesis of secondary metabolites	HMDB0002670	LMPK12140001	Phenylpropanoids and polyketides	Flavonoids	Flavans	Polyketides [PK]	Flavonoids [PK12]	Flavanones [PK1214]
1,7-bis(3,4-dihydroxyphenyl)heptan-3-one	--	--	--	--	--	--	--	--	--	--
Sec-O-Glucosylhamaudol	cpd:C17484	--	HMDB0258199	--	Organoheterocyclic compounds	Benzopyrans	1-benzopyrans	--	--	--
Irisflorentin	cpd:C17958	--	--	LMPK12050419	--	--	--	Polyketides [PK]	Flavonoids [PK12]	Isoflavonoids [PK1205]
Myricetin	cpd:C10107	map00941 Flavonoid biosynthesis;map00944 Flavone and flavonol biosynthesis	HMDB0002755	LMPK12110001	Phenylpropanoids and polyketides	Flavonoids	Flavones	Polyketides [PK]	Flavonoids [PK12]	Flavones and Flavonols [PK1211]
Spinosin	cpd:C17834	--	HMDB0258422	LMPK12110988	Phenylpropanoids and polyketides	Flavonoids	Flavonoid glycosides	Polyketides [PK]	Flavonoids [PK12]	Flavones and Flavonols [PK1211]
13-HPODE	--	--	HMDB0003871	LMFA02000034	Lipids and lipid-like molecules	Fatty Acyls	Lineolic acids and derivatives	Fatty Acyls [FA]	Octadecanoids [FA02]	Other Octadecanoids [FA0200]
Lysope 16:0	--	--	--	--	--	--	--	--	--	--
Lysopc 20:0	--	--	--	--	--	--	--	--	--	--
Trillin	--	--	HMDB0029310	LMST01080094	Lipids and lipid-like molecules	Steroids and steroid derivatives	Steroidal glycosides	Sterol Lipids [ST]	Sterols [ST01]	Spirostanols and derivatives [ST0108]
Prostaglandin E3	cpd:C06439	--	HMDB0002664	LMFA03010135	Lipids and lipid-like molecules	Fatty Acyls	Eicosanoids	Fatty Acyls [FA]	Eicosanoids [FA03]	Prostaglandins [FA0301]
beta-Alanine methyl ester hydrochloride	--	--	--	--	--	--	--	--	--	--
Aurantio-obtusin β-D-glucoside	cpd:C10303	--	--	--	--	--	--	--	--	--
13,14-dihydro-15-keto-tetranor Prostaglandin D2	--	--	--	--	--	--	--	--	--	--
α-Aspartylphenylalanine	--	--	HMDB0000706	--	Organic acids and derivatives	Carboxylic acids and derivatives	Amino acids, peptides, and analogues	--	--	--
N-Acetylornithine	cpd:C00437	map00220 Arginine biosynthesis;map01100 Metabolic pathways;map01110 Biosynthesis of secondary metabolites;map01210 2-Oxocarboxylic acid metabolism;map01230 Biosynthesis of amino acids	HMDB0240589	--	Organic acids and derivatives	Carboxylic acids and derivatives	Amino acids, peptides, and analogues	--	--	--
Curculigoside	--	--	HMDB0250592	--	Organic oxygen compounds	Organooxygen compounds	Carbohydrates and carbohydrate conjugates	--	--	--
Orientin	cpd:C10114	--	HMDB0030614	LMPK12110470	Phenylpropanoids and polyketides	Flavonoids	Flavonoid glycosides	Polyketides [PK]	Flavonoids [PK12]	Flavones and Flavonols [PK1211]
16-(Hexopyranosyloxy)-7-hydroxy-8,9-epoxypimaran-18-oic acid	--	--	--	--	--	--	--	--	--	--
Serotonin	cpd:C00780	map00380 Tryptophan metabolism;map01100 Metabolic pathways	HMDB0000259	--	Organoheterocyclic compounds	Indoles and derivatives	Tryptamines and derivatives	--	--	--
Euphorbia factor L3	--	--	--	--	--	--	--	--	--	--
N-(9-oxodecyl)acetamide	--	--	--	--	--	--	--	--	--	--
Puerarin	cpd:C10524	--	HMDB0240265	LMPK12050005	Phenylpropanoids and polyketides	Isoflavonoids	Isoflavonoid C-glycosides	Polyketides [PK]	Flavonoids [PK12]	Isoflavonoids [PK1205]
5'-Deoxy-5'-(Methylthio)Adenosine	cpd:C00170	map00270 Cysteine and methionine metabolism;map00908 Zeatin biosynthesis;map01100 Metabolic pathways	HMDB0001173	--	Nucleosides, nucleotides, and analogues	5'-deoxyribonucleosides	5'-deoxy-5'-thionucleosides	--	--	--
5'-Adenylic acid	cpd:C00020	map00230 Purine metabolism;map00908 Zeatin biosynthesis;map01100 Metabolic pathways;map01110 Biosynthesis of secondary metabolites	HMDB0011617	--	Organic oxygen compounds	Organooxygen compounds	Carbohydrates and carbohydrate conjugates	--	--	--
Phellodensin F	--	--	--	LMPK12140229	--	--	--	Polyketides [PK]	Flavonoids [PK12]	Flavanones [PK1214]
Coumalic acid	--	--	--	--	--	--	--	--	--	--
INK	--	--	--	--	--	--	--	--	--	--
Esculin	cpd:C09264	--	HMDB0030820	--	Phenylpropanoids and polyketides	Coumarins and derivatives	Coumarin glycosides	--	--	--
Salvianolic acid D	--	--	HMDB0041773	--	Organoheterocyclic compounds	Benzoxepines	Dibenzoxepines	--	--	--
Flavin mononucleotide (FMN)	--	--	--	--	--	--	--	--	--	--
nor-6β-Oxycodol	--	--	--	--	--	--	--	--	--	--
Vincristine	cpd:C07204	map00901 Indole alkaloid biosynthesis;map01110 Biosynthesis of secondary metabolites	HMDB0014681	--	Organic acids and derivatives	Carboxylic acids and derivatives	Amino acids, peptides, and analogues	--	--	--
trans-zeatin 9-O-glucoside	--	--	--	--	--	--	--	--	--	--
1H-indene-3-carboxamide	--	--	--	--	--	--	--	--	--	--
MAG (18:1)	--	--	--	--	--	--	--	--	--	--
Amitriptyline-d3	--	--	--	--	--	--	--	--	--	--
Embelin	cpd:C10342	--	HMDB0251767	LMPK15050006	Organic oxygen compounds	Organooxygen compounds	Carbonyl compounds	Polyketides [PK]	Phenolic lipids [PK15]	Alkyl hydroquinones and derivatives [PK1505]
WLH	--	--	--	--	--	--	--	--	--	--
Progesterone	cpd:C00410	map01100 Metabolic pathways	HMDB0001830	LMST02030159	Lipids and lipid-like molecules	Steroids and steroid derivatives	Pregnane steroids	Sterol Lipids [ST]	Steroids [ST02]	C21 steroids (gluco/mineralocorticoids, progestogins) and derivatives [ST0203]
Thymidine	cpd:C00214	map00240 Pyrimidine metabolism;map01100 Metabolic pathways	HMDB0000273	--	Nucleosides, nucleotides, and analogues	Pyrimidine nucleosides	Pyrimidine 2'-deoxyribonucleosides	--	--	--
Desthiobiotin	cpd:C01909	map00780 Biotin metabolism;map01100 Metabolic pathways	HMDB0003581	--	Lipids and lipid-like molecules	Fatty Acyls	Fatty acids and conjugates	--	--	--
2,4-dihydroxyheptadec-16-en-1-yl acetate	--	--	--	LMFA05000640	--	--	--	Fatty Acyls [FA]	Fatty alcohols [FA05]	_
2'-O-methyladenosine	--	--	HMDB0004326	--	Nucleosides, nucleotides, and analogues	Purine nucleosides	-	--	--	--
D-Raffinose	--	--	HMDB0003213	--	Organic oxygen compounds	Organooxygen compounds	Carbohydrates and carbohydrate conjugates	--	--	--
5-[(Benzoyloxy)methyl]-4,5,6-trihydroxy-2-cyclohexen-1-yl benzoate	--	--	--	--	--	--	--	--	--	--
2-Isopropylmalic acid	cpd:C02504	map00290 Valine, leucine and isoleucine biosynthesis;map00620 Pyruvate metabolism;map01100 Metabolic pathways;map01110 Biosynthesis of secondary metabolites;map01210 2-Oxocarboxylic acid metabolism;map01230 Biosynthesis of amino acids	HMDB0000402	--	Lipids and lipid-like molecules	Fatty Acyls	Fatty acids and conjugates	--	--	--
Hastatoside	--	--	HMDB0301945	--	Lipids and lipid-like molecules	Prenol lipids	Terpene glycosides	--	--	--
L-Kynurenine	cpd:C00328	map00380 Tryptophan metabolism;map01100 Metabolic pathways	HMDB0000684	--	Organic oxygen compounds	Organooxygen compounds	Carbonyl compounds	--	--	--
LPC 18:2	--	--	--	LMGP01050035	--	--	--	Glycerophospholipids [GP]	Glycerophosphocholines [GP01]	Monoacylglycerophosphocholines [GP0105]
Sweroside	cpd:C17071	--	HMDB0258643	--	Organic oxygen compounds	Organooxygen compounds	Carbohydrates and carbohydrate conjugates	--	--	--
(±)5(6)-DiHET	--	--	--	--	--	--	--	--	--	--
Delphinidin 3-sophoroside-5-rhamnoside	--	--	--	--	--	--	--	--	--	--
Adenosine 3'5'-cyclic monophosphate	--	--	--	--	--	--	--	--	--	--
Taxifolin	cpd:C01617	map00941 Flavonoid biosynthesis;map01100 Metabolic pathways;map01110 Biosynthesis of secondary metabolites	HMDB0303943	LMPK12140721	Phenylpropanoids and polyketides	Flavonoids	Flavans	Polyketides [PK]	Flavonoids [PK12]	Flavanones [PK1214]
Adenosine 5'-monophosphate	cpd:C00020	map00230 Purine metabolism;map00908 Zeatin biosynthesis;map01100 Metabolic pathways;map01110 Biosynthesis of secondary metabolites	HMDB0000045	--	Nucleosides, nucleotides, and analogues	Purine nucleotides	Purine ribonucleotides	--	--	--
Tyramine	cpd:C00483	map00350 Tyrosine metabolism;map00950 Isoquinoline alkaloid biosynthesis;map01110 Biosynthesis of secondary metabolites	HMDB0000306	--	Benzenoids	Benzene and substituted derivatives	Phenethylamines	--	--	--
Integrifoside A	--	--	--	--	--	--	--	--	--	--
Deoxycytidine	cpd:C00881	map00240 Pyrimidine metabolism	HMDB0000014	--	Nucleosides, nucleotides, and analogues	Pyrimidine nucleosides	Pyrimidine 2'-deoxyribonucleosides	--	--	--
Tectoridin	cpd:C10533	--	--	LMPK12050372	--	--	--	Polyketides [PK]	Flavonoids [PK12]	Isoflavonoids [PK1205]
Angiotensin IV	cpd:C15849	--	HMDB0001038	--	Organic acids and derivatives	Carboxylic acids and derivatives	Amino acids, peptides, and analogues	--	--	--
α-Cyclodextrin	--	--	--	--	--	--	--	--	--	--
alpha-Keto-gamma-(methylthio)butyric acid	--	--	--	--	--	--	--	--	--	--
3-hydroxy-2-(3-nitro-4-piperidinobenzyl)propanenitrile	--	--	--	--	--	--	--	--	--	--
Capric acid	--	--	HMDB0000511	LMFA01010010	Lipids and lipid-like molecules	Fatty Acyls	Fatty acids and conjugates	Fatty Acyls [FA]	Fatty Acids and Conjugates [FA01]	Straight chain fatty acids [FA0101]
4-(cyclohexylmethyl)-6-(2-thienyl)-2,3-dihydropyridazin-3-one hydrate	--	--	--	--	--	--	--	--	--	--
Kinsenoside	--	--	--	--	--	--	--	--	--	--
Vitamin C	cpd:C00072	map00053 Ascorbate and aldarate metabolism;map00480 Glutathione metabolism;map01100 Metabolic pathways;map01110 Biosynthesis of secondary metabolites	HMDB0000044	--	Organoheterocyclic compounds	Dihydrofurans	Furanones	--	--	--
Theobromine-d6	--	--	--	--	--	--	--	--	--	--
Muramic acid	cpd:C06470	--	HMDB0003254	--	Organic oxygen compounds	Organooxygen compounds	Carbohydrates and carbohydrate conjugates	--	--	--
Aminophylline	--	--	HMDB0001889	--	Organoheterocyclic compounds	Imidazopyrimidines	Purines and purine derivatives	--	--	--
N1-(1H-indol-4-yl)cyclohexane-1-carboxamide	--	--	--	--	--	--	--	--	--	--
L-Threonic acid	--	--	HMDB0245425	--	Organic oxygen compounds	Organooxygen compounds	Carbohydrates and carbohydrate conjugates	--	--	--
Ala-trp	--	--	HMDB0013209	--	Organic acids and derivatives	Carboxylic acids and derivatives	Amino acids, peptides, and analogues	--	--	--
Tetrahydrocorticosterone	cpd:C05476	--	HMDB0000268	LMST02030100	Lipids and lipid-like molecules	Steroids and steroid derivatives	Hydroxysteroids	Sterol Lipids [ST]	Steroids [ST02]	C21 steroids (gluco/mineralocorticoids, progestogins) and derivatives [ST0203]
3-O-p-coumaroyl quinic acid O-hexoside	--	--	--	--	--	--	--	--	--	--
AKB48 N-(4-hydroxypentyl) metabolite	--	--	--	--	--	--	--	--	--	--
Lysopg 18:1	--	--	--	--	--	--	--	--	--	--
Timosaponin A1	--	--	--	--	--	--	--	--	--	--
Inositol	cpd:C00137	map00052 Galactose metabolism;map00053 Ascorbate and aldarate metabolism;map00562 Inositol phosphate metabolism;map01100 Metabolic pathways;map02010 ABC transporters;map04070 Phosphatidylinositol signaling system	HMDB0000211	--	Organic oxygen compounds	Organooxygen compounds	Alcohols and polyols	--	--	--
LPC 16:1	--	--	--	LMGP01050022	--	--	--	Glycerophospholipids [GP]	Glycerophosphocholines [GP01]	Monoacylglycerophosphocholines [GP0105]
Didymin	--	--	HMDB0029482	LMPK12140337	Phenylpropanoids and polyketides	Flavonoids	Flavonoid glycosides	Polyketides [PK]	Flavonoids [PK12]	Flavanones [PK1214]
2-Amino-1,3,4-octadecanetriol	--	--	--	--	--	--	--	--	--	--
Galloylpaeoniflorin	--	--	--	--	--	--	--	--	--	--
Bialaphos	cpd:C06457	map00440 Phosphonate and phosphinate metabolism	HMDB0249177	--	Organic acids and derivatives	Carboxylic acids and derivatives	Amino acids, peptides, and analogues	--	--	--
4-acetyl-4-(ethoxycarbonyl)heptanedioic acid	--	--	--	--	--	--	--	--	--	--
2-methyl-2,3,4,5-tetrahydro-1,5-benzoxazepin-4-one	--	--	--	--	--	--	--	--	--	--
Palmitoleic Acid	cpd:C08362	map00061 Fatty acid biosynthesis	HMDB0003229	LMFA01030056	Lipids and lipid-like molecules	Fatty Acyls	Fatty acids and conjugates	Fatty Acyls [FA]	Fatty Acids and Conjugates [FA01]	Unsaturated fatty acids [FA0103]
Guanosine-3',5'-cyclic monophosphate	--	--	--	--	--	--	--	--	--	--
Abscisic acid glucose ester	cpd:C15970	map00906 Carotenoid biosynthesis;map01100 Metabolic pathways;map01110 Biosynthesis of secondary metabolites	--	--	--	--	--	--	--	--
Lactucin	cpd:C09489	--	HMDB0035814	--	Organoheterocyclic compounds	Lactones	Gamma butyrolactones	--	--	--
GMP	cpd:C00144	map00230 Purine metabolism;map01100 Metabolic pathways	HMDB0001397	--	Nucleosides, nucleotides, and analogues	Purine nucleotides	Purine ribonucleotides	--	--	--
DL-Norvaline	--	--	HMDB0251527	--	Organic acids and derivatives	Carboxylic acids and derivatives	Amino acids, peptides, and analogues	--	--	--
6''-o-acetylgenistin	--	--	HMDB0029528	--	Phenylpropanoids and polyketides	Isoflavonoids	Isoflavonoid O-glycosides	--	--	--
Prostaglandin K2	--	--	--	LMFA03010023	--	--	--	Fatty Acyls [FA]	Eicosanoids [FA03]	Prostaglandins [FA0301]
Gly-Val	--	--	HMDB0028854	--	Organic acids and derivatives	Carboxylic acids and derivatives	Amino acids, peptides, and analogues	--	--	--
5-Ethyl-2'-deoxyuridine	--	--	--	--	--	--	--	--	--	--
Jasmonic acid	cpd:C08491	map00592 alpha-Linolenic acid metabolism;map01100 Metabolic pathways;map01110 Biosynthesis of secondary metabolites;map04075 Plant hormone signal transduction	HMDB0032797	LMFA02020001	Lipids and lipid-like molecules	Fatty Acyls	Lineolic acids and derivatives	Fatty Acyls [FA]	Octadecanoids [FA02]	Jasmonic acids [FA0202]
Sattabacin	--	--	--	--	--	--	--	--	--	--
L-Alanyl-L-proline	--	--	HMDB0028695	--	Organic acids and derivatives	Carboxylic acids and derivatives	Amino acids, peptides, and analogues	--	--	--
(R)-3-Hydroxy myristic acid	--	--	--	--	--	--	--	--	--	--
Acetylharpagide	--	--	--	--	--	--	--	--	--	--
LPE 15:0	--	--	--	LMGP02050074	--	--	--	Glycerophospholipids [GP]	Glycerophosphoethanolamines [GP02]	Monoacylglycerophosphoethanolamines [GP0205]
6ß-Hydroxytestosterone	--	--	--	--	--	--	--	--	--	--
Demethoxycurcumin	cpd:C17742	map00945 Stilbenoid, diarylheptanoid and gingerol biosynthesis;map01110 Biosynthesis of secondary metabolites	HMDB0033801	--	Phenylpropanoids and polyketides	Diarylheptanoids	Linear diarylheptanoids	--	--	--
PC O-16:0	--	--	--	LMGP01020019	--	--	--	Glycerophospholipids [GP]	Glycerophosphocholines [GP01]	1-alkyl,2-acylglycerophosphocholines [GP0102]
LPC(1-acyl 18:3)	--	--	--	--	--	--	--	--	--	--
Linoleoyl ethanolamide	--	--	HMDB0012252	--	Organic nitrogen compounds	Organonitrogen compounds	Amines	--	--	--
4,5-Dicaffeoylquinic acid	--	--	HMDB0304637	--	Organic oxygen compounds	Organooxygen compounds	Alcohols and polyols	--	--	--
PMeOH 16:0_18:2	--	--	--	--	--	--	--	--	--	--
2-(2,6-dimethoxyphenyl)-5,6-dimethoxy-4H-chromen-4-one	--	--	--	--	--	--	--	--	--	--
Baohuoside II	--	--	HMDB0248861	--	Phenylpropanoids and polyketides	Flavonoids	Flavonoid glycosides	--	--	--
LPI 16:0	--	--	--	LMGP06050002	--	--	--	Glycerophospholipids [GP]	Glycerophosphoinositols [GP06]	Monoacylglycerophosphoinositols [GP0605]
Liquiritin apioside	--	--	HMDB0037491	--	Phenylpropanoids and polyketides	Flavonoids	Flavonoid glycosides	--	--	--
FAHFA 18:2/20:4	--	--	--	--	--	--	--	--	--	--
Gomisin D	cpd:C17816	--	HMDB0252911	--	Phenylpropanoids and polyketides	Tannins	Hydrolyzable tannins	--	--	--
Ginkgolide C	cpd:C07603	--	HMDB0036860	LMPR0104540003	Lipids and lipid-like molecules	Prenol lipids	Terpene lactones	Prenol Lipids [PR]	Isoprenoids [PR01]	C20 isoprenoids (diterpenes) [PR0104]
8-Epiloganic acid	--	--	HMDB0247433	--	Lipids and lipid-like molecules	Prenol lipids	Terpene glycosides	--	--	--
4-Demethylepipodophyllotoxin	--	--	--	--	--	--	--	--	--	--
7-O-Ethylmorroniside	--	--	--	--	--	--	--	--	--	--
Quercetin	cpd:C00389	map00941 Flavonoid biosynthesis;map00944 Flavone and flavonol biosynthesis;map01100 Metabolic pathways;map01110 Biosynthesis of secondary metabolites	HMDB0005794	LMPK12110004	Phenylpropanoids and polyketides	Flavonoids	Flavones	Polyketides [PK]	Flavonoids [PK12]	Flavones and Flavonols [PK1211]
TNK	--	--	--	--	--	--	--	--	--	--
Narirutin	cpd:C09793	--	HMDB0033740	LMPK12140236	Phenylpropanoids and polyketides	Flavonoids	Flavonoid glycosides	Polyketides [PK]	Flavonoids [PK12]	Flavanones [PK1214]
Yuheinoside	--	--	--	--	--	--	--	--	--	--
Leucylproline	--	--	HMDB0011175	--	Organic acids and derivatives	Carboxylic acids and derivatives	Amino acids, peptides, and analogues	--	--	--
GRH	--	--	--	--	--	--	--	--	--	--
Testosterone	cpd:C00535	map01100 Metabolic pathways	HMDB0000234	LMST02020002	Lipids and lipid-like molecules	Steroids and steroid derivatives	Androstane steroids	Sterol Lipids [ST]	Steroids [ST02]	C19 steroids (androgens) and derivatives [ST0202]
Denin	--	--	--	--	--	--	--	--	--	--
tert-Butyl N-[1-(aminocarbonyl)-3-methylbutyl]carbamate	--	--	--	--	--	--	--	--	--	--
Apigenin C-pentoside	--	--	--	--	--	--	--	--	--	--
12-oxo Leukotriene B4	--	--	--	--	--	--	--	--	--	--
Hypoxanthine-9-beta-D-Arabinofuranoside	--	--	--	--	--	--	--	--	--	--
7-(2-hydroxypropan-2-yl)-1,4a-dimethyl-decahydronaphthalen-1-ol	--	--	--	--	--	--	--	--	--	--
Thymol	cpd:C09908	--	HMDB0001878	LMPR0102090029	Lipids and lipid-like molecules	Prenol lipids	Monoterpenoids	Prenol Lipids [PR]	Isoprenoids [PR01]	C10 isoprenoids (monoterpenes) [PR0102]
Isochlorogenic acid C	--	--	HMDB0030707	--	Organic oxygen compounds	Organooxygen compounds	Alcohols and polyols	--	--	--
Hesperetin 5-O-glucoside	--	--	HMDB0037535	LMPK12140377	Phenylpropanoids and polyketides	Flavonoids	Flavonoid glycosides	Polyketides [PK]	Flavonoids [PK12]	Flavanones [PK1214]
3-N-butyl-4,5-dihydrophthalide	--	--	--	--	--	--	--	--	--	--
2-Benzyl-5-[(3S)-1-isopropyl-3-pyrrolidinyl]-1,3,4-oxadiazole	--	--	--	--	--	--	--	--	--	--
L-Palmitoylcarnitine	cpd:C02990	map00071 Fatty acid degradation;map01212 Fatty acid metabolism	HMDB0240774	LMFA07070079	Lipids and lipid-like molecules	Fatty Acyls	Fatty acid esters	Fatty Acyls [FA]	Fatty esters [FA07]	Fatty acyl carnitines [FA0707]
PC O-18:1	--	--	--	LMGP01020147	--	--	--	Glycerophospholipids [GP]	Glycerophosphocholines [GP01]	1-alkyl,2-acylglycerophosphocholines [GP0102]
Combretastatin A4	cpd:C20268	--	HMDB0250413	--	Phenylpropanoids and polyketides	Stilbenes	-	--	--	--
ethyl 3-cyano-6-methyl-2-(phenylthio)isonicotinate	--	--	--	--	--	--	--	--	--	--
1-O-b-D-glucopyranosyl sinapate	--	--	--	--	--	--	--	--	--	--
DPK	--	--	--	--	--	--	--	--	--	--
Albiflorin	cpd:C17457	--	HMDB0248116	--	Lipids and lipid-like molecules	Prenol lipids	Terpene glycosides	--	--	--
LPI 18:3	--	--	--	LMGP06050028	--	--	--	Glycerophospholipids [GP]	Glycerophosphoinositols [GP06]	Monoacylglycerophosphoinositols [GP0605]
FMK	--	--	--	--	--	--	--	--	--	--
Prostaglandin H2	cpd:C00427	map00590 Arachidonic acid metabolism;map01100 Metabolic pathways	HMDB0001381	LMFA03010010	Lipids and lipid-like molecules	Fatty Acyls	Eicosanoids	Fatty Acyls [FA]	Eicosanoids [FA03]	Prostaglandins [FA0301]
MGDG 16:0_18:2	--	--	--	--	--	--	--	--	--	--
LPE 18:2	--	--	--	LMGP02050041	--	--	--	Glycerophospholipids [GP]	Glycerophosphoethanolamines [GP02]	Monoacylglycerophosphoethanolamines [GP0205]
Prim-O-glucosylcimifugin	--	--	HMDB0256772	--	Organoheterocyclic compounds	Benzopyrans	1-benzopyrans	--	--	--
Palmitic Acid	cpd:C00249	map00061 Fatty acid biosynthesis;map00062 Fatty acid elongation;map00071 Fatty acid degradation;map00073 Cutin, suberine and wax biosynthesis;map01040 Biosynthesis of unsaturated fatty acids;map01100 Metabolic pathways;map01212 Fatty acid metabolism	HMDB0000220	LMFA01010001	Lipids and lipid-like molecules	Fatty Acyls	Fatty acids and conjugates	Fatty Acyls [FA]	Fatty Acids and Conjugates [FA01]	Straight chain fatty acids [FA0101]
13,14-Dihydro prostaglandin E1	--	--	--	--	--	--	--	--	--	--
Tectorigenin	cpd:C10534	--	HMDB0042024	LMPK12050385	Phenylpropanoids and polyketides	Isoflavonoids	Isoflav-2-enes	Polyketides [PK]	Flavonoids [PK12]	Isoflavonoids [PK1205]
