# Supplementary material for: Transcriptome and metabolome profiling reveal the chlorogenic acid as a resistance substance for rice against the white-backed planthopper Sogatella furcifera (Horváth)
Source: Front Plant Sci. 2025 May 30;16:1571893. doi: 10.3389/fpls.2025.1571893 (PMC12162631; doi:10.3389/fpls.2025.1571893)
Supplement: Supplementary file 7 [file Table7.xlsx]

## Sheet: KL35_0h vs TN1_0h
MapID	MapTitle	Pvalue	MetaIDs	kegg_cpd_id
map00944	Flavone and flavonol biosynthesis	0.0528236	Myricetin; Kaempferol; Luteolin; Syringetin; Apigenin	cpd:C10107,cpd:C05903,cpd:C01514,cpd:C11620,cpd:C01477
map00240	Pyrimidine metabolism	0.102017	Uridine 5'-monophosphate; Cytidine; Uracil; Uridine; Thymidine; Thymine	cpd:C00105,cpd:C00475,cpd:C00106,cpd:C00299,cpd:C00214,cpd:C00178
map00920	Sulfur metabolism	0.121608	L-Serine; L-cysteine	cpd:C00065,cpd:C00097
map00943	Isoflavonoid biosynthesis	0.124589	Naringenin; Trifolirhizin; Apigenin	cpd:C00509,cpd:C10538,cpd:C01477
map00770	Pantothenate and CoA biosynthesis	0.243087	D-Panthenol; Panthenol; Uracil; L-cysteine	cpd:C05944,cpd:C05944,cpd:C00106,cpd:C00097
map00440	Phosphonate and phosphinate metabolism	0.281112	2-Aminoethylphosphonate; Bialaphos	cpd:C03557,cpd:C06457
map00350	Tyrosine metabolism	0.325291	Salidroside; Tyrosol; Levodopa; Gentisic acid; p-Coumaric Acid	cpd:C06046,cpd:C06044,cpd:C00355,cpd:C00628,cpd:C00811
map00380	Tryptophan metabolism	0.325291	L-Kynurenine; Indole-3-acetamide; Picolinic acid; Kynurenic acid; Serotonin	cpd:C00328,cpd:C02693,cpd:C10164,cpd:C01717,cpd:C00780
map00130	Ubiquinone and other terpenoid-quinone biosynthesis	0.346279	Phylloquinone; trans-Cinnamic acid; p-Coumaric Acid	cpd:C02059,cpd:C00423,cpd:C00811
map00900	Terpenoid backbone biosynthesis	0.35023	Mevalonic acid	cpd:C00418
map01502	Vancomycin resistance	0.35023	L-Serine	cpd:C00065
map04122	Sulfur relay system	0.35023	L-cysteine	cpd:C00097
map00230	Purine metabolism	0.350821	Adenylosuccinic acid; Adenine; Guanine; 5'-Adenylic acid; Guanosine; dADP	cpd:C03794,cpd:C00147,cpd:C00242,cpd:C00020,cpd:C00387,cpd:C00206
map00941	Flavonoid biosynthesis	0.412913	Naringenin chalcone; Myricetin; Kaempferol; Naringenin; Luteolin; (+)-Catechin; Chlorogenic acid; Apigenin	cpd:C06561,cpd:C10107,cpd:C05903,cpd:C00509,cpd:C01514,cpd:C06562,cpd:C00852,cpd:C01477
map00945	Stilbenoid, diarylheptanoid and gingerol biosynthesis	0.42464	Bisdemethoxycurcumin; Resveratrol; Chlorogenic acid	cpd:C17743,cpd:C03582,cpd:C00852
map00950	Isoquinoline alkaloid biosynthesis	0.42464	Levodopa; p-Coumaric Acid; Corydaline	cpd:C00355,cpd:C00811,cpd:C15530
map00940	Phenylpropanoid biosynthesis	0.568333	trans-Cinnamic acid; Eleutheroside B; Ferulic acid; p-Coumaric Acid; Chlorogenic acid; Caffeic acid	cpd:C00423,cpd:C01533,cpd:C01494,cpd:C00811,cpd:C00852,cpd:C01197;cpd:C01481
map01100	Metabolic pathways	0.589787	GDP-alpha-D-glucose; L-Kynurenine; Biliverdin; Spermine; Phenylacetaldehyde; D-Glucono-1,5-lactone; Adenylosuccinic acid; Phylloquinone; Capsaicin; Uridine 5'-monophosphate; L-Serine; Adenine; trans-Cinnamic acid; Estrone; Cytidine; Uracil; Naringenin chalcone; Guanine; Tropine; Mevalonic acid; Gamma-Aminobutyric acid; Uridine; Porphobilinogen; Prostaglandin J2; Kaempferol; 5'-Adenylic acid; Pico…	cpd:C00394,cpd:C00328,cpd:C00500,cpd:C00750,cpd:C00601,cpd:C00198,cpd:C03794,cpd:C02059,cpd:C06866,cpd:C00105,cpd:C00065,cpd:C00147,cpd:C00423,cpd:C00468,cpd:C00475,cpd:C00106,cpd:C06561,cpd:C00242,cpd:C00729,cpd:C00418,cpd:C00334,cpd:C00299,cpd:C00931,cpd:C05957,cpd:C05903,cpd:C00020,cpd:C10164,cpd:C00355,cpd:C01494,cpd:C00214,cpd:C00509,cpd:C00219,cpd:C00628,cpd:C01697,cpd:C01717,cpd:C00255,cpd…
map00052	Galactose metabolism	0.613215	Dulcitol; Lactose	cpd:C01697,cpd:C00243
map00260	Glycine, serine and threonine metabolism	0.613215	L-Serine; L-cysteine	cpd:C00065,cpd:C00097
map00310	Lysine degradation	0.613215	N6-Acetyl-L-lysine; L-Saccharopine	cpd:C02727,cpd:C00449
map00860	Porphyrin and chlorophyll metabolism	0.613215	Biliverdin; Porphobilinogen	cpd:C00500,cpd:C00931
map00270	Cysteine and methionine metabolism	0.697802	L-Serine; L-Cystine; L-cysteine	cpd:C00065,cpd:C00491,cpd:C00097
map00410	beta-Alanine metabolism	0.697802	Spermine; Uracil; Gamma-Aminobutyric acid	cpd:C00750,cpd:C00106,cpd:C00334
map00960	Tropane, piperidine and pyridine alkaloid biosynthesis	0.697802	lupinine; Piperine; Tropine	cpd:C10773,cpd:C03882,cpd:C00729
map00360	Phenylalanine metabolism	0.756811	Phenylacetaldehyde; Capsaicin; trans-Cinnamic acid; N-Acetyl-L-phenylalanine; p-Coumaric Acid	cpd:C00601,cpd:C06866,cpd:C00423,cpd:C03519,cpd:C00811
map00600	Sphingolipid metabolism	1	L-Serine	cpd:C00065
map00730	Thiamine metabolism	1	L-cysteine	cpd:C00097
map00740	Riboflavin metabolism	1	Vitamin B2	cpd:C00255
map00902	Monoterpenoid biosynthesis	1	Geniposidic acid	cpd:C11673
map00904	Diterpenoid biosynthesis	1	Gibberellic acid	cpd:C01699
map00965	Betalain biosynthesis	1	Levodopa	cpd:C00355

## Sheet: KL35_48h vs TN1_48h
MapID	MapTitle	Pvalue	MetaIDs	kegg_cpd_id
map00941	Flavonoid biosynthesis	0.000326416	Taxifolin; Naringenin chalcone; Quercetin; Myricetin; Eriodictyol; Hesperetin; Kaempferol; Naringenin; 3',5,7-Trihydroxy-4'-methoxyflavanone; Luteolin; Chlorogenic acid; Apigenin	cpd:C01617,cpd:C06561,cpd:C00389,cpd:C10107,cpd:C05631,cpd:C01709,cpd:C05903,cpd:C00509,cpd:C01709,cpd:C01514,cpd:C00852,cpd:C01477
map00944	Flavone and flavonol biosynthesis	0.00296603	Quercetin; Myricetin; Kaempferol; Luteolin; Syringetin; Apigenin	cpd:C00389,cpd:C10107,cpd:C05903,cpd:C01514,cpd:C11620,cpd:C01477
map00440	Phosphonate and phosphinate metabolism	0.0248062	Ciliatine; 2-Aminoethylphosphonate; Bialaphos	cpd:C03557,cpd:C03557,cpd:C06457
map00061	Fatty acid biosynthesis	0.078012	Oleic Acid; Palmitoleic Acid; Palmitic Acid	cpd:C00712,cpd:C08362,cpd:C00249
map00071	Fatty acid degradation	0.0860215	L-Palmitoylcarnitine; Palmitic Acid	cpd:C02990,cpd:C00249
map00073	Cutin, suberine and wax biosynthesis	0.0860215	Oleic Acid; Palmitic Acid	cpd:C00712,cpd:C00249
map01212	Fatty acid metabolism	0.0860215	L-Palmitoylcarnitine; Palmitic Acid	cpd:C02990,cpd:C00249
map01110	Biosynthesis of secondary metabolites	0.1681	Vincristine; Capsaicin; Taxifolin; trans-Cinnamic acid; beta-Caryophyllene; Naringenin chalcone; Quercetin; Eriodictyol; Mevalonic acid; Porphobilinogen; Demethoxycurcumin; Tyramine; Kaempferol; 5'-Adenylic acid; Levodopa; Ferulic acid; N-Acetylornithine; Abscisic acid glucose ester; Naringenin; Jasmonic acid; Adenosine 5'-monophosphate; 2-Isopropylmalic acid; Luteolin; Resveratrol; L-Saccharopin…	cpd:C07204,cpd:C06866,cpd:C01617,cpd:C00423,cpd:C09629,cpd:C06561,cpd:C00389,cpd:C05631,cpd:C00418,cpd:C00931,cpd:C17742,cpd:C00483,cpd:C05903,cpd:C00020,cpd:C00355,cpd:C01494,cpd:C00437,cpd:C15970,cpd:C00509,cpd:C08491,cpd:C00020,cpd:C02504,cpd:C01514,cpd:C03582,cpd:C00449,cpd:C00072,cpd:C00852,cpd:C01557,cpd:C00097,cpd:C01197;cpd:C01481,cpd:C01477
map00230	Purine metabolism	0.188343	Cyclic AMP; Adenylosuccinic acid; GMP; 5'-Adenylic acid; Adenosine 5'-monophosphate; dADP	cpd:C00575,cpd:C03794,cpd:C00144,cpd:C00020,cpd:C00020,cpd:C00206
map01100	Metabolic pathways	0.276916	Progesterone; GDP-alpha-D-glucose; L-Kynurenine; 5'-Deoxy-5'-(Methylthio)Adenosine; Phenylacetaldehyde; Adenylosuccinic acid; Capsaicin; Uridine 5'-monophosphate; Taxifolin; trans-Cinnamic acid; beta-Caryophyllene; Naringenin chalcone; Ciliatine; Quercetin; Mevalonic acid; GMP; Testosterone; Porphobilinogen; Kaempferol; 5'-Adenylic acid; Levodopa; Ferulic acid; N-Acetylornithine; Thymidine; Absci…	cpd:C00410,cpd:C00394,cpd:C00328,cpd:C00170,cpd:C00601,cpd:C03794,cpd:C06866,cpd:C00105,cpd:C01617,cpd:C00423,cpd:C09629,cpd:C06561,cpd:C03557,cpd:C00389,cpd:C00418,cpd:C00144,cpd:C00535,cpd:C00931,cpd:C05903,cpd:C00020,cpd:C00355,cpd:C01494,cpd:C00437,cpd:C00214,cpd:C15970,cpd:C00509,cpd:C08491,cpd:C00137,cpd:C00020,cpd:C01909,cpd:C00628,cpd:C01717,cpd:C02504,cpd:C03557,cpd:C00780,cpd:C00206,cpd…
map00062	Fatty acid elongation	0.294931	Palmitic Acid	cpd:C00249
map00290	Valine, leucine and isoleucine biosynthesis	0.294931	2-Isopropylmalic acid	cpd:C02504
map00562	Inositol phosphate metabolism	0.294931	Inositol	cpd:C00137
map00620	Pyruvate metabolism	0.294931	2-Isopropylmalic acid	cpd:C02504
map00900	Terpenoid backbone biosynthesis	0.294931	Mevalonic acid	cpd:C00418
map00909	Sesquiterpenoid and triterpenoid biosynthesis	0.294931	beta-Caryophyllene	cpd:C09629
map04070	Phosphatidylinositol signaling system	0.294931	Inositol	cpd:C00137
map04122	Sulfur relay system	0.294931	L-cysteine	cpd:C00097
map00908	Zeatin biosynthesis	0.363375	5'-Deoxy-5'-(Methylthio)Adenosine; 5'-Adenylic acid; Adenosine 5'-monophosphate	cpd:C00170,cpd:C00020,cpd:C00020
map00945	Stilbenoid, diarylheptanoid and gingerol biosynthesis	0.363375	Demethoxycurcumin; Resveratrol; Chlorogenic acid	cpd:C17742,cpd:C03582,cpd:C00852
map00730	Thiamine metabolism	0.50384	L-cysteine	cpd:C00097
map00740	Riboflavin metabolism	0.50384	Lumichrome	cpd:C01727
map00901	Indole alkaloid biosynthesis	0.50384	Vincristine	cpd:C07204
map00920	Sulfur metabolism	0.50384	L-cysteine	cpd:C00097
map00965	Betalain biosynthesis	0.50384	Levodopa	cpd:C00355
map00943	Isoflavonoid biosynthesis	0.583144	Naringenin; Apigenin	cpd:C00509,cpd:C01477
map00053	Ascorbate and aldarate metabolism	0.633049	Inositol; Vitamin C	cpd:C00137,cpd:C00072
map00360	Phenylalanine metabolism	0.751461	Phenylacetaldehyde; Capsaicin; trans-Cinnamic acid; N-Acetyl-L-phenylalanine	cpd:C00601,cpd:C06866,cpd:C00423,cpd:C03519
map00240	Pyrimidine metabolism	1	Deoxycytidine; Uridine 5'-monophosphate; Thymidine	cpd:C00881,cpd:C00105,cpd:C00214
map00332	Carbapenem biosynthesis	1	L-cysteine	cpd:C00097
map00350	Tyrosine metabolism	1	Tyramine; Levodopa; Gentisic acid	cpd:C00483,cpd:C00355,cpd:C00628
map00380	Tryptophan metabolism	1	L-Kynurenine; Kynurenic acid; Serotonin	cpd:C00328,cpd:C01717,cpd:C00780
map00430	Taurine and hypotaurine metabolism	1	L-cysteine	cpd:C00097
map00480	Glutathione metabolism	1	Vitamin C; L-cysteine	cpd:C00072,cpd:C00097
map00520	Amino sugar and nucleotide sugar metabolism	1	GDP-alpha-D-glucose	cpd:C00394
map00592	alpha-Linolenic acid metabolism	1	Jasmonic acid	cpd:C08491
map00780	Biotin metabolism	1	Desthiobiotin	cpd:C01909
map00906	Carotenoid biosynthesis	1	Abscisic acid glucose ester	cpd:C15970
map00950	Isoquinoline alkaloid biosynthesis	1	Tyramine; Levodopa	cpd:C00483,cpd:C00355

## Sheet: TN1_48h vs TN1_0h
MapID	MapTitle	Pvalue	MetaIDs	kegg_cpd_id
map00052	Galactose metabolism	0.0435937	Sucrose; Inositol; Lactose	cpd:C00089,cpd:C00137,cpd:C00243
map00600	Sphingolipid metabolism	0.0565796	4-D-Hydroxysphinganine; L-Serine	cpd:C12144,cpd:C00065
map00410	beta-Alanine metabolism	0.0582975	L-Histidine; Uracil; L-Aspartic acid; Spermidine	cpd:C00135,cpd:C00106,cpd:C00049,cpd:C00315
map00770	Pantothenate and CoA biosynthesis	0.0582975	D-Panthenol; Panthenol; Uracil; L-Aspartic acid	cpd:C05944,cpd:C05944,cpd:C00106,cpd:C00049
map00240	Pyrimidine metabolism	0.062037	Cytidine-5'-monophosphate; Uracil; Thymidine; Thymine; CDP	cpd:C00055,cpd:C00106,cpd:C00214,cpd:C00178,cpd:C00112
map02010	ABC transporters	0.068345	L-Serine; L-Histidine; α,α-Trehalose; Sucrose; Spermidine; Inositol; Lactose	cpd:C00065,cpd:C00135,cpd:C01083,cpd:C00089,cpd:C00315,cpd:C00137,cpd:C00243
map00592	alpha-Linolenic acid metabolism	0.143423	13(S)-HOTrE; Methyl jasmonate	cpd:C16316,cpd:C11512
map00750	Vitamin B6 metabolism	0.143423	D-Erythrose 4-phosphate; 4-Pyridoxic acid	cpd:C00279,cpd:C00847
map00906	Carotenoid biosynthesis	0.143423	Canthaxanthin; Abscisic Acid	cpd:C08583,cpd:C06082
map00340	Histidine metabolism	0.150521	L-Histidine; L-Aspartic acid; Urocanic acid	cpd:C00135,cpd:C00049,cpd:C00785
map01100	Metabolic pathways	0.164802	Indole-3-pyruvate; 4-D-Hydroxysphinganine; 5'-Deoxy-5'-(Methylthio)Adenosine; D-Glucono-1,5-lactone; Phylloquinone; Agmatine; L-Serine; L-Histidine; Adenine; Ergocalciferol; cis-Aconitic acid; Cortisone; α,α-Trehalose; beta-Caryophyllene; Cytidine-5'-monophosphate; Uracil; D-Erythrose 4-phosphate; Sucrose; Prostaglandin J2; L-Aspartic acid; Theophylline; Picolinic acid; Spermidine; N-Acetylornith…	cpd:C00331,cpd:C12144,cpd:C00170,cpd:C00198,cpd:C02059,cpd:C00179,cpd:C00065,cpd:C00135,cpd:C00147,cpd:C05441,cpd:C00417,cpd:C00762,cpd:C01083,cpd:C09629,cpd:C00055,cpd:C00106,cpd:C00279,cpd:C00089,cpd:C05957,cpd:C00049,cpd:C07130,cpd:C10164,cpd:C00315,cpd:C00437,cpd:C00214,cpd:C00785,cpd:C00137,cpd:C01909,cpd:C00219,cpd:C00255,cpd:C06082,cpd:C00178,cpd:C00427,cpd:C00112,cpd:C01780,cpd:C00463,cpd…
map00010	Glycolysis / Gluconeogenesis	0.239631	Arbutin	cpd:C06186
map00100	Steroid biosynthesis	0.239631	Ergocalciferol	cpd:C05441
map00402	Benzoxazinoid biosynthesis	0.239631	Indole	cpd:C00463
map00562	Inositol phosphate metabolism	0.239631	Inositol	cpd:C00137
map00909	Sesquiterpenoid and triterpenoid biosynthesis	0.239631	beta-Caryophyllene	cpd:C09629
map01502	Vancomycin resistance	0.239631	L-Serine	cpd:C00065
map04070	Phosphatidylinositol signaling system	0.239631	Inositol	cpd:C00137
map00260	Glycine, serine and threonine metabolism	0.243252	L-Serine; L-Aspartic acid	cpd:C00065,cpd:C00049
map00261	Monobactam biosynthesis	0.243252	L-Serine; L-Aspartic acid	cpd:C00065,cpd:C00049
map00500	Starch and sucrose metabolism	0.243252	α,α-Trehalose; Sucrose	cpd:C01083,cpd:C00089
map00710	Carbon fixation in photosynthetic organisms	0.243252	D-Erythrose 4-phosphate; L-Aspartic acid	cpd:C00279,cpd:C00049
map00270	Cysteine and methionine metabolism	0.362121	5'-Deoxy-5'-(Methylthio)Adenosine; L-Serine; L-Aspartic acid	cpd:C00170,cpd:C00065,cpd:C00049
map00590	Arachidonic acid metabolism	0.401092	Prostaglandin J2; Arachidonic acid; Prostaglandin H2	cpd:C05957,cpd:C00219,cpd:C00427
map00740	Riboflavin metabolism	0.422683	Vitamin B2	cpd:C00255
map00901	Indole alkaloid biosynthesis	0.422683	Vincristine	cpd:C07204
map00920	Sulfur metabolism	0.422683	L-Serine	cpd:C00065
map00232	Caffeine metabolism	0.562313	Theophylline	cpd:C07130
map00591	Linoleic acid metabolism	0.562313	Arachidonic acid	cpd:C00219
map00780	Biotin metabolism	0.562313	Desthiobiotin	cpd:C01909
map00030	Pentose phosphate pathway	0.631422	D-Glucono-1,5-lactone; D-Erythrose 4-phosphate	cpd:C00198,cpd:C00279
map00220	Arginine biosynthesis	0.631422	L-Aspartic acid; N-Acetylornithine	cpd:C00049,cpd:C00437
map00400	Phenylalanine, tyrosine and tryptophan biosynthesis	0.631422	D-Erythrose 4-phosphate; Indole	cpd:C00279,cpd:C00463
map00460	Cyanoamino acid metabolism	0.631422	L-Serine; L-Aspartic acid	cpd:C00065,cpd:C00049
map00630	Glyoxylate and dicarboxylate metabolism	0.631422	L-Serine; cis-Aconitic acid	cpd:C00065,cpd:C00417
map00908	Zeatin biosynthesis	0.631422	5'-Deoxy-5'-(Methylthio)Adenosine; Adenine	cpd:C00170,cpd:C00147
map00330	Arginine and proline metabolism	0.673928	Agmatine; Spermidine	cpd:C00179,cpd:C00315
map00380	Tryptophan metabolism	0.705813	Indole-3-pyruvate; Picolinic acid; Indole	cpd:C00331,cpd:C10164,cpd:C00463
map00020	Citrate cycle (TCA cycle)	1	cis-Aconitic acid	cpd:C00417
map00061	Fatty acid biosynthesis	1	Palmitoleic Acid	cpd:C08362
map00310	Lysine degradation	1	N6-Acetyl-L-lysine	cpd:C02727
map00760	Nicotinate and nicotinamide metabolism	1	L-Aspartic acid	cpd:C00049
map01040	Biosynthesis of unsaturated fatty acids	1	Adrenic acid; Arachidonic acid	cpd:C16527,cpd:C00219
map01200	Carbon metabolism	1	D-Glucono-1,5-lactone; L-Serine; D-Erythrose 4-phosphate	cpd:C00198,cpd:C00065,cpd:C00279

## Sheet: KL35_48h vs KL35_0h
MapID	MapTitle	Pvalue	MetaIDs	kegg_cpd_id
map02010	ABC transporters	0.00423181	L-Serine; L-Histidine; α,α-Trehalose; Sucrose; L-arginine; L-Cystine; L-Ornithine	cpd:C00065,cpd:C00135,cpd:C01083,cpd:C00089,cpd:C00062,cpd:C00491,cpd:C00077
map00220	Arginine biosynthesis	0.00542467	L-Glutamic acid; L-Aspartic acid; L-arginine; L-Ornithine	cpd:C00025,cpd:C00049,cpd:C00062,cpd:C00077
map00970	Aminoacyl-tRNA biosynthesis	0.00620899	L-Glutamic acid; L-Serine; L-Histidine; L-Aspartic acid; L-arginine; O-Phospho-L-serine	cpd:C00025,cpd:C00065,cpd:C00135,cpd:C00049,cpd:C00062,cpd:C01005
map00270	Cysteine and methionine metabolism	0.0112827	L-Serine; L-Aspartic acid; O-Phospho-L-serine; L-Cystine	cpd:C00065,cpd:C00049,cpd:C01005,cpd:C00491
map00330	Arginine and proline metabolism	0.0112827	Spermine; L-Glutamic acid; L-arginine; L-Ornithine	cpd:C00750,cpd:C00025,cpd:C00062,cpd:C00077
map00260	Glycine, serine and threonine metabolism	0.0116276	L-Serine; L-Aspartic acid; O-Phospho-L-serine	cpd:C00065,cpd:C00049,cpd:C01005
map00261	Monobactam biosynthesis	0.0116276	L-Serine; L-Aspartic acid; L-arginine	cpd:C00065,cpd:C00049,cpd:C00062
map00472	D-Arginine and D-ornithine metabolism	0.0225294	L-arginine; L-Ornithine	cpd:C00062,cpd:C00077
map01230	Biosynthesis of amino acids	0.0373433	L-Serine; L-Histidine; Citric acid; L-arginine; O-Phospho-L-serine; L-Ornithine	cpd:C00065,cpd:C00135,cpd:C00158,cpd:C00062,cpd:C01005,cpd:C00077
map00340	Histidine metabolism	0.0466263	L-Glutamic acid; L-Histidine; L-Aspartic acid	cpd:C00025,cpd:C00135,cpd:C00049
map00480	Glutathione metabolism	0.0466263	Spermine; L-Glutamic acid; L-Ornithine	cpd:C00750,cpd:C00025,cpd:C00077
map00630	Glyoxylate and dicarboxylate metabolism	0.0466263	L-Glutamic acid; L-Serine; Citric acid	cpd:C00025,cpd:C00065,cpd:C00158
map00232	Caffeine metabolism	0.0610915	Theophylline; 1-Methyluric acid	cpd:C07130,cpd:C16359
map00592	alpha-Linolenic acid metabolism	0.0610915	Jasmonic acid; Methyl jasmonate	cpd:C08491,cpd:C11512
map00250	Alanine, aspartate and glutamate metabolism	0.073134	L-Glutamic acid; Citric acid; L-Aspartic acid	cpd:C00025,cpd:C00158,cpd:C00049
map00410	beta-Alanine metabolism	0.073134	Spermine; L-Histidine; L-Aspartic acid	cpd:C00750,cpd:C00135,cpd:C00049
map01200	Carbon metabolism	0.0901301	D-Glucono-1,5-lactone; L-Serine; Citric acid; O-Phospho-L-serine	cpd:C00198,cpd:C00065,cpd:C00158,cpd:C01005
map00500	Starch and sucrose metabolism	0.110555	α,α-Trehalose; Sucrose	cpd:C01083,cpd:C00089
map01110	Biosynthesis of secondary metabolites	0.112889	D-Glucono-1,5-lactone; L-Glutamic acid; Bisdemethoxycurcumin; L-Serine; L-Histidine; Citric acid; Benzoic Acid; α,α-Trehalose; Eriodictyol; L-Aspartic acid; Theophylline; L-arginine; Abscisic acid glucose ester; Jasmonic acid; Geniposidic acid; L-Ornithine; p-Coumaric Acid; Methyl jasmonate	cpd:C00198,cpd:C00025,cpd:C17743,cpd:C00065,cpd:C00135,cpd:C00158,cpd:C00180,cpd:C01083,cpd:C05631,cpd:C00049,cpd:C07130,cpd:C00062,cpd:C15970,cpd:C08491,cpd:C11673,cpd:C00077,cpd:C00811,cpd:C11512
map00910	Nitrogen metabolism	0.152074	L-Glutamic acid	cpd:C00025
map01502	Vancomycin resistance	0.152074	L-Serine	cpd:C00065
map00240	Pyrimidine metabolism	0.181235	Cytidine-5'-monophosphate; Thymidine; CDP	cpd:C00055,cpd:C00214,cpd:C00112
map00460	Cyanoamino acid metabolism	0.22705	L-Serine; L-Aspartic acid	cpd:C00065,cpd:C00049
map00073	Cutin, suberine and wax biosynthesis	0.281618	Oleic Acid	cpd:C00712
map00600	Sphingolipid metabolism	0.281618	L-Serine	cpd:C00065
map00901	Indole alkaloid biosynthesis	0.281618	Vindoline	cpd:C01626
map00902	Monoterpenoid biosynthesis	0.281618	Geniposidic acid	cpd:C11673
map00920	Sulfur metabolism	0.281618	L-Serine	cpd:C00065
map00332	Carbapenem biosynthesis	0.391881	L-Glutamic acid	cpd:C00025
map00430	Taurine and hypotaurine metabolism	0.391881	L-Glutamic acid	cpd:C00025
map00650	Butanoate metabolism	0.391881	L-Glutamic acid	cpd:C00025
map00906	Carotenoid biosynthesis	0.391881	Abscisic acid glucose ester	cpd:C15970
map00020	Citrate cycle (TCA cycle)	0.485657	Citric acid	cpd:C00158
map00052	Galactose metabolism	0.485657	Sucrose	cpd:C00089
map00061	Fatty acid biosynthesis	0.485657	Oleic Acid	cpd:C00712
map00710	Carbon fixation in photosynthetic organisms	0.485657	L-Aspartic acid	cpd:C00049
map00760	Nicotinate and nicotinamide metabolism	0.485657	L-Aspartic acid	cpd:C00049
map00860	Porphyrin and chlorophyll metabolism	0.485657	L-Glutamic acid	cpd:C00025
map00130	Ubiquinone and other terpenoid-quinone biosynthesis	0.565344	p-Coumaric Acid	cpd:C00811
map00300	Lysine biosynthesis	0.565344	L-Aspartic acid	cpd:C00049
map00660	C5-Branched dibasic acid metabolism	0.565344	L-Glutamic acid	cpd:C00025
map01100	Metabolic pathways	0.591616	Spermine; D-Glucono-1,5-lactone; L-Glutamic acid; L-Serine; L-Histidine; Citric acid; Estrone; Benzoic Acid; α,α-Trehalose; Cytidine-5'-monophosphate; Sucrose; Testosterone; L-Aspartic acid; Theophylline; L-arginine; Thymidine; Abscisic acid glucose ester; Jasmonic acid; O-Phospho-L-serine; L-Ornithine; p-Coumaric Acid; CDP; Aldosterone	cpd:C00750,cpd:C00198,cpd:C00025,cpd:C00065,cpd:C00135,cpd:C00158,cpd:C00468,cpd:C00180,cpd:C01083,cpd:C00055,cpd:C00089,cpd:C00535,cpd:C00049,cpd:C07130,cpd:C00062,cpd:C00214,cpd:C15970,cpd:C08491,cpd:C01005,cpd:C00077,cpd:C00811,cpd:C00112,cpd:C01780
map01210	2-Oxocarboxylic acid metabolism	0.651364	Citric acid; L-Ornithine	cpd:C00158,cpd:C00077
map00360	Phenylalanine metabolism	1	Benzoic Acid; p-Coumaric Acid	cpd:C00180,cpd:C00811
map00030	Pentose phosphate pathway	1	D-Glucono-1,5-lactone	cpd:C00198
map00945	Stilbenoid, diarylheptanoid and gingerol biosynthesis	1	Bisdemethoxycurcumin	cpd:C17743
map00950	Isoquinoline alkaloid biosynthesis	1	p-Coumaric Acid	cpd:C00811
map04075	Plant hormone signal transduction	1	Jasmonic acid	cpd:C08491
