# Supplementary material for: Transcriptome and metabolome profiling reveal the chlorogenic acid as a resistance substance for rice against the white-backed planthopper Sogatella furcifera (Horváth)
Source: Front Plant Sci. 2025 May 30;16:1571893. doi: 10.3389/fpls.2025.1571893 (PMC12162631; doi:10.3389/fpls.2025.1571893)
Supplement: Supplementary file 8 [file Table8.xlsx]

## Sheet: Sheet1
Pathway	Name	FC	Pvalue	Up.Down
Flavone and flavonol biosynthesis; Flavonoid biosynthesis	Taxifolin	1.45994	0.0126545	up
	Naringenin chalcone	1.57042	0.000204415	up
	Eriodictyol	1.80945	9.35e-05	up
	Hesperetin	1.52293	0.00258327	up
	Naringenin	1.47523	0.00462	up
	3',5,7-Trihydroxy-4'-methoxyflavanone	1.65163	0.00255542	up
	Chlorogenic acid	14.0653	0.0036	up
	(+)-Catechin	1.424	0.01395	up
	Quercetin	1.61846	0.0309998	up
	Apigenin	1.9489	4.35e-07	up
	Myricetin	0.666852	0.00492111	down
	Kaempferol	1.50791	0.000852584	up
	Syringetin	0.516	0.00451	down
	Luteolin	1.67958	2.06e-06	up
Plant hormone signal transduction	Jasmonic acid	1.58667	0.0232015	up
