# Supplementary material for: Transcriptome and metabolome profiling reveal the chlorogenic acid as a resistance substance for rice against the white-backed planthopper Sogatella furcifera (Horváth)
Source: Front Plant Sci. 2025 May 30;16:1571893. doi: 10.3389/fpls.2025.1571893 (PMC12162631; doi:10.3389/fpls.2025.1571893)
Supplement: Supplementary file 9 [file Table9.xlsx]

## Sheet: TN1_48hvsTN1_0h_deg_all
gene_id	log2FoldChange	pvalue	padj	gene_name	gene_length	gene_description
Os10g0569800	4.80431	1.47656e-127	3.73614e-123	Defense-related gene/RIR1b, Rapid alkalization factor 30	564	Similar to RIR1b protein
Os04g0414700	-3.98818	1.04713e-108	1.32478e-104	-	645	Photosystem I PsaO domain containing protein
Os09g0346500	-5.53723	8.72877e-84	7.36214e-80	CHLOROPHYLL A/B BINDING PROTEIN 1R	1234	Similar to Chlorophyll a-b binding protein, chloroplast precursor (LHCII type I CAB) (LHCP)
Os05g0366600	4.01104	1.57512e-80	9.9638e-77	BETA-GLUCOSIDASE 22	2114	Similar to Hydroxyisourate hydrolase
Os01g0182600	-3.82877	1.3451e-78	6.80701e-75	GIGANTEA	4293	Orthologue of the Arabidopsis GIGANTEA, Regulation of circadian rhythm and flowering time, Photoperiodic control of flowering, Osmotic stress respons
Os03g0405500	3.3678	1.41571e-73	5.97029e-70	-	2056	Similar to PDI-like protein
Os01g0597800	4.22386	8.61633e-73	3.11456e-69	-	1962	UDP-glucuronosyl/UDP-glucosyltransferase family protein
Os08g0435900	-6.68956	1.16526e-71	3.68558e-68	chlorophyll a/b binding protein, light-harvesting chlorophyll a/b binding protein, cab gene from Norin 8	1138	Similar to LHC I type IV chlorophyll binding protein (Fragment)
Os05g0548900	-4.71407	2.78638e-67	7.83374e-64	Phosphoethanolamine N-Methyltransferase 2	2042	Similar to Phosphoethanolamine methyltransferase
Os04g0600300	3.92799	1.86682e-65	4.72362e-62	ALTERNATIVE OXIDASE 1B	1359	Homodimeric diiron-carboxylate protein, Cyanide-resistant respiration in mitochondria, Reactive oxygen species (ROS) scavengin
Os03g0592500	-5.00011	1.85077e-64	4.25727e-61	LHCB, LHCP II, Lhcb2	1109	Similar to Photosystem II type II chlorophyll a/b binding protein (Fragment)
Os11g0547000	-4.44631	2.67937e-60	5.64968e-57	FLAVIN-BINDING, KELCH REPEAT, F BOX 1	4235	Autonomous floral activator, Promotion of flowerin
Os11g0165700	5.37332	4.25837e-59	8.28843e-56	-	543	Mannose-binding lectin domain containing protein
Os11g0242800	-5.57843	3.37884e-56	6.10677e-53	light-harvesting protein ASCAB9-A, PSII CP26, PSII Lhcb5	1185	Similar to ASCAB9-A (ASCAB9-B) (Fragment)
Os10g0569400	5.52527	1.01244e-54	1.70785e-51	RICE PATHOGEN-RELATED PROTEIN	631	RIR1a protein precursor
Os07g0558400	-3.86879	2.90024e-52	4.58655e-49	light-harvesting protein CP29	1221	Similar to Chlorophyll a/b-binding protein CP29 precursor
Os12g0215950	4.6914	3.30589e-52	4.92053e-49	-	3334	Similar to Leucine Rich Repeat family protein, expressed
Os04g0404800	2.88084	8.11662e-52	1.14097e-48	-	2574	Similar to H0502B11.5 protein
Os11g0156600	4.80516	9.70229e-52	1.29209e-48	-	465	Similar to H0622F05.7 protein
Os05g0555600	-5.93089	2.31362e-51	2.92707e-48	NADH-DEPENDENT GLUTAMATE SYNTHASE 2	2257	Similar to Glutamate synthase [NADH], amyloplastic
Os07g0562700	-4.19419	8.57704e-49	1.03345e-45	-	1032	Similar to Type III chlorophyll a/b-binding protein (Fragment)
Os11g0112200	4.702	3.25262e-48	3.74095e-45	class III peroxidase 131	1140	Similar to Cationic peroxidase 1 precursor (EC 1.11.1.7) (PNPC1)
Os06g0320500	-4.5217	2.02063e-47	2.22295e-44	-	1048	Similar to Light-harvesting complex I (Fragment)
Os04g0464100	4.68361	3.4964e-47	3.68622e-44	-	774	Heavy metal transport/detoxification protein domain containing protein
Os12g0116700	6.96519	3.66444e-47	3.70885e-44	WRKY GENE 64	1193	Similar to WRKY transcription factor 64
Os11g0707000	2.32502	4.38892e-47	4.27127e-44	Rubisco activase, the small isoform of rice Rubisco activase, Rubisco activase small isoform, ribulose-1, 5-bisphosphate carboxylase/oxygenase activase, Rubisco activase II, Rubisco activase large isoform, Rubisco activase I, Rubisco-A, RuBisCO activase A1	1719	Similar to Ribulose bisphosphate carboxylase/oxygenase activase, chloroplastic
Os03g0335200	4.16688	1.27371e-46	1.19365e-43	WRKY GENE 79	1475	Similar to WRKY1 (WRKY transcription factor 17)
Os07g0660100	-3.28274	5.89681e-46	5.15185e-43	-	665	Similar to predicted protein
Os04g0675400	-3.38622	5.90459e-46	5.15185e-43	DnaJ domain protein C45, rice DJC77 homolog	1756	Similar to Chaperone protein dnaJ
Os08g0168000	8.57179	6.68877e-46	5.64153e-43	terpene synthase 31, sesquiterpene synthase	1749	Similar to Sesquiterpene synthase
Os06g0207000	2.0373	2.73133e-45	2.22938e-42	-	2672	Fumble domain containing protein
Os12g0586100	-2.09568	3.30169e-45	2.61071e-42	STRESS/ABA-ACTIVATED PROTEIN KINASE 9	1639	Serine/threonine protein kinase, Abscisic acid (ABA)-activated protein kinase, Hyperosmotic stress response, ABA signal transductio
Os12g0555500	4.49237	3.44852e-45	2.64418e-42	PATHOGENESIS-RELATED GENE 10A	813	Pathogen resistance protein PBZ1, 17 kDa RNase, Disease resistanc
Os09g0129500	3.97883	7.04302e-45	5.24145e-42	-	912	Conserved hypothetical protein
Os01g0615050	3.39195	6.08923e-43	4.40217e-40	-	641	Proteinase inhibitor I13, potato inhibitor I family protein
Os09g0468300	3.25774	1.12819e-42	7.92962e-40	-	1576	Hypothetical conserved gene
Os08g0157600	3.69291	1.86986e-41	1.27873e-38	CIRCADIAN CLOCK ASSOCIATED 1	3266	MYB transcription factor, Circadian cloc
Os07g0577600	-2.95687	2.04572e-41	1.36218e-38	-	1666	Similar to Type II chlorophyll a/b binding protein from photosystem I precursor
Os10g0468500	3.37806	2.24656e-41	1.45756e-38	-	4031	Serine/threonine protein kinase-related domain containing protein
Os09g0511600	2.96041	3.50997e-41	2.22032e-38	BETA-GLUCOSIDASE 31	2101	Glycoside hydrolase, family 1 protein
Os08g0331800	3.86107	3.70069e-41	2.28387e-38	-	562	Conserved hypothetical protein
Os07g0526600	5.94906	7.4994e-41	4.51803e-38	-	1621	Alpha/beta hydrolase fold-3 domain containing protein
Os11g0117500	7.95183	1.6857e-40	9.91935e-38	WRKY GENE 40	1208	DNA-binding WRKY domain containing protein
Os05g0571200	3.76154	1.98713e-40	1.14274e-37	WRKY GENE 19	1036	Similar to WRKY transcription factor 19
Os06g0686600	-2.0292	4.42768e-40	2.48964e-37	-	772	Protein of unknown function DUF3511 domain containing protein
Os01g0307686	3.54155	1.33851e-39	7.36267e-37	-	933	Similar to embryonic abundant protein-like
Os07g0686800	3.14122	2.58461e-39	1.39146e-36	RECEPTOR-LIKE CYTOPLASMIC KINASE 241	1396	Similar to Serine/threonine protein kinase-like
Os12g0437800	4.36751	1.32098e-38	6.96347e-36	Sci1, PR6	452	Similar to MPI
Os07g0695100	-4.20274	1.37574e-38	7.10415e-36	Heading date 2	3311	Pseudo response regulator, Heading date, Long-day repressio
Os04g0178300	4.26934	1.94476e-38	9.84165e-36	ENT-COPALYL DIPHOSPHATE SYNTHASE 4	3230	Similar to Isoform 3 of Syn-copalyl diphosphate synthase
Os01g0504500	3.20497	2.1737e-38	1.07845e-35	-	5138	Similar to Transparent testa 12 protein
Os01g0965900	2.94442	3.15192e-38	1.53371e-35	-	1015	Conserved hypothetical protein
Os12g0190000	2.73452	3.3274e-38	1.56614e-35	GDP-L-galactose phosphorylase	2086	Similar to VTC2
Os02g0815700	3.19137	3.34235e-38	1.56614e-35	C-terminal processing peptidase 2, C-TERMINAL PROCESSING PEPTIDASE 2	2087	Similar to D1 protease (Fragment)
Os12g0111800	5.13345	4.17548e-38	1.92095e-35	-	1142	Similar to Class III peroxidase 136
Os05g0589200	-3.66469	1.64661e-36	7.44004e-34	SIGMA FACTOR 3	1428	RNA polymerase sigma factor, region 2 domain containing protein
Os11g0117400	3.09684	3.16484e-36	1.40491e-33	WRKY GENE 104	817	Similar to WRKY DNA binding domain containing protein, expressed
Os02g0685200	4.76195	3.50305e-36	1.52824e-33	MYB transcription factor OsMyb1R, Cold induced MYB 1	2081	MYB transcription factor, Transcriptional activator in mediating stress and rhythm responsivegene expressio
Os04g0469000	2.69911	3.96273e-36	1.69947e-33	-	703	Heavy metal transport/detoxification protein domain containing protein
Os05g0529700	3.45857	1.08125e-35	4.5598e-33	DnaJ domain protein C50, rice DJC82 homolog	1876	Similar to electron transporter/ heat shock protein binding protein
Os01g0102900	-2.91221	2.24525e-35	9.31339e-33	LIGHT-REGULATED GENE 1	652	Light-regulated protein, Regulation of light-dependent attachment of LEAF-TYPE FERREDOXIN-NADP+ OXIDOREDUCTASE (LFNR) to the thylakoid membran
Os11g0641500	4.97211	8.22665e-35	3.3574e-32	LACCASE 23	2065	Cupredoxin domain containing protein
Os07g0685000	-3.5206	9.50761e-35	3.81859e-32	RICE DOF DAILY FLUCTUATIONS 2	1847	Dof transcription facto
Os09g0402300	-2.65315	9.75042e-35	3.85492e-32	-	1437	Phosphatidylinositol-4-phosphate 5-kinase family protein
Os12g0434400	3.69235	1.05379e-34	4.05896e-32	-	1626	Similar to predicted protein
Os08g0326600	-1.71263	1.05873e-34	4.05896e-32	-	1988	Similar to GMP synthetase
Os07g0147500	-3.26066	1.4318e-34	5.40729e-32	PHOTOSYSTEM II SUBUNIT	620	Similar to Photosystem II 10 kDa polypeptide, chloroplast precursor
Os10g0568900	2.76399	1.752e-34	6.51923e-32	-	1650	Similar to Catalytic/ hydrolase
novel.520	9.7448	7.12984e-34	2.61458e-31	-	1347	- && sp|Q0DFT7|WRK19_ORYSJ Transcription factor WRKY19 OS=Oryza sativa subsp. japonica OX=39947 GN=WRKY19 PE=2 SV=1 && PF03106:WRKY DNA -binding domain
Os07g0148900	-2.44552	3.00939e-33	1.08781e-30	PHOTOSYSTEM I SUBUNIT	599	Photosystem I protein-like protein
Os03g0785200	-2.51614	4.37247e-33	1.55826e-30	-	1254	Mitochodrial transcription termination factor-related family protein
Os12g0555000	4.49619	2.31641e-32	8.14058e-30	root-specific Oryza sativa PR10, root specific rice PR10, root-specific OsPR10a	760	Similar to Probenazole-inducible protein PBZ1
Os03g0857400	-2.06048	4.88656e-32	1.69376e-29	-	1341	tRNA-binding arm domain containing protein
Os01g0600900	-5.02591	4.97606e-32	1.70148e-29	CHLOROPHYLL A/B BINDING PROTEIN 2R	1179	Chlorophyll a-b binding protein 2, chloroplast precursor (LHCII type I CAB-2) (LHCP)
Os09g0491740	2.34511	5.945e-32	2.00569e-29	PIN likes 1	2345	Auxin efflux carrier domain containing protein
Os04g0457000	-3.5211	6.34231e-32	2.11157e-29	light-harvesting protein CP24, PSII CP24	1141	Similar to Chlorophyll a/b-binding protein CP24, photosystem II (Fragment)
Os02g0503500	5.79095	1.44973e-31	4.76398e-29	-	1110	Similar to 3-oxoacyl-[acyl-carrier-protein] reductase, chloroplast precursor (EC 1.1.1.100) (3-ketoacyl-acyl carrier protein reductase)
Os09g0553900	2.56989	2.88978e-31	9.37437e-29	-	3024	Conserved hypothetical protein
Os01g0850900	4.51122	5.50626e-31	1.76361e-28	-	927	SOUL haem-binding protein domain containing protein
Os11g0117600	6.88086	1.14251e-30	3.6136e-28	WRKY GENE 50	465	Similar to WRKY transcription factor 50 (Fragment)
Os07g0522500	2.90005	6.15778e-30	1.92358e-27	PLEIOTROPIC DRUG RESISTANCE 5	1686	Similar to PDR6 ABC transporter
Os05g0576600	3.93788	1.42796e-29	4.40631e-27	-	922	Conserved hypothetical protein
Os02g0618200	-2.02997	2.80226e-29	8.54285e-27	TIMING OF CAB EXPRESSION 1	2260	Circadian-associated rice pseudo response regulator, Control of flowering tim
Os12g0555200	4.49112	3.02208e-29	9.10328e-27	PATHOGENESIS-RELATED GENE 10B	806	Similar to Probenazole-inducible protein PBZ1
Os05g0560300	2.1778	4.54189e-29	1.35204e-26	-	1972	Protein kinase, core domain containing protein
Os03g0197175	3.67176	6.17124e-29	1.81571e-26	-	1188	Hypothetical gene
Os01g0609900	2.22479	1.62079e-28	4.71388e-26	PLEIOTROPIC DRUG RESISTANCE 8	4828	Similar to Pleiotropic drug resistance protein 4
Os03g0284100	-3.35047	1.70942e-28	4.91516e-26	PSEUDO-RESPONSE REGULATOR 73	3954	Similar to Two-component response regulator-like PRR73
Os01g0179600	2.52122	1.81907e-28	5.17168e-26	-	1598	UDP-glucuronosyl/UDP-glucosyltransferase family protein
Os11g0158400	1.90623	2.0917e-28	5.88071e-26	-	2624	Similar to Digalactosyldiacylglycerol synthase 1
Os01g0202500	-3.08035	4.5685e-28	1.27029e-25	B-box-containing protein 1, DOUBLE B-BOX zinc finger gene 3c, DOUBLE B-BOX 3c	1440	Similar to B-box zinc finger family protein
Os02g0807800	3.43532	4.97014e-28	1.36695e-25	WALL-ASSOCIATED KINASE GENE 20	2490	Hypothetical conserved gene
Os03g0188100	4.07372	5.88641e-28	1.60155e-25	Multidrug and Toxic compound Extrusion protein 1	1873	Similar to transparent testa 12 protein
Os01g0826900	2.19835	8.08383e-28	2.17601e-25	-	2548	Domain of unknown function DUF399 domain containing protein
Os12g0174700	5.43165	1.0551e-27	2.8083e-25	-	569	Similar to disease resistance response protein 206
Os09g0562700	3.68646	1.07601e-27	2.8083e-25	-	904	Conserved hypothetical protein
Os01g0609300	4.01567	1.07657e-27	2.8083e-25	PLEIOTROPIC DRUG RESISTANCE 9	4224	Similar to Pleiotropic drug resistance protein 3
Os08g0331000	3.48698	1.72637e-27	4.45739e-25	-	460	Conserved hypothetical protein
Os11g0587600	3.80413	2.04422e-27	5.22473e-25	PLEIOTROPIC DRUG RESISTANCE 3	5192	Similar to PDR-like ABC transporter
Os10g0535800	3.96084	2.75207e-27	6.96357e-25	-	983	Protein of unknown function Cys-rich domain containing protein
Os10g0330000	-3.22792	4.03564e-27	1.01103e-24	-	749	Conserved hypothetical protein
Os06g0704600	1.57245	4.24179e-27	1.05225e-24	5-aminolevulinate dehydrogenase, ALA dehydratase	1684	Similar to Delta-aminolevulinic acid dehydratase (Fragment)
Os02g0115700	-2.04111	5.57202e-27	1.36882e-24	CATALASE A	1904	Catalase isozyme A (EC 1.11.1.6) (CAT-A)
Os03g0760200	3.52757	1.05124e-26	2.55765e-24	BENTAZON LETHAL	1866	Cytochrome P450 family protein
Os03g0679700	-2.57252	1.87318e-26	4.51401e-24	HMP-P synthase	3451	Similar to Thiamine biosynthesis protein thiC
Os01g0173900	2.14303	2.48317e-26	5.92751e-24	MULTIDRUG RESISTANCE-ASSOCIATED PROTEIN 3	5017	Similar to MRP-like ABC transporter
Os09g0467200	2.90421	2.88721e-26	6.82757e-24	TAU GLUTATHIONE S-TRANSFERASE 17	941	Similar to Glutathione S-transferase GST 23 (EC 2.5.1.18) (Fragment)
Os03g0807900	2.15111	3.81491e-26	8.93783e-24	-	1217	Chaperonin-like RbcX family protein
Os06g0637400	3.10053	4.42069e-26	1.02621e-23	C-TERMINALLY ENCODED PEPTIDE 15	1902	Conserved hypothetical protein
Os06g0493100	2.76563	4.59957e-26	1.05803e-23	brown planthopper induced008a, Brown planthopper induced 008a, Rapid alkalization factor 22	529	Conserved hypothetical protein
Os12g0601800	-4.74462	7.22437e-26	1.64683e-23	b-ZIP TRANSCRIPTION FACTOR 88	1107	Similar to BZIP transcription factor family protein, expressed
Os03g0308800	1.99586	7.32122e-26	1.65401e-23	-	2961	Tetratricopeptide-like helical domain containing protein
Os09g0530000	-2.51142	9.39613e-26	2.10399e-23	SULFURTRANSFERASE 4	1214	Rhodanese-like domain containing protein
Os05g0156700	2.40527	9.77611e-26	2.16987e-23	-	1094	Similar to Dihydrolipoyl dehydrogenase
Os06g0591400	3.05253	9.88806e-26	2.17563e-23	-	774	Conserved hypothetical protein
Os11g0592200	2.68936	1.74272e-25	3.80139e-23	PATHOGENESIS-RELATED GENE 4	655	Similar to Chitin-binding allergen Bra r 2 (Fragments)
Os06g0690200	1.74943	1.81163e-25	3.91791e-23	RECEPTOR-LIKE CYTOPLASMIC KINASE 215	2147	Serine/threonine protein kinase-related domain containing protein
Os10g0100700	2.74633	2.11005e-25	4.52462e-23	PDX12	1142	Vitamin B6 biosynthesis protein family protein
Os06g0569500	4.38327	2.21297e-25	4.70545e-23	ENT-KAURENE OXIDASE 4	1813	Ent-kaurene oxidase, Diterpenoid phytoalexin biosynthesi
Os09g0539800	3.0267	2.57806e-25	5.43605e-23	-	414	Similar to Acyl carrier protein III, chloroplast precursor (ACP III)
Os05g0230700	-2.18929	3.67852e-25	7.69236e-23	IAA17	1988	Similar to Auxin-responsive protein IAA17
Os09g0527900	-2.19892	4.5589e-25	9.45522e-23	B-box-containing protein 29, DOUBLE B-BOX zinc finger gene 1, DOUBLE B-BOX 1	1250	Similar to Hd1-like protein
Os12g0123700	3.78553	5.28434e-25	1.08707e-22	NAC DOMAIN-CONTAINING PROTEIN 131	1945	NAC domain containing transcription factor, Abiotic and biotic stress respons
Os01g0609200	6.09635	1.10498e-24	2.25479e-22	PLEIOTROPIC DRUG RESISTANCE 11	4395	Similar to Pleiotropic drug resistance protein 3
Os09g0448200	4.31952	1.2021e-24	2.43334e-22	HIGH-AFFINITY POTASSIUM(K+) TRANSPORTER 17	2776	Similar to High-affinity potassium transporter
Os05g0100600	1.80762	1.8997e-24	3.81492e-22	-	3031	Similar to aminophospholipid ATPase
Os01g0693300	2.44632	2.06407e-24	4.11237e-22	-	2055	Similar to Lipid phosphate phosphatase 2 (EC 3.1.3.-) (AtLPP2) (Phosphatidic acid phosphatase 2) (AtPAP2) (Prenyl diphosphate phosphatase)
Os06g0726200	3.57748	2.32753e-24	4.60105e-22	CHITINASE 1	1217	Similar to Chitinase 1
Os01g0307624	2.99107	2.78063e-24	5.45412e-22	-	2423	Conserved hypothetical protein
Os07g0129900	4.05471	2.87099e-24	5.58805e-22	-	1974	Similar to lectin-like receptor kinase 7
Os02g0170000	-1.93057	3.01208e-24	5.81791e-22	-	2054	Conserved hypothetical protein
Os03g0300400	2.30847	9.20666e-24	1.76482e-21	JASMONATE INDUCIBLE PATHOGENESIS-RELATED CLASS 10 PROTEIN	879	Pathogen-related protein (JIOsPR10)
Os06g0128800	2.6233	1.02136e-23	1.94312e-21	-	954	C2 calcium/lipid-binding domain, CaLB domain containing protein
Os11g0533100	-1.94814	1.25996e-23	2.37917e-21	-	3222	Similar to CarD-like transcriptional regulator family protein, expressed
Os12g0559200	4.24322	1.42282e-23	2.66679e-21	LIPOXYGENASE 11	3420	Lipoxygenase (EC 1.13.11.12)
novel.602	-3.30513	2.42413e-23	4.51013e-21	-	1670	- && - && -
Os01g0100900	1.31333	4.78179e-23	8.83165e-21	SPHINGOSINE-1-PHOSPHATE LYASE 1, Sphingosine-1-Phoshpate Lyase 1	1869	Sphingosine-1-phosphate lyase, Disease resistance respons
Os04g0578000	2.83561	4.89267e-23	8.97096e-21	ACC SYNTHASE 2	2112	ACC synthase, Ethylene biosynthesi
Os04g0635500	-2.33648	8.96587e-23	1.63211e-20	-	540	Similar to Wound induced protein (Fragment)
Os01g0124200	4.38469	9.11698e-23	1.64776e-20	BOWMAN-BIRK INHIBITOR 3-1	1059	Similar to Bowman Birk trypsin inhibitor
Os08g0566900	1.58831	9.57554e-23	1.71837e-20	-	830	Mpv17/PMP22 family protein
Os07g0526400	3.94423	1.09855e-22	1.95751e-20	POLYKETIDE SYNTHASE 15	1626	Polyketide synthase, type III domain containing protein
Os03g0802500	2.2946	1.81465e-22	3.21092e-20	-	1821	ATPase, AAA-type, core domain containing protein
novel.519	4.3965	2.01079e-22	3.53326e-20	-	2743	- && sp|Q93WU8|WRK54_ARATH Probable WRKY transcription factor 54 OS=Arabidopsis thaliana OX=3702 GN=WRKY54 PE=1 SV=2 && PF03106:WRKY DNA -binding domain
Os04g0576500	-2.03775	2.18821e-22	3.81851e-20	-	1271	Peptidase C1A, papain C-terminal domain containing protein
Os10g0330400	3.88693	2.2149e-22	3.8386e-20	-	1126	Protein of unknown function DUF179 family protein
Os08g0139100	-2.12477	2.25646e-22	3.88403e-20	-	1205	Similar to DAG protein, chloroplast precursor
Os05g0478700	7.81431	2.72959e-22	4.66668e-20	WRKY GENE 84	1167	Hypothetical conserved gene
Os09g0394500	-1.77337	3.11592e-22	5.29142e-20	-	2168	Similar to predicted protein
Os02g0767200	2.80337	3.82919e-22	6.45933e-20	-	1781	Lipase, class 3 family protein
Os01g0871900	-2.24785	4.74836e-22	7.95681e-20	-	1335	Similar to POT family protein
Os06g0704700	1.95361	6.3259e-22	1.05305e-19	-	2195	NAD(P)-binding domain containing protein
Os11g0490600	-2.91871	7.54352e-22	1.24754e-19	LAZY 1	1599	Regulation of shoot gravitropism and tiller angle, Regulation of polar auxin transpor
Os01g0971800	-2.48393	8.5851e-22	1.41058e-19	PHYTOCLOCK 1	1243	Transcription factor with a GARP DNA-binding domain, Photoperiodic control of flowering time, Clock associated-componen
Os11g0116600	5.90363	9.42355e-22	1.53835e-19	WRKY GENE 52	534	Conserved hypothetical protein
Os03g0176700	2.85279	1.2607e-21	2.04484e-19	-	696	Conserved hypothetical protein
Os11g0126900	4.87297	1.29522e-21	2.08746e-19	NAC DOMAIN-CONTAINING PROTEIN 122	1653	NAC-domain protein, Drought toleranc
Os04g0659800	3.05557	1.32778e-21	2.12638e-19	amino acid permease 7B, amino acid permease 14, amino acid/auxin permease 14	1643	Similar to OSIGBa0132E09-OSIGBa0108L24.20 protein
Os05g0318600	2.75659	1.6738e-21	2.66366e-19	-	4386	Similar to FERONIA receptor-like kinase
Os01g0508500	5.26862	1.70564e-21	2.69736e-19	NRR Repressor Homologue 2	739	Conserved hypothetical protein
Os03g0169600	-3.38969	2.06719e-21	3.24882e-19	RICE DOF DAILY FLUCTUATIONS 4	1799	Dof (DNA binding with one finger) transcription factor, Regulation of Flowering time, Brassinosteroid (BR) signaling to modulate plant architectur
Os04g0678700	-4.49656	2.22623e-21	3.47718e-19	NADPH: protochlorophyllide oxidoreductase A, Protochlorophyllide oxidoreductase A	1384	Similar to Protochlorophyllide reductase (EC 1.3.1.33) (PCR) (NADPH- protochlorophyllide oxidoreductase) (POR) (Fragment)
Os01g0684900	1.72631	2.76305e-21	4.28917e-19	-	1995	Multi antimicrobial extrusion protein MatE family protein
Os01g0117900	-1.9127	4.43439e-21	6.84167e-19	USUALLY MULTIPLE ACIDS MOVE IN AND OUT TRANSPORTER 1	1503	Similar to nodulin-like protein
Os12g0105300	2.04287	4.53618e-21	6.9563e-19	-	3183	Actin-binding FH2 domain containing protein
Os05g0105000	2.55873	4.6669e-21	7.11365e-19	-	3540	Similar to Methionine S-methyltransferase (EC 2.1.1.12) (AdoMet:Met S- methyltransferase) (Hv-MMT1)
Os01g0248500	3.14706	6.85548e-21	1.03871e-18	-	1312	Similar to Pathogen-related protein
Os01g0108400	5.58485	8.0358e-21	1.2103e-18	-	772	Helix-loop-helix DNA-binding domain containing protein
Os11g0649700	2.48925	9.01518e-21	1.34977e-18	-	866	Uncharacterised protein family UPF0497, trans-membrane plant subgroup domain containing protein
Os07g0129300	4.49795	9.84176e-21	1.46486e-18	PATHOGEN RESPONSE GENE 1, PATHOGENESIS-RELATED 1a	851	Similar to PR1a protein
Os02g0197600	-3.54032	1.04894e-20	1.55212e-18	-	1198	Chlorophyll a/b-binding protein type III (Fragment)
Os11g0175700	-4.16115	1.2666e-20	1.8633e-18	PROLIFERATING CELL FACTOR 3	1624	Similar to Transcription factor PCF3
Os01g0618100	-2.35026	1.50641e-20	2.20328e-18	-	1325	Similar to IN2-2 protein
Os05g0429500	-3.10371	1.72643e-20	2.51057e-18	-	1105	Similar to dienelactone hydrolase family protein
Os02g0249300	-2.9696	2.13682e-20	3.08959e-18	-	822	Zinc finger, RING/FYVE/PHD-type domain containing protein
Os06g0133300	1.99236	2.67315e-20	3.84311e-18	-	285	Hypothetical conserved gene
Os02g0557800	-3.38399	2.71124e-20	3.87585e-18	A-TYPE RESPONSE REGULATOR 2	1663	A-type response regulator, Cytokinin signalin
Os03g0738600	5.58278	3.53891e-20	5.03062e-18	LIPOXYGENASE L2	2927	Lipoxygenase, Seed germination and longevit
Os12g0431100	4.36944	4.19986e-20	5.93682e-18	-	1620	ATPase, AAA-type, core domain containing protein
Os03g0853200	7.29884	4.79113e-20	6.735e-18	TETRASPANIN 6	965	Tetraspanin domain containing protein
Os11g0208651	2.33545	5.03336e-20	7.03642e-18	-	2497	Hypothetical protein
Os06g0601000	-1.656	5.31549e-20	7.38999e-18	-	1206	Homeodomain-like containing protein
Os12g0467300	3.5698	5.4934e-20	7.5956e-18	-	4341	NB-ARC domain containing protein
Os08g0111300	3.27284	6.21112e-20	8.54131e-18	-	1835	Transferase family protein
Os05g0111300	-2.76345	6.60093e-20	9.02829e-18	METALLOTHIONEIN2B	674	Similar to B22EL8 protein
Os11g0603200	1.56904	7.21738e-20	9.81836e-18	ABC TRANSPORTER F FAMILY MEMBER 6	2593	Similar to ABCF-type protein
Os11g0432900	1.45607	1.01416e-19	1.37226e-17	SERINE CARBOXYPEPTIDASE 56	1738	Peptidase S10, serine carboxypeptidase family protein
Os01g0375200	2.30563	1.03028e-19	1.38665e-17	3-dehydroquinate dehydratase/shikimate dehydrogenase	2045	Similar to shikimate biosynthesis protein aroDE
Os10g0469700	3.08378	1.20388e-19	1.61173e-17	-	1785	Leucine-rich repeat, typical subtype containing protein
Os04g0444800	2.44758	1.33473e-19	1.77751e-17	ferric reductase oxidase 7	2737	Ferric reductase-like transmembrane component family protein
Os09g0471000	-5.8208	1.4105e-19	1.86859e-17	-	2575	Similar to cupin, RmlC-type
novel.1165	4.85806	1.44115e-19	1.89924e-17	-	2113	- && - && -
Os03g0772600	1.50019	1.52925e-19	2.00491e-17	-	2125	Similar to Lectin-like receptor kinase 7;2
Os08g0152366	2.06535	2.04378e-19	2.66566e-17	-	1487	Hypothetical protein
Os07g0498400	-1.99718	2.13004e-19	2.76392e-17	-	3828	Leucine-rich repeat, typical subtype domain containing protein
Os11g0474900	3.01276	2.2174e-19	2.8626e-17	-	519	Similar to Stemar-13-ene synthase
Os09g0279400	-1.72005	2.25041e-19	2.89047e-17	SULFURTRANSFERASE 3	1154	Rhodanese-like domain containing protein
Os01g0952500	-2.78915	2.34539e-19	2.99724e-17	A-TYPE RESPONSE REGULATOR 4	1605	A-type response regulator, Cytokinin signalin
Os05g0105050	5.02289	2.57973e-19	3.28015e-17	-	655	Hypothetical conserved gene
Os10g0508700	-3.1386	3.63192e-19	4.59492e-17	-	1229	Pectinesterase inhibitor domain containing protein
Os12g0623900	1.43353	3.66543e-19	4.61425e-17	-	2689	Similar to Ethylene-responsive methionine synthase (Fragment)
Os04g0179200	4.5088	3.6929e-19	4.62582e-17	MOMILACTONE A SYNTHASE	1264	Similar to Stem secoisolariciresinol dehydrogenase (Fragment)
Os08g0140300	5.38043	4.09594e-19	5.1054e-17	TRYPTOPHAN DECARBOXYLASE 1	1866	Aromatic L-amino acid decarboxylase (AADC), Senescence-induced serotonin biosynthesi
Os05g0586600	4.93523	4.6412e-19	5.75668e-17	SIGMA FACTOR 5	1645	Similar to SIGE (RNA polymerase sigma subunit E); DNA binding / DNA-directed RNA polymerase/ sigma factor/ transcription factor
Os09g0491756	-1.58918	5.43512e-19	6.70853e-17	ZINC FINGER CCCH DOMAIN-CONTAINING PROTEIN 60	1500	U2 snRNP auxiliary factor, small subunit
Os02g0491400	-1.98467	5.79227e-19	7.11466e-17	FK506 binding protein 62c, FK506 binding protein 75	2340	Similar to Peptidylprolyl isomerase
Os01g0841700	2.33637	5.82082e-19	7.11518e-17	PHLOEM PROTEIN 17	733	Similar to Isoform ERG1b of Elicitor-responsive protein 1
Os04g0600200	1.8941	6.49732e-19	7.90392e-17	ALTERNATIVE OXIDASE 1A	1471	Homodimeric diiron-carboxylate protein, Cyanide-resistant respiration in mitochondria, Reactive oxygen species (ROS) scavengin
Os04g0513400	3.1362	6.62449e-19	8.02007e-17	BETA-GLUCOSIDASE 16	3165	Similar to Beta-glucosidase
Os02g0718600	3.74622	8.11889e-19	9.78249e-17	ARABINOGALACTAN PROTEIN 21	542	Conserved hypothetical protein
Os07g0673900	1.80176	8.91352e-19	1.0689e-16	Hypoxia-Induced Gene Domain 2	695	Hypoxia induced protein, Early stage of hypoxia signallin
Os04g0651000	3.30914	9.92026e-19	1.18402e-16	class III peroxidase 57	1364	Similar to Peroxidase
Os05g0324700	1.57031	1.05758e-18	1.25634e-16	-	665	Conserved hypothetical protein
Os07g0129800	5.53495	1.21687e-18	1.4384e-16	-	2570	Similar to lectin-like receptor kinase 7
Os11g0216100	2.43164	1.22221e-18	1.4384e-16	-	1046	Similar to Heat shock protein binding protein
Os01g0810100	-1.8782	1.44652e-18	1.6945e-16	RNC1	2102	Ribonuclease III domain containing protein
Os01g0660200	3.42465	1.48752e-18	1.7345e-16	C10728, OsChib3a	1236	Acidic class III chitinase OsChib3a precursor (Chitinase) (EC 3.2.1.14)
Os07g0524900	3.7973	1.49804e-18	1.73876e-16	-	1498	Protein of unknown function DUF6, transmembrane domain containing protein
Os01g0306800	-1.94026	1.69228e-18	1.95524e-16	-	1787	Conserved hypothetical protein
Os01g0311800	3.75207	1.96335e-18	2.25812e-16	PECTIN METHYLESTERASE 2	2436	Similar to Pectin methylesterase 8 (Fragment)
Os02g0803300	2.23568	2.19036e-18	2.50782e-16	-	2175	Epsin-like, N-terminal domain containing protein
Os09g0454600	2.6776	2.3606e-18	2.67731e-16	PHOSPHATE TRANSPORTER 19	1185	Similar to Mitochondrial phosphate transporter (Fragment)
Os01g0356400	1.7294	2.36414e-18	2.67731e-16	MULTIDRUG RESISTANCE-ASSOCIATED PROTEIN 8	5087	Similar to multidrug resistance protein ABC transporter family
Os01g0711400	1.80131	2.37014e-18	2.67731e-16	-	1187	Similar to Victorin binding protein
Os03g0834050	2.5114	2.39086e-18	2.68871e-16	-	1249	Haloacid dehalogenase-like APase, Low-Pi-responsive haloacid dehalogenase (HAD)-like hydrolase, Pi homeostasi
Os02g0306401	2.00572	2.58611e-18	2.89541e-16	NICOTINAMINE AMINOTRANSFERASE 1	1485	Similar to Nicotianamine aminotransferase A
Os01g0343100	10.669	3.06561e-18	3.41714e-16	-	2506	Protein of unknown function DUF594 family protein
Os01g0702000	-1.71232	3.15186e-18	3.49787e-16	OsBBD1	1347	Protein of unknown function DUF151 domain containing protein
Os04g0688100	2.56772	3.37432e-18	3.72841e-16	class III peroxidase 59	1496	Peroxidase (EC 1.11.1.7)
Os12g0169000	1.71689	3.57738e-18	3.93559e-16	-	2058	Similar to Amidase family protein, expressed
Os01g0110400	1.53917	4.38661e-18	4.80496e-16	-	1557	Similar to Acetyl-CoA C-acetyltransferase
Os01g0696800	3.4933	4.53422e-18	4.94523e-16	-	1642	Peptidase A1 domain containing protein
Os06g0566500	4.61602	4.6645e-18	5.06549e-16	-	999	Hypothetical conserved gene
Os05g0584900	4.86871	5.2736e-18	5.70248e-16	-	2240	Conserved hypothetical protein
Os03g0638200	2.53414	5.71731e-18	6.15596e-16	-	2410	Similar to Major facilitator superfamily protein, expressed
Os01g0778800	1.88649	5.89569e-18	6.32113e-16	-	3257	Peptidase M16, core domain containing protein
Os01g0382000	5.06342	6.04535e-18	6.45424e-16	PATHOGENESIS-RELATED GENE 1B	823	Similar to Pathogenesis-related protein PRB1-2 precursor
Os10g0142600	1.98744	6.39687e-18	6.80084e-16	WALL-ASSOCIATED KINASE GENE 101	1635	Protein kinase, catalytic domain domain containing protein
Os08g0171700	-1.59787	7.25027e-18	7.67588e-16	-	757	Conserved hypothetical protein
Os02g0753800	1.88338	8.64573e-18	9.11512e-16	ANNEXIN 2	1222	Calcium-binding protein, Annexin, Heat and drought stress toleranc
Os05g0560500	2.88381	8.82863e-18	9.26933e-16	-	497	Conserved hypothetical protein
Os01g0916600	-1.58682	9.7445e-18	1.01886e-15	GLYCINE-RICH RNA-BINDING PROTEIN 1	807	RNA recognition motif, glycine rich protein domain containing protein
Os08g0137900	2.74114	1.03212e-17	1.07472e-15	UCLACYANIN-LIKE PROTEIN 25	811	Similar to Chemocyanin precursor (Basic blue protein) (Plantacyanin)
Os09g0129600	4.22715	1.06588e-17	1.10533e-15	-	604	Conserved hypothetical protein
Os07g0631900	-1.56572	1.08805e-17	1.12371e-15	-	1053	Nucleotide-binding, alpha-beta plait domain containing protein
Os01g0191200	-3.15212	1.19128e-17	1.22532e-15	-	1329	Similar to Acid phosphatase
Os01g0124100	4.02854	1.23823e-17	1.26846e-15	BOWMAN-BIRK INHIBITOR 3-2	930	Proteinase inhibitor I12, Bowman-Birk family protein
Os07g0442900	2.31612	1.80336e-17	1.83994e-15	-	946	Uncharacterised protein family UPF0497, trans-membrane plant subgroup domain containing protein
Os02g0625500	1.32651	1.94906e-17	1.9806e-15	-	1333	Similar to Adenosine kinase-like protein (Fragment)
Os03g0145900	-2.21814	2.34963e-17	2.37811e-15	-	2602	Similar to CHY zinc finger family protein, expressed
Os02g0738200	5.17155	2.42544e-17	2.44505e-15	plant U-box-containing protein 40, U-box protein 40	1623	Zinc finger, RING/FYVE/PHD-type domain containing protein
Os09g0471200	3.67966	2.6252e-17	2.63593e-15	-	2079	Similar to WAK80 - OsWAK receptor-like protein kinase
Os01g0955700	1.75761	3.224e-17	3.22438e-15	CRT-like transporter 1	2141	CRT-like transporter, Glutathione homeostasis, Arsenic toleranc
Os10g0577600	2.03204	3.26403e-17	3.25156e-15	Jumonji 706	3295	H3K9 demethylase, Floral organ developmen
Os08g0482600	2.72149	3.80988e-17	3.78045e-15	UCLACYANIN-LIKE PROTEIN 29	832	Cupredoxin domain containing protein
Os01g0190000	-1.99747	3.931e-17	3.88539e-15	-	1050	Similar to oxidoreductase
Os07g0597200	2.27539	4.49784e-17	4.42836e-15	-	3854	Protein kinase, core domain containing protein
Os04g0468600	3.08874	4.92847e-17	4.83353e-15	-	1641	Hypothetical conserved gene
Os05g0542900	-1.74975	5.38878e-17	5.26457e-15	-	1473	Pectin lyase fold domain containing protein
Os05g0194900	2.5175	5.4324e-17	5.28677e-15	Pyrophosphate-dependent phosphofructo-1-kinase, phosphofructokinase 4	1064	Similar to Pyrophosphate-fructose-6-phosphate 1-phosphotransferase-like protein (Pyrophosphate-dependent phosphofructo-1-kinase-like protein)
Os01g0666600	5.66354	5.47904e-17	5.31173e-15	-	858	Conserved hypothetical protein
Os09g0539100	1.7092	8.0162e-17	7.74175e-15	3-dehydroquinate synthase	1651	Similar to 3-dehydroquinate synthase-like protein
novel.644	2.21212	8.49139e-17	8.1695e-15	-	344	- && - && -
Os01g0108500	5.62223	9.8274e-17	9.41904e-15	-	1195	Protein of unknown function DUF3778 domain containing protein
Os01g0949750	2.97775	1.01531e-16	9.69452e-15	TAU GLUTATHIONE S-TRANSFERASE 35	727	Similar to Glutathione S-transferase GST 28 (Fragment)
novel.86	5.84297	1.0529e-16	1.00156e-14	-	1632	- && - && -
Os07g0232800	1.84014	1.06686e-16	1.01104e-14	ZINC TRANSPORTER 8	1244	Similar to Zinc transporter protein ZIP1
Os03g0634000	-1.39504	1.08065e-16	1.02029e-14	TATA	781	Similar to THA4
Os06g0574200	1.28509	1.17732e-16	1.10743e-14	RECEPTOR-LIKE CYTOPLASMIC KINASE 207	2792	Serine/threonine protein kinase-related domain containing protein
Os08g0327400	2.53947	1.1885e-16	1.1138e-14	-	1646	Similar to Enoyl-ACP reductase (Fragment)
Os03g0794500	1.1604	1.23671e-16	1.1547e-14	GLUTAMATE DEHYDROGENASE 1	1680	Similar to Glutamate dehydrogenase (EC 1.4.1.3) (GDH)
Os08g0431300	2.78452	1.24762e-16	1.1606e-14	-	1751	Similar to Dihydrolipoamide S-acetyltransferase
Os01g0196300	5.51185	1.32477e-16	1.22786e-14	DITERPENOID PHYTOALEXIN FACTOR, basic helix-loop-helix protein 025	1749	Basic helix-loop-helix (bHLH) transcription factor, Diterpenoid phytoalexin factor, Biosynthesis of diterpenoid phytoalexins, Stress respons
Os08g0560900	-1.48597	1.34209e-16	1.23937e-14	PHOTOSYSTEM I SUBUNIT	854	Similar to Photosystem I reaction center subunit II, chloroplast precursor (Photosystem I 20 kDa subunit) (PSI-D)
Os03g0638900	2.80159	1.48539e-16	1.36672e-14	F-box protein 157	1431	Cyclin-like F-box domain containing protein
Os06g0367100	-1.41744	1.55608e-16	1.42657e-14	-	3289	Glycoside hydrolase, subgroup, catalytic core domain containing protein
Os06g0168500	1.61422	1.65446e-16	1.5113e-14	-	1320	Similar to Syntaxin-like protein (Fragment)
Os01g0223800	2.70238	1.6611e-16	1.5119e-14	-	2469	Hypothetical conserved gene
Os04g0507000	-1.94322	1.73927e-16	1.57737e-14	-	3714	Similar to DNA mismatch repair protein
Os03g0583800	1.80757	2.03993e-16	1.84344e-14	-	1297	Mpv17/PMP22 family protein
Os03g0184100	-2.03571	2.1015e-16	1.89232e-14	-	1335	Conserved hypothetical protein
Os08g0507100	3.94222	2.22863e-16	1.99968e-14	P-450 76M10	1649	Cytochrome P450 family protein
Os04g0339400	3.39807	2.26271e-16	2.02309e-14	aldo-keto reductase	1235	Aldo/keto reductase family protein
Os03g0703200	1.098	2.36598e-16	2.10797e-14	SERK-like gene 8, bri1-associated receptor kinase 1 (BAK1) homologue 6	2503	Similar to leucine-rich repeat family protein
Os03g0133300	2.69881	2.51011e-16	2.22854e-14	-	1574	Similar to F7F22.5
Os04g0573900	2.13846	2.57015e-16	2.27386e-14	P-450 704A3	2037	Similar to cDNA clone:001-036-C03, full insert sequence
Os05g0551801	-1.69209	3.10612e-16	2.73847e-14	-	2895	Hypothetical gene
Os09g0305300	-2.62216	3.21594e-16	2.82545e-14	-	1850	Protein of unknown function DUF247, plant family protein
novel.541	-1.81735	3.2924e-16	2.88262e-14	-	4137	- && - && -
Os03g0645100	2.07503	3.42076e-16	2.98467e-14	-	2663	Similar to pyruvate dehydrogenase E1 component subunit beta
Os09g0474300	-1.38356	3.58196e-16	3.11458e-14	74.8 KDA CLASS I HEAT SHOCK PROTEIN	2888	Similar to Heat-shock protein precursor
Os01g0389200	2.4515	3.79043e-16	3.28456e-14	-	967	Protein of unknown function DUF679 family protein
Os04g0109400	5.72193	4.40198e-16	3.80148e-14	-	1998	Similar to H0201G08.3 protein
Os01g0736400	1.80435	4.57631e-16	3.93858e-14	-	3228	Similar to 8-amino-7-oxononanoate synthase
Os12g0570700	2.68799	4.61758e-16	3.96063e-14	METALLOTHIONEIN I-4A	600	Similar to Metallothionein-like protein type 1
Os05g0462400	1.39855	4.94951e-16	4.23099e-14	-	3072	Lipin, N-terminal conserved region domain containing protein
Os04g0631100	4.08175	5.25305e-16	4.47535e-14	-	1841	Similar to H0105C05.5 protein
Os11g0160400	2.9588	5.39946e-16	4.58465e-14	-	1184	Conserved hypothetical protein
Os02g0475400	-1.91941	6.84269e-16	5.79065e-14	BASS3	1974	Bile acid:sodium symporter family protein
Os01g0829000	-1.95527	6.88405e-16	5.80624e-14	MRL7	1385	Thioredoxin-like fold domain containing protein
Os01g0114100	2.08934	7.23133e-16	6.07889e-14	RECEPTOR-LIKE CYTOPLASMIC KINASE 5	2239	Similar to Protein kinase RLK17
Os08g0395700	1.69254	7.39368e-16	6.19478e-14	-	1395	Conserved hypothetical protein
Os09g0129800	5.58977	7.61972e-16	6.3433e-14	-	465	Conserved hypothetical protein
Os01g0214500	2.2331	7.62109e-16	6.3433e-14	-	540	Conserved hypothetical protein
Os02g0129300	-2.56548	7.70707e-16	6.39383e-14	-	1561	Conserved hypothetical protein
Os10g0456900	-1.46425	8.45276e-16	6.98955e-14	-	1851	Similar to Midasin
Os02g0168100	2.25593	8.67375e-16	7.14892e-14	4-hydroxyphenylpyruvate dioxygenase, p-hydroxyphenylpyruvate dioxygenase	984	Similar to 4-hydroxyphenylpyruvate dioxygenase
novel.417	1.93672	9.41424e-16	7.73404e-14	-	7115	- && - && -
Os03g0189600	2.65435	9.59452e-16	7.85664e-14	-	1660	Similar to Alcohol dehydrogenase
Os04g0229100	2.757	9.72192e-16	7.93528e-14	CINNAMYL ALCOHOL DEHYDROGENASE 6	1376	Similar to Sinapyl alcohol dehydrogenase
Os03g0254800	1.52779	1.00554e-15	8.18111e-14	chorismate synthase	1604	Similar to Chorismate synthase 1, chloroplast precursor (EC 4.2.3.5) (5- enolpyruvylshikimate-3-phosphate phospholyase 1)
Os09g0451000	-1.90475	1.02515e-15	8.31389e-14	AMINOCYCLOPROPANE-1-CARBOXYLIC ACID OXIDASE 2	1326	ACC oxidase, Ethylene biosynthesi
Os05g0142900	4.08207	1.03227e-15	8.34491e-14	-	571	Conserved hypothetical protein
Os06g0158100	3.04232	1.12083e-15	9.03195e-14	WRKY GENE 113	1176	Similar to WRKY transcription factor 63
Os01g0727500	2.11886	1.15759e-15	9.29856e-14	-	2335	Protein of unknown function DUF584 family protein
Os01g0888500	-1.30105	1.21859e-15	9.7576e-14	-	2773	Similar to Phosphoribosylformylglycinamidine synthase
novel.388	2.2522	1.23918e-15	9.89117e-14	-	650	- && sp|F7J0M4|RGA4R_ORYSJ Disease resistance protein RGA4 OS=Oryza sativa subsp. japonica OX=39947 GN=RGA4 PE=1 SV=1 && -
Os02g0257300	-1.23984	1.26618e-15	1.00749e-13	SULFURTRANSFERASE 12	1398	Rhodanese-like domain containing protein
Os03g0251350	-1.7604	1.27593e-15	1.01207e-13	HAP5C SUBUNIT OF CCAAT-BOX BINDING COMPLEX	1217	Histone-fold domain containing protein
Os12g0149900	1.9513	1.29718e-15	1.02571e-13	-	1842	IQ calmodulin-binding region domain containing protein
Os10g0417600	1.22229	1.37036e-15	1.08019e-13	GDP-D-mannose-3', 5'-epimerase 1, GDP-D-mannose epimerase 1	1590	NAD(P)-binding domain containing protein
Os02g0600400	1.46487	1.47576e-15	1.15966e-13	d-glucose 6-phosphate dehydrogenase 1	2008	Similar to Glucose-6-phosphate dehydrogenase
Os03g0265900	-2.48479	1.58057e-15	1.23818e-13	-	804	Conserved hypothetical protein
Os04g0206500	3.18828	1.60479e-15	1.25327e-13	-	1521	UDP-glucuronosyl/UDP-glucosyltransferase family protein
Os01g0323300	-2.27622	1.61386e-15	1.25648e-13	-	1885	RNA-binding, CRM domain domain containing protein
novel.614	3.60746	1.75361e-15	1.35867e-13	-	3085	- && sp|Q9M5Q1|FUT1_PEA Galactoside 2-alpha-L-fucosyltransferase OS=Pisum sativum OX=3888 GN=FT1 PE=2 SV=1 && PF03254:Xyloglucan fucosyltransferase
Os07g0187400	2.0377	1.75586e-15	1.35867e-13	-	2545	ATPase, AAA-type, core domain containing protein
Os03g0838800	3.79697	1.77349e-15	1.36813e-13	-	1104	Zinc finger, C2H2 domain containing protein
Os08g0566600	2.17496	1.96397e-15	1.51047e-13	PROTON GRADIENT REGULATION 5	760	Similar to PGR5
Os02g0704300	1.92438	2.09629e-15	1.60735e-13	-	1488	Conserved hypothetical protein
Os01g0951200	-1.46868	2.11826e-15	1.61929e-13	UMP synthase 1	2082	Similar to Orotidine 5'-phosphate decarboxylase (EC 4.1.1.23
Os11g0516000	1.35732	2.13344e-15	1.62598e-13	LCB2A3	2060	Similar to Serine palmitoyltransferase (Fragment)
Os03g0241600	2.40852	2.56077e-15	1.9458e-13	RECEPTOR-LIKE CYTOPLASMIC KINASE 105	2787	Serine/threonine protein kinase-related domain containing protein
Os08g0547300	-2.64241	2.63377e-15	1.99528e-13	-	2100	Similar to Cytochrome P450 78A1 (EC 1.14.-.-) (CYPLXXVIII)
Os07g0245100	2.46842	2.85495e-15	2.15638e-13	-	2179	Similar to Cytosine deaminase (EC 3.5.4.1)
Os05g0183100	1.60721	2.95607e-15	2.22612e-13	WRKY GENE 67	791	Similar to WRKY transcription factor 16 (Fragment)
Os04g0369600	3.06343	3.07688e-15	2.31021e-13	-	1155	Similar to OSIGBa0107E14.3 protein
novel.341	3.88433	3.09561e-15	2.3174e-13	-	3282	- && sp|Q6JN47|EIX1_SOLLC Receptor-like protein EIX1 OS=Solanum lycopersicum OX=4081 GN=EIX1 PE=2 SV=2 && PF13855:Leucine rich repeat
Os03g0782500	-1.63283	3.12128e-15	2.32973e-13	PIL13	2003	Phytochrome-interacting factor-like bHLH protein, Stress-responsive transcription factor, Regulator of reduced internode elongation under drought condition
Os08g0422600	-1.18649	3.29358e-15	2.4511e-13	super apical dormant 1	1028	Conserved hypothetical protein
Os03g0103200	3.92783	3.35606e-15	2.49028e-13	hybrid proline- or glycine-rich protein 4	736	Similar to Physical impedance induced protein
Os10g0479700	2.33577	3.49759e-15	2.58771e-13	-	1656	Protein of unknown function DUF250 domain containing protein
Os08g0173300	2.66242	3.54204e-15	2.61295e-13	-	866	Small peptides, Anti-herbivore defense response, Response to wounding and oral secretio
Os02g0753700	4.38569	3.58081e-15	2.63387e-13	VQ motif-containing protein 9	816	VQ domain containing protein
Os04g0589400	3.83051	3.67628e-15	2.69626e-13	-	2133	Conserved hypothetical protein
Os01g0881300	-2.2226	3.92925e-15	2.87346e-13	SWEET1A	1205	Non-protein coding transcript
Os05g0537100	2.03866	4.51792e-15	3.29443e-13	WRKY GENE 7	1151	WRKY transcription factor 10
Os06g0660800	1.75622	4.5993e-15	3.34414e-13	-	772	Protein kinase domain containing protein
Os08g0141400	2.82337	4.78828e-15	3.47157e-13	-	2323	Similar to mRNA, clone: RTFL01-03-I20
Os01g0764400	2.1178	4.85023e-15	3.50644e-13	chorismate mutase	1249	Similar to Chorismate mutase, chloroplast precursor (EC 5.4.99.5) (CM-1)
Os02g0625000	-1.41118	4.872e-15	3.51214e-13	cryptochrome 2	2985	Cryptochrome 2, blue light photoreceptor, Promotion of flowering tim
Os06g0561000	2.84776	5.02484e-15	3.61203e-13	Myo-inositol oxygenase	1288	Myo-inositol oxygenase, Drought stress toleranc
Os04g0599000	1.93484	5.15335e-15	3.69392e-13	WALL-ASSOCIATED KINASE GENE 53	3700	Similar to WAK53a - OsWAK receptor-like protein kinase
Os05g0161200	1.35975	5.33884e-15	3.81607e-13	CRSH1	2036	RelA/SpoT domain containing protein
Os06g0549900	4.19568	5.77075e-15	4.11317e-13	-	1972	FAD linked oxidase, N-terminal domain containing protein
Os01g0823700	-2.89076	5.95361e-15	4.23158e-13	-	3473	Protein of unknown function DUF641, plant domain containing protein
Os02g0225900	3.66782	6.13241e-15	4.34645e-13	-	1608	Conserved hypothetical protein
Os03g0726200	-1.45055	6.74207e-15	4.76521e-13	INOSITOL 1,3,4-TRISPHOSPHATE 5/6-KINASE 3	2669	Similar to Hydroxyproline-rich glycoprotein DZ-HRGP precursor
Os01g0886900	2.57712	7.07267e-15	4.98495e-13	ROOT UV-B SENSITIVE 6A	1917	Similar to EMB1879 (EMBRYO DEFECTIVE 1879)
novel.615	2.52533	8.2471e-15	5.79656e-13	-	2071	- && sp|Q7XBQ9|RGA2_SOLBU Disease resistance protein RGA2 OS=Solanum bulbocastanum OX=147425 GN=RGA2 PE=1 SV=1 && PF00931:NB-ARC domain
Os06g0328400	2.79686	8.57629e-15	6.01124e-13	-	2502	Protein kinase, catalytic domain domain containing protein
Os08g0557900	1.33939	8.61404e-15	6.02103e-13	URH1	1510	Inosine/uridine-preferring nucleoside hydrolase domain containing protein
Os03g0146400	1.50923	8.86064e-15	6.17633e-13	Pheophorbide a oxygenase	2098	Pheophorbide a oxygenase, Leaf senescence, Wound response
Os08g0434632	3.32205	9.08685e-15	6.31661e-13	CELLULOSE SYNTHASE LIKE A11	2633	Conserved hypothetical protein
Os01g0267300	2.94006	9.51929e-15	6.59908e-13	serpin-Z12	1580	Hypothetical conserved gene
Os12g0126300	5.96447	9.64704e-15	6.66938e-13	APETALA2/ETHYLENE-RESPONSIVE ELEMENT BINDING PROTEIN 155	1341	Similar to AP2 domain containing protein, expressed
Os03g0297400	1.62338	9.72906e-15	6.70775e-13	-	1487	Acyl transferase domain containing protein
Os08g0342300	2.00136	1.1434e-14	7.86183e-13	BRI1 LIKE 3	3645	BR receptor kinase, Brassinosteroid (BR) perception in the roo
Os01g0719100	-2.03909	1.18282e-14	8.11083e-13	RING zinc-finger protein 34, RING finger protein 1	3351	Similar to RING finger and CHY zinc finger domain-containing protein 1
Os12g0635400	2.13508	1.19116e-14	8.14594e-13	-	815	VQ domain containing protein
Os07g0491800	-2.25062	1.32628e-14	9.04552e-13	-	1839	Similar to taxane 13-alpha-hydroxylase
Os11g0135900	1.94527	1.3386e-14	9.10497e-13	ZINC-INDUCED FACILITATOR-LIKE 7	3098	Major facilitator superfamily protein
Os08g0509100	3.3107	1.36056e-14	9.22957e-13	LIPOXYGENASE 8	3272	Similar to Lipoxygenase, chloroplast precursor (EC 1.13.11.12)
Os09g0533300	1.44395	1.45884e-14	9.86977e-13	-	1443	Metallophosphoesterase domain containing protein
Os01g0127600	4.86557	1.48838e-14	1.00428e-12	-	878	Similar to Bowman-Birk type proteinase inhibitor D-II precursor (IV)
Os01g0801901	-1.99495	1.61929e-14	1.08971e-12	b-ZIP TRANSCRIPTION FACTOR 7	1223	Similar to Transcription factor (Fragment)
Os08g0556200	2.02634	1.64417e-14	1.10351e-12	-	622	Similar to Dihydroneopterin aldolase
Os01g0824800	1.88656	1.67413e-14	1.12065e-12	-	1489	Conserved hypothetical protein
Os01g0712700	3.62844	1.85238e-14	1.23669e-12	-	1373	CMP/dCMP deaminase, zinc-binding domain containing protein
Os05g0365600	2.47741	1.933e-14	1.28712e-12	BETA-GLUCOSIDASE 19	1838	Similar to Hydroxyisourate hydrolase
Os07g0510100	-1.62985	1.98311e-14	1.31703e-12	-	1570	Similar to Methionine aminopeptidase-like protein
Os01g0940700	2.74256	2.10948e-14	1.39728e-12	beta-1, 3-glucanase, pathogenesis-related protein 2	1297	Similar to Glucan endo-1,3-beta-glucosidase GII precursor (EC 3.2.1.39) ((1->3)- beta-glucan endohydrolase GII) ((1->3)-beta-glucanase isoenzyme GII) (Beta-1,3-endoglucanase GII)
Os09g0444900	3.96096	2.13747e-14	1.40905e-12	-	1392	Similar to plant viral-response family protein
Os04g0404900	-1.78765	2.13839e-14	1.40905e-12	-	1621	Similar to H0502B11.6 protein
Os10g0442900	1.39528	2.31452e-14	1.52115e-12	ABC TRANSPORTER G FAMILY MEMBER 25	2977	ABC transporter, White-brown complex homolog protein, Silicon-promoted formation of Casparian bands in the exodermi
Os09g0554300	1.41144	2.35478e-14	1.5436e-12	PIN likes 7a	1912	Auxin efflux carrier domain containing protein
Os10g0515900	11.0713	2.3761e-14	1.55355e-12	-	1871	Cytochrome P450 family protein
Os05g0530400	1.60044	2.44846e-14	1.59674e-12	RICE SQUAMOSA PROMOTER-BINDING-LIKE 7	1960	Heat stress transcription factor Spl7 (Heat shock transcription factor) (Heat shock factor RHSF10)
Os03g0799300	3.44944	2.48804e-14	1.61837e-12	-	671	Conserved hypothetical protein
Os02g0526400	1.60314	2.64146e-14	1.71376e-12	CLASS I CLP ATPASE D1	2618	Similar to ATP-dependent Clp protease ATP-binding subunit
Os11g0702100	9.06502	2.74009e-14	1.77321e-12	-	1167	Similar to Class III chitinase homologu
Os08g0508500	-4.23136	2.99044e-14	1.93028e-12	Jumonji 717	1602	Similar to predicted protein
Os02g0626532	2.95335	3.07385e-14	1.97907e-12	-	2533	Hypothetical gene
Os10g0520100	3.97838	3.31879e-14	2.13136e-12	F-box protein 559	1260	Cyclin-like F-box domain containing protein
novel.967	4.52774	3.41162e-14	2.18542e-12	-	3821	- && - && -
Os12g0290150	1.12482	3.44971e-14	2.20424e-12	-	2330	Similar to QS (QUINOLINATE SYNTHASE); 4 iron, 4 sulfur cluster binding / enzyme activator/ protein homodimerization/ quinolinate synthetase A
Os07g0637300	2.03451	3.50026e-14	2.23091e-12	pyruvate dehydrogenase kinase, pyruvate dehydrogenase kinase 2	1421	Similar to Pyruvate dehydrogenase kinase
Os01g0673800	-1.28835	3.59507e-14	2.28558e-12	guanine nucleotide exchange factor for Rop 6	2002	Similar to ATP synthase protein I -related
Os07g0541200	1.66983	3.64247e-14	2.30991e-12	-	2101	Similar to receptor-like serine-threonine protein kinase
Os04g0533300	-1.55799	3.86736e-14	2.4464e-12	REMORIN 1.5	1012	Similar to Remorin (pp34)
Os06g0693100	-2.99421	4.0839e-14	2.57693e-12	-	2942	NB-ARC domain containing protein
Os11g0643100	5.80789	4.55136e-14	2.86475e-12	TRYPTAMINE BENZOYL TRANSFERASE 2	1584	Transferase family protein
Os02g0815400	-1.41052	4.7558e-14	2.986e-12	-	1123	Similar to Tfm5 protein
Os02g0640500	4.87186	4.86688e-14	3.04819e-12	Salt Intolerance 1	2125	Lectin receptor-like kinase, Mediation of salt sensitivity, Regulation of ethylene homeostasi
Os12g0203000	-1.61824	5.16515e-14	3.22701e-12	CDK-LIKE 8, cyclin-dependent kinase-like 8	2644	Similar to Cyclin-dependent protein kinase-like protein
Os01g0925700	1.99242	5.23073e-14	3.25993e-12	-	1384	Similar to predicted protein
Os03g0856300	2.3995	5.38789e-14	3.34963e-12	-	651	Similar to Acyl carrier protein III, chloroplast precursor (ACP III)
Os04g0471300	1.78613	5.74701e-14	3.56413e-12	-	1230	Similar to H0418A01.6 protein
Os08g0158200	3.53361	5.79493e-14	3.58506e-12	-	1691	FAD linked oxidase, N-terminal domain containing protein
Os02g0173800	1.24277	5.99701e-14	3.70104e-12	-	1706	Protein of unknown function DUF284, transmembrane eukaryotic family protein
Os01g0879200	4.29633	6.03308e-14	3.71424e-12	Disease-resistance response gene/DRR206	851	Plant disease resistance response protein domain containing protein
Os12g0560200	4.54789	6.15688e-14	3.78125e-12	LIPOXYGENASE 12	301	Similar to Lipoxygenase
Os10g0418900	3.33279	6.1999e-14	3.79845e-12	-	407	Hypothetical conserved gene
Os11g0490900	2.24671	6.74259e-14	4.12096e-12	WRKY GENE 72	1174	Similar to WRKY transcription factor 72
Os01g0919400	1.78368	7.02212e-14	4.28146e-12	SUCROSE PHOSPHATE SYNTHASE	3255	Sucrose phosphate synthase, Sucrose synthesis in pollen germinatio
Os03g0711100	-2.0712	7.20348e-14	4.38148e-12	B-box-containing protein 10, CCT domain-containing gene 14, CCT (CO, CO-LIKE and TOC1) domain protein 14, CCT domain protein 14	1840	Member of the CONSTANS-like (COL) family, Flowering time represso
novel.1599	4.99687	7.49384e-14	4.54716e-12	-	3893	- && - && -
Os07g0122200	1.62496	7.58873e-14	4.59372e-12	-	2425	Protein of unknown function DUF1719, Oryza sativa family protein
Os06g0603000	1.41269	7.66771e-14	4.63046e-12	PHOTOSENSITIVITY 5	1330	Heme-oxygenase, Phytochrome chromophore biosynthesis, Nitric oxide- and auxin-induced lateral root formatio
Os01g0597600	2.43871	8.30482e-14	5.00326e-12	amino acid transporter-like 15	1515	Amino acid transporter, transmembrane domain containing protein
Os06g0103800	2.04608	8.36242e-14	5.02547e-12	-	2502	Protein of unknown function DUF125, transmembrane family protein
Os11g0474800	3.61382	8.38142e-14	5.02547e-12	ENT-KAURENE SYNTHASE 8	1569	Similar to Isoform 2 of Stemar-13-ene synthase
Os06g0671600	4.73975	8.81101e-14	5.27057e-12	SMALL AUXIN-UP RNA 26	581	Beta tubulin, autoregulation binding site domain containing protein
Os07g0129200	3.5881	8.93624e-14	5.33287e-12	PATHOGENESIS-RELATED GENE 1A	934	Pathogenesis-related 1a protein, Regulation of abiotic stress response
Os05g0574800	-1.7771	8.99753e-14	5.35681e-12	-	3076	Hypothetical conserved gene
Os12g0263200	1.56487	9.95783e-14	5.91462e-12	-	1182	Pinoresinol-lariciresinol reductase TH2
Os08g0483200	-1.19706	1.00904e-13	5.97932e-12	-	3166	Nucleotide-binding, alpha-beta plait domain containing protein
Os08g0425200	-2.30146	1.01171e-13	5.98112e-12	RcbX, RbcX	953	Chaperonin-like RbcX domain containing protein
Os04g0226800	2.42796	1.06878e-13	6.30379e-12	-	2655	Similar to OSIGBa0135L04.4 protein
Os06g0140700	-1.81363	1.1585e-13	6.81711e-12	HOMEOBOX GENE 2	1391	Similar to Homeodomain leucine zipper protein (Fragment)
Os01g0237750	5.75466	1.18755e-13	6.97182e-12	-	366	Hypothetical conserved gene
Os06g0726300	3.08521	1.24461e-13	7.28987e-12	NAC DOMAIN-CONTAINING PROTEIN 95	1234	NAC transcription factor, Drought and cold stress toleranc
Os03g0586400	-2.20717	1.25046e-13	7.30723e-12	-	2742	Conserved hypothetical protein
Os04g0119800	2.5047	1.26147e-13	7.35458e-12	-	2548	Leucine-rich repeat domain containing protein
Os02g0528000	1.54501	1.38728e-13	8.06948e-12	-	860	Zinc finger, RING-type domain containing protein
Os03g0736400	-1.59684	1.42733e-13	8.28342e-12	-	1475	Protein of unknown function methylase putative domain containing protein
Os11g0701600	4.16111	1.44251e-13	8.35239e-12	-	383	Glycoside hydrolase, family 18, catalytic domain domain containing protein
Os12g0616900	1.85074	1.47722e-13	8.53381e-12	-	1415	Similar to Pyruvate dehydrogenase E1 beta subunit (Fragment)
Os02g0582800	3.03046	1.51412e-13	8.72704e-12	-	932	Conserved hypothetical protein
Os09g0517100	2.73474	1.53715e-13	8.83963e-12	-	4276	NB-ARC domain containing protein
Os04g0684100	-1.59291	1.54241e-13	8.84979e-12	-	2022	Hypothetical conserved gene
Os10g0513900	1.78485	1.59115e-13	9.10878e-12	-	1788	Cytochrome P450 family protein
Os10g0558750	2.22167	1.60527e-13	9.16887e-12	-	1348	Similar to Oxidoreductase, 2OG-Fe oxygenase family protein, expressed
Os05g0550800	2.72486	1.63876e-13	9.33909e-12	-	2251	Serine/threonine protein kinase domain containing protein
Os12g0217800	5.28445	1.6567e-13	9.42009e-12	-	712	Hypothetical gene
Os10g0370500	2.41491	1.72109e-13	9.7643e-12	-	1814	Glycoside hydrolase, catalytic core domain containing protein
novel.1430	6.69715	1.73901e-13	9.83513e-12	-	1245	- && sp|Q7FAE1|MOMAS_ORYSJ Momilactone A synthase OS=Oryza sativa subsp. japonica OX=39947 GN=Os04g0179200 PE=2 SV=1 && -
Os11g0700500	-1.77806	1.74135e-13	9.83513e-12	MYBAS1	1199	Similar to Snapdragon myb protein 305 homolog
Os12g0493900	-5.68543	1.79036e-13	1.00894e-11	-	2010	Armadillo-like helical domain containing protein
Os09g0520800	4.24688	1.92352e-13	1.08157e-11	-	1576	Glycoside hydrolase, family 29 (alpha-L-fucosidase) protein
Os01g0266800	2.68323	1.92779e-13	1.08157e-11	-	1826	Cystinosin/ERS1p repeat containing protein
Os03g0758100	-3.15361	2.0229e-13	1.13242e-11	Starch phosphorylase 1, plastidial starch phosphorylase1, plastidial starch phosphorylase 1, Plastidic a-1, 4-glucan phosphorylase 2	3049	Similar to Phosphorylase (Fragment)
Os10g0538200	5.03267	2.14643e-13	1.19892e-11	-	1401	Peptidase aspartic, catalytic domain containing protein
Os04g0447700	2.50863	2.18478e-13	1.21765e-11	-	1344	Similar to Polyketide reductase
Os03g0377700	-1.41148	2.41839e-13	1.34489e-11	CELLULOSE SYNTHASE LIKE A5	2002	Cellulose synthase-like A5
Os10g0528300	3.46473	2.4527e-13	1.36098e-11	TAU GLUTATHIONE S-TRANSFERASE 4	990	Tau class GST protein 4
Os03g0660500	2.96431	2.63305e-13	1.45786e-11	SMALL AUXIN-UP RNA 17	433	Auxin responsive SAUR protein domain containing protein
Os03g0699700	3.89289	2.68291e-13	1.48222e-11	R9-LIPOXYGENASE 1	2828	9-lipoxigenase
Os04g0337500	-3.6654	2.77992e-13	1.53247e-11	-	1446	Aldo/keto reductase family protein
Os07g0182100	1.71882	3.18964e-13	1.75451e-11	putative OsTSA, alpha-subunit of tryptophan synthase, tryptophan synthase alpha chain	1256	Similar to Tryptophan synthase alpha chain
Os01g0660300	1.95258	3.27396e-13	1.79594e-11	-	1444	Similar to Pyruvate kinase
Os08g0526100	-1.52917	3.27915e-13	1.79594e-11	UDP-glucuronic acid 4-epimerase 2	1955	NAD(P)-binding domain containing protein
Os02g0223700	-1.80102	3.40559e-13	1.86116e-11	-	1204	Protein of unknown function DUF3511 domain containing protein
Os04g0647800	1.23381	3.46486e-13	1.88787e-11	-	1990	Similar to Glycerol kinase-like protein
Os01g0290000	-1.15649	3.46938e-13	1.88787e-11	-	2059	Similar to Cyprosin precursor (EC 3.4.23.-) (Fragment)
Os01g0228400	1.68536	3.9065e-13	2.12117e-11	-	2449	Pentatricopeptide repeat domain containing protein
Os03g0731900	1.2618	3.96329e-13	2.14739e-11	1-hydroxy-2-methyl-2-(E)-butenyl 4-diphosphate reductase, HMBDP reductase	1864	Similar to Isopentenyl/dimethylallyl diphosphate synthase (Fragment)
Os07g0529000	6.37213	4.2299e-13	2.28695e-11	isocitrate lyase, endosperm-specific gene 107	2091	Similar to Isocitrate lyase (Fragment)
Os03g0776400	2.85393	4.36037e-13	2.35246e-11	-	1453	Conserved hypothetical protein
Os11g0167800	-2.10185	4.75398e-13	2.55936e-11	ABSCISIC ACID-STRESS-RIPENING-INDUCIBLE 5 PROTEIN	850	Similar to Anth (Pollen-specific desiccation-associated LLA23 protein)
Os07g0564500	3.4827	4.89744e-13	2.631e-11	-	1961	Pyridine nucleotide-disulphide oxidoreductase, NAD-binding region domain containing protein
Os02g0562600	2.32187	5.07258e-13	2.71931e-11	POWDERY-MILDEW-RESISTANCE GENE O_	3141	Similar to Seven trans-membrane protein (Fragment)
Os01g0954000	2.7401	5.20222e-13	2.78291e-11	-	765	NADPH-dependent FMN reductase family protein
Os03g0830400	3.76842	5.33332e-13	2.84702e-11	-	839	PGPS/D12
Os03g0400700	3.78861	5.40468e-13	2.87905e-11	LATE EMBRYOGENESIS ABUNDANT PROTEIN 11	602	Similar to retrotransposon protein
Os07g0548300	-1.42295	5.58484e-13	2.96876e-11	-	2623	Hypothetical conserved gene
novel.1059	3.41114	5.80789e-13	3.08086e-11	-	2007	- && - && -
Os04g0674700	3.02202	5.93233e-13	3.14029e-11	-	1897	Similar to AMP-binding protein (Adenosine monophosphate binding protein 5 AMPBP5)
Os01g0901200	-1.70585	6.06329e-13	3.20286e-11	RecA	1758	Similar to RecA protein (Fragment)
Os01g0872000	-3.33275	6.07585e-13	3.20286e-11	-	1795	TGF-beta receptor, type I/II extracellular region family protein
Os01g0901900	-1.06268	6.42153e-13	3.37804e-11	-	2218	S1, RNA binding domain containing protein
Os03g0838400	3.50308	6.54866e-13	3.43777e-11	AMMONIUM TRANSPORTER 3;2	1788	Ammonium transporter
Os07g0435300	-1.63464	6.67946e-13	3.49918e-11	PHOTOSYSTEM I SUBUNIT	509	Photosystem I reaction center subunit IV, chloroplast precursor (PSI- E) (Photosystem I 10.8 kDa polypeptide)
Os03g0743500	1.23946	7.07297e-13	3.69767e-11	CALMODULIN-LIKE PROTEIN 4	2183	Calcium-binding EF-hand domain containing protein
Os11g0644800	2.41512	7.25916e-13	3.78719e-11	-	1407	Similar to Tyrosine/nicotianamine aminotransferases family protein, expressed
Os05g0506000	-2.25272	7.28762e-13	3.79421e-11	-	1274	Similar to MS5-like protein (Fragment)
Os09g0440300	1.34608	7.37002e-13	3.82923e-11	ALDEHYDE DEHYDROGENASE 7	2240	Aldehyde dehydrogenase, Seed maturation, Maintenance of viability during storage, Lysine catabolis
Os09g0472700	2.52513	8.08318e-13	4.19116e-11	-	645	Similar to blight-associated protein p12
Os12g0247700	9.79984	8.22262e-13	4.25474e-11	jacalin-related lectin 1	1203	Similar to Jasmonate-induced protein
Os02g0736900	2.68874	8.33646e-13	4.30485e-11	-	577	Conserved hypothetical protein
Os02g0191300	1.73603	8.786e-13	4.52774e-11	amino acid transporter-like 6	1732	Similar to Amino acid transporter-like protein
Os06g0313440	3.83561	9.75832e-13	5.01859e-11	-	600	SAM dependent carboxyl methyltransferase domain containing protein
Os03g0682100	4.40961	9.84625e-13	5.0462e-11	MAJOR FACILITATOR SUPERFAMILY 1	1905	Similar to nitrate and chloride transporter
Os01g0957200	3.14917	9.85188e-13	5.0462e-11	-	1463	Protein of unknown function DUF3411 domain containing protein
Os04g0630400	1.87838	9.89239e-13	5.05671e-11	-	1418	NAD(P)-binding domain containing protein
Os08g0342400	-1.20133	1.07693e-12	5.49386e-11	-	3956	Similar to aspartate kinase-homoserine dehydrogenase
Os01g0631800	3.07183	1.11473e-12	5.67525e-11	-	766	Conserved hypothetical protein
Os07g0194800	2.17924	1.21672e-12	6.18208e-11	-	2465	Similar to galactosyltransferase/ transferase, transferring hexosyl groups
Os03g0750100	-1.31808	1.22036e-12	6.18811e-11	-	1062	Similar to TPR Domain containing protein, expressed
Os10g0189600	1.51741	1.24718e-12	6.31149e-11	-	2112	Pyridoxal phosphate-dependent transferase, major region, subdomain 1 domain containing protein
Os02g0664300	1.09483	1.25602e-12	6.34353e-11	Subtilisin 19, SUBTILISIN 19	4750	Peptidase S8 and S53, subtilisin, kexin, sedolisin domain containing protein
Os05g0178600	-1.16923	1.28963e-12	6.50032e-11	IAA15	1201	Similar to Auxin-responsive protein (Aux/IAA) (Fragment)
Os04g0667700	1.09124	1.31472e-12	6.61358e-11	F-box protein 236	2323	Similar to Actin-related protein 8A
Os10g0425400	2.34821	1.42472e-12	7.1527e-11	OsSTA244	1261	BTB/POZ-like domain containing protein
Os02g0607700	2.6836	1.56652e-12	7.83809e-11	-	1123	Short-chain dehydrogenase/reductase SDR domain containing protein
Os11g0135000	1.835	1.56743e-12	7.83809e-11	ZINC-INDUCED FACILITATOR-LIKE 5	1885	Similar to Major facilitator superfamily antiporter
Os07g0203300	-1.26363	1.63643e-12	8.16699e-11	-	2457	Nucleic acid-binding, OB-fold domain containing protein
Os04g0517350	1.27879	1.79425e-12	8.93699e-11	-	2526	Hypothetical protein
Os01g0775100	1.23544	1.80889e-12	8.99223e-11	-	3120	Plus-3 domain containing protein
Os11g0150400	-4.95171	1.94727e-12	9.6547e-11	-	1052	Stress responsive alpha-beta barrel domain containing protein
Os07g0518100	2.76924	1.94979e-12	9.6547e-11	-	1822	Cytochrome P450 family protein
Os12g0116600	1.75289	2.00279e-12	9.89775e-11	WRKY GENE 95	3210	Similar to Transcription factor (Fragment)
Os05g0526700	3.83821	2.01212e-12	9.9245e-11	-	971	Harpin-induced 1 domain containing protein
Os01g0113200	1.46127	2.05681e-12	1.01059e-10	RECEPTOR-LIKE CYTOPLASMIC KINASE 2	1944	Similar to Receptor serine/threonine kinase
Os07g0464200	2.86221	2.05689e-12	1.01059e-10	-	1123	Similar to O-methyltransferase ZRP4
Os10g0512400	3.12115	2.1217e-12	1.04042e-10	coniferaldehyde 5-hydroxylase 1, ferulate 5-hydroxylase 1	2088	Coniferaldehyde 5-hydroxylase, Lignin biosynthesi
Os04g0490800	1.44169	2.15047e-12	1.05113e-10	4-nitrophenylphosphatase 1	1374	Haloacid dehalogenase-like hydrolase domain containing protein
Os09g0110300	1.53153	2.15185e-12	1.05113e-10	cyclase-like 4	1111	Putative cyclase family protein
Os08g0514000	3.53295	2.4183e-12	1.179e-10	-	1005	Protein kinase, catalytic domain domain containing protein
Os03g0321300	-2.47685	2.56244e-12	1.24687e-10	F-box protein 137	1507	Cyclin-like F-box domain containing protein
Os03g0200000	3.36807	2.59778e-12	1.26164e-10	-	1140	Similar to Haemolysin-III related family protein, expressed
Os04g0451700	3.07784	2.6121e-12	1.26617e-10	-	588	Conserved hypothetical protein
Os10g0496900	-1.88941	2.62194e-12	1.26851e-10	FADED GREEN LEAF	2963	Similar to Protochlorophyllide reductase B, chloroplastic
Os07g0677500	8.85721	2.70697e-12	1.30715e-10	PEROXIDASE 3006	1318	Similar to Peroxidase precursor (EC 1.11.1.7)
Os02g0712700	2.0169	2.73146e-12	1.31646e-10	-	2613	Concanavalin A-like lectin/glucanase domain containing protein
Os05g0405000	1.3946	2.81116e-12	1.3523e-10	FLOURY ENDOSPERM 4	3338	Orthophosphate dikinase precursor (EC 2.7.9.1)
Os02g0736200	1.75736	2.86044e-12	1.37339e-10	RNA-DEPENDENT RNA POLYMERASE 1	3595	RNA-dependent RNA polymerase, Regulation of endogenous genes through smRNA-mediated pathways involving DNA methylatio
Os02g0649800	2.66918	2.94453e-12	1.41109e-10	-	816	Similar to Cytochrome B5 homolog (Fragment)
Os08g0282700	2.06203	3.03344e-12	1.45095e-10	-	623	Hypothetical gene
Os05g0399800	5.09732	3.14547e-12	1.5017e-10	-	1111	Leucine-rich repeat, N-terminal domain containing protein
Os07g0569600	-1.90198	3.26772e-12	1.55712e-10	-	818	Chaperonin-like RbcX domain containing protein
Os03g0790500	3.59665	3.32624e-12	1.58203e-10	ga insensitive dwarf1, ga insensitive dwarf 1	1322	Alpha/beta hydrolase fold-3 domain containing protein
Os01g0822800	-2.54272	3.50205e-12	1.66252e-10	-	1293	Similar to RING-H2 finger protein ATL3C
Os02g0532500	2.14651	3.66438e-12	1.73633e-10	GERMIN-LIKE PROTEIN 2-4	992	Germin-like protein, Fungal blast and bacterial blight resistanc
Os10g0181600	-1.76814	3.71059e-12	1.75494e-10	-	1326	Methyltransferase type 11 domain containing protein
Os08g0538600	1.30633	3.78034e-12	1.78459e-10	-	1718	Stress up-regulated Nod 19 family protein
Os08g0458200	2.75513	3.81414e-12	1.79719e-10	-	1021	Similar to MTD1
Os08g0544400	5.51774	3.82844e-12	1.80058e-10	PLEIOTROPIC DRUG RESISTANCE 1	1638	ABC-2 type transporter domain containing protein
Os06g0476200	-2.10396	3.94958e-12	1.85411e-10	-	2260	Similar to Phosphoglucomutase precursor (EC 5.4.2.2)
Os03g0233900	8.75783	4.08699e-12	1.91506e-10	HEMOGLOBIN 1	799	Non-symbiotic hemoglobin 1 (rHb1
Os07g0416900	2.5697	4.12894e-12	1.93114e-10	fatty acid desaturase 2-3, microsomal delta-12 fatty acid desaturase2-3	1356	Similar to Omega-6 fatty acid desaturase, endoplasmic reticulum isozyme 2 (EC 1.14.19.-)
Os05g0125500	1.10342	4.22524e-12	1.97253e-10	-	1499	Similar to Isovaleryl-CoA dehydrogenase, mitochondrial precursor (EC 1.3.99.10) (IVD)
Os11g0130200	-3.02628	4.38205e-12	2.04197e-10	-	1025	Protein of unknown function DUF309 family protein
Os02g0569900	3.90863	4.80991e-12	2.23723e-10	P-450 76M7	1657	Cytochrome P450 family protein
Os02g0467600	3.98663	4.84648e-12	2.2501e-10	cinnamate 4-hydroxylase 1	1909	Similar to Cinnamate 4-hydroxylase CYP73
Os01g0237500	3.54168	4.97121e-12	2.30378e-10	-	571	NmrA-like family protein
Os08g0536300	-1.62422	5.00418e-12	2.31482e-10	B-box-containing protein 26, CCT domain-containing gene 30, CCT (CO, CO-LIKE and TOC1) domain protein 30, CCT domain protein 30	1891	Similar to Hd1
Os08g0360300	2.3766	5.05301e-12	2.33299e-10	-	1516	Calmodulin binding protein-like domain containing protein
Os03g0448600	1.64642	5.06189e-12	2.33299e-10	OsWD40-76	1354	WD40 repeat-like domain containing protein
Os01g0804400	3.16831	5.17371e-12	2.38019e-10	-	1756	Cytochrome P450 family protein
Os06g0185300	5.70386	5.26063e-12	2.41578e-10	PUTRESCINE HYDROXYCINNAMOYL TRANSFERASE 2	1183	Transferase family protein
Os05g0403000	2.73605	5.32481e-12	2.44083e-10	-	1431	Peptidase aspartic, catalytic domain containing protein
Os01g0158200	1.32478	5.34533e-12	2.4458e-10	SERINE CARBOXYPEPTIDASE 1	1749	Similar to Serine carboxypeptidase II-1 precursor (EC 3.4.16.6) (CP-MII.1) (Fragment)
Os05g0421450	1.49495	5.82258e-12	2.65936e-10	-	482	Hypothetical protein
Os01g0197700	4.90717	5.86672e-12	2.6747e-10	GRAIN NUMBER 1A	2147	Cytokinin oxidase/dehydrogenase, Regulation of grain productio
Os03g0602600	-1.59564	5.8895e-12	2.68025e-10	-	2119	PfkB family fructokinase, WLP2 paralog, Chloroplast biogenesis and plant growth, Protection of chloroplasts under heat stres
Os12g0639600	1.32792	6.12447e-12	2.78218e-10	-	2983	Similar to Hedgehog-interacting-like protein
Os03g0322600	-1.58041	6.4388e-12	2.91903e-10	-	1134	Conserved hypothetical protein
Os09g0548400	-2.36688	6.4488e-12	2.91903e-10	-	1851	Dimethylaniline monooxygenase, N-oxide-forming domain containing protein
Os02g0620400	2.9939	6.60858e-12	2.98602e-10	-	762	RmlC-like jelly roll fold domain containing protein
Os04g0583000	3.36038	6.7101e-12	3.02648e-10	F-box protein 229	4613	Conserved hypothetical protein
Os07g0641600	-1.47461	6.99535e-12	3.14953e-10	-	1565	SAM (and some other nucleotide) binding motif domain containing protein
Os03g0198300	1.14154	7.0422e-12	3.16499e-10	DnaJ domain protein C25	2244	Heat shock protein DnaJ, N-terminal domain containing protein
Os08g0468100	1.46148	7.10102e-12	3.18577e-10	Rubisco activase, nitrate reductase apoenzyme 1, nitrate reductase 1, Nitrate reductase [NADH]1	3267	Similar to Nitrate reductase
Os09g0357400	2.42672	7.25714e-12	3.25004e-10	-	1946	Disease resistance protein domain containing protein
Os05g0522600	2.04927	7.35704e-12	3.28896e-10	-	3292	Leucine-rich repeat, plant specific containing protein
Os11g0531700	2.80658	7.38877e-12	3.29732e-10	-	1096	NUDIX hydrolase domain containing protein
Os01g0268100	1.23976	7.44015e-12	3.31441e-10	ZINC-INDUCED FACILITATOR-LIKE 1	1613	Similar to Major facilitator superfamily antiporter
Os01g0687400	2.16619	7.93698e-12	3.52952e-10	-	1186	Similar to Chitinase (EC 3.2.1.14)
Os01g0268300	-1.40111	7.98447e-12	3.5444e-10	GYRB	2776	Similar to DNA gyrase B subunit
Os04g0209300	1.26324	8.15258e-12	3.61269e-10	MULTIDRUG RESISTANCE-ASSOCIATED PROTEIN 10	4967	Similar to Glutathione-conjugate transporter AtMRP4
Os02g0118200	1.56222	8.45381e-12	3.73963e-10	RECEPTOR-LIKE CYTOPLASMIC KINASE 60	1609	Similar to Protein kinase APK1B, chloroplast precursor (EC 2.7.1.-)
Os01g0575200	1.80865	8.50268e-12	3.75468e-10	basic helix-loop-helix protein 024	1990	Helix-loop-helix DNA-binding domain containing protein
Os07g0162900	-2.16065	8.585e-12	3.78443e-10	Cell death associated protein 3	1559	Lipase, GDXG, active site domain containing protein
Os11g0116300	3.01816	8.71281e-12	3.83409e-10	chalcone isomerase	890	Chalcone isomerase domain containing protein
Os02g0274100	1.20969	8.82616e-12	3.87723e-10	ABNORMAL INFLORESCENCE MERISTEM1	2792	3-hydroxyacyl-CoA dehydrogenase, Multifunctional protein, RNA- and microtubule-binding protein, Salicylic acid (SA) biosynthesis, Maintenance of root meristem activity, Beta -oxidation of fatty acid
novel.1695	3.29369	9.58763e-12	4.20443e-10	-	1182	- && - && -
Os12g0278800	1.04439	1.00266e-11	4.38931e-10	ZINC FINGER CCCH DOMAIN-CONTAINING PROTEIN 65	2002	Similar to Zinc finger CCCH type domain containing protein ZFN-like 1. Splice isoform 3
Os04g0401700	2.24967	1.00626e-11	4.3975e-10	HIGH-AFFINITY POTASSIUM(K+) TRANSPORTER 1	3183	Potassium transporter, Potassium mediated growth, Salt toleranc
Os04g0442300	-2.15822	1.01566e-11	4.4309e-10	A-TYPE RESPONSE REGULATOR 1	1808	A-type response regulator, Cytokinin signalin
Os10g0321700	-1.26124	1.04894e-11	4.56821e-10	-	1650	Similar to Ribonucleoprotein like protein
Os01g0830000	1.04983	1.09932e-11	4.77942e-10	ABC TRANSPORTER I FAMILY MEMBER 5	1977	Similar to Plastid sufB (Fragment)
Os01g0971200	1.15642	1.15088e-11	4.99496e-10	-	1930	Protein of unknown function DUF707 family protein
Os04g0610500	-1.44849	1.15316e-11	4.99628e-10	-	1323	Peptidase M24A, methionine aminopeptidase, subfamily 1 protein
Os01g0770400	-1.10629	1.1576e-11	5.00697e-10	F-box protein 40	1827	Cyclin-like F-box domain containing protein
Os01g0609501	4.84246	1.16533e-11	5.03181e-10	-	714	Hypothetical protein
Os07g0631700	2.23137	1.21381e-11	5.2322e-10	-	919	EF-Hand type domain containing protein
Os08g0225000	1.91687	1.21634e-11	5.23419e-10	-	1014	beta-hydroxyacyl-ACP dehydratase, Regulation of fatty acid synthesis, Chloroplast developmen
Os04g0677300	2.77259	1.23315e-11	5.29752e-10	-	1108	Harpin-induced 1 domain containing protein
Os02g0774100	-1.58283	1.2656e-11	5.42113e-10	-	875	Similar to thioredoxin-like 5
Os08g0559600	-1.25317	1.26621e-11	5.42113e-10	dihydroxy-acid dehydratase	2109	Similar to Dihydroxy-acid dehydratase (EC 4.2.1.9) (DAD)
Os05g0227800	-1.92937	1.26934e-11	5.42534e-10	-	1574	Homeodomain-like containing protein
Os08g0344600	-1.42006	1.28593e-11	5.48575e-10	PPT2	1591	Similar to Triose phosphate/phosphate translocator, non-green plastid, chloroplast precursor (CTPT)
Os12g0512100	4.24299	1.28781e-11	5.48575e-10	-	1945	Sugar/inositol transporter domain containing protein
Os08g0320400	1.3797	1.39452e-11	5.93033e-10	-	1594	Similar to Indole-3-glycerol phosphate synthase-like
Os06g0581300	1.76132	1.42232e-11	6.03843e-10	-	1559	Hypothetical conserved gene
Os01g0971000	1.61259	1.42485e-11	6.03902e-10	-	532	Conserved hypothetical protein
Os05g0208000	1.23081	1.43208e-11	6.05951e-10	-	1434	Similar to 2-oxoglutarate/malate translocator
novel.1382	3.60467	1.45327e-11	6.13893e-10	-	1530	- && sp|Q9SK55|NAC42_ARATH Transcription factor JUNGBRUNNEN 1 OS=Arabidopsis thaliana OX=3702 GN=JUB1 PE=1 SV=1 && PF02365:No apical meristem (NAM) protein
Os09g0272600	2.952	1.45866e-11	6.1514e-10	-	477	Conserved hypothetical protein
Os02g0667300	-2.32294	1.46662e-11	6.1747e-10	-	769	Alcohol dehydrogenase superfamily, zinc-containing protein
Os05g0434800	2.10744	1.51634e-11	6.37341e-10	-	608	Protein of unknown function DUF1218 domain containing protein
Os02g0145600	-1.37911	1.56311e-11	6.55908e-10	-	1772	Conserved hypothetical protein
Os02g0327500	1.83436	1.56571e-11	6.55915e-10	-	1740	Protein of unknown function DUF266, plant family protein
Os03g0665200	-2.16827	1.61828e-11	6.76817e-10	-	1307	Protein of unknown function DUF581 family protein
Os03g0153900	1.82025	1.6348e-11	6.82598e-10	-	1589	Aromatic-ring hydroxylase family protein
Os11g0475000	3.4159	1.72372e-11	7.18015e-10	-	4108	Hypothetical protein
Os01g0668901	2.05239	1.7253e-11	7.18015e-10	-	2532	Protein kinase, catalytic domain domain containing protein
Os01g0794400	2.71269	1.73078e-11	7.19113e-10	-	1413	Thioredoxin domain 2 containing protein
Os01g0511100	1.67709	1.73828e-11	7.21043e-10	-	1030	UspA domain containing protein
Os04g0628200	-2.2701	1.75394e-11	7.26348e-10	class III peroxidase 56	3541	Similar to H0303G06.9 protein
Os01g0871800	-2.12807	1.86344e-11	7.69779e-10	-	3002	TGF-beta receptor, type I/II extracellular region family protein
Os02g0584700	2.27618	1.8649e-11	7.69779e-10	-	642	Heavy metal transport/detoxification protein domain containing protein
Os08g0120600	2.24783	1.96696e-11	8.10584e-10	-	1406	Similar to Fructose-bisphosphate aldolase, cytoplasmic isozyme (EC 4.1.2.13)
Os03g0812000	-1.56877	2.13248e-11	8.77368e-10	-	1651	DNA topoisomerase, type IIA, subunit A or C-terminal domain containing protein
Os09g0375000	2.93005	2.26413e-11	9.30021e-10	enolase 1	1916	Enolase (EC 4.2.1.11) (Fragment)
Os01g0940800	1.74045	2.28774e-11	9.38197e-10	beta-1, 3-glucanase 6	1244	Similar to Beta-1,3-glucanase precursor
Os01g0729100	1.51986	2.336e-11	9.56435e-10	-	1223	Protein of unknown function DUF92, transmembrane family protein
Os06g0548000	1.12075	2.39885e-11	9.80585e-10	-	1670	Aspartate aminotransferase (EC 2.6.1.1)
Os09g0433800	-1.56992	2.42722e-11	9.88992e-10	-	915	Similar to Senescence-associated protein SAG102
Os02g0729700	-3.51884	2.42724e-11	9.88992e-10	HOMEOBOX GENE 16	1860	Similar to HAHB-7 (Fragment)
Os05g0549700	-1.17196	2.59851e-11	1.05707e-09	-	1937	Similar to Threonine synthase, chloroplast precursor (EC 4.2.3.1) (TS)
Os09g0562600	2.6515	2.66149e-11	1.08096e-09	WALL-ASSOCIATED KINASE GENE 92	2568	Wall-associated kinase, Positive regulation of rice blast resistanc
Os02g0826100	-1.46537	2.67996e-11	1.08671e-09	RNA helicase 48	2658	Similar to RNA helicase (Fragment)
Os04g0423100	-2.97322	2.72692e-11	1.10399e-09	-	1366	Monooxygenase, FAD-binding domain containing protein
Os01g0681200	1.59159	2.86592e-11	1.15841e-09	-	2545	Similar to Acyl-CoA synthetase (EC 6.2.1.3)
Os03g0189400	2.78577	2.91312e-11	1.17561e-09	-	1405	Similar to Alcohol dehydrogenase ADH
Os03g0725400	-2.21382	2.94919e-11	1.18827e-09	OsWD40-86	1666	Similar to WD-repeat protein 5 (BMP2-induced 3-kb gene protein) (WD-repeat protein BIG-3)
Os03g0196600	1.24798	2.97945e-11	1.19855e-09	SAT4	1380	Similar to satase isoform II
Os11g0181800	1.87088	3.06143e-11	1.22958e-09	-	1408	Similar to Short-chain dehydrogenase Tic32
Os12g0632700	1.05711	3.19492e-11	1.28116e-09	-	1466	Malate dehydrogenase, glyoxysomal precursor (EC 1.1.1.37)
Os09g0472900	2.25991	3.30097e-11	1.32159e-09	-	741	Similar to Blight-associated protein p12 precursor
Os01g0946700	3.00723	3.36757e-11	1.34612e-09	endo-1, 3-beta-glucanase 1	1170	Similar to Glucan endo-1,3-beta-glucosidase GV (EC 3.2.1.39) ((1->3)-beta-glucan endohydrolase GV) ((1->3)-beta-glucanase isoenzyme GV) (Beta-1,3- endoglucanase GV)
Os08g0508800	2.4585	3.42554e-11	1.36714e-09	lipoxygenase Lox2:Os:1, lipoxygenase 9, lipoxygenase 8, herbivore-induced type 2 13-lipoxygenase, RLL2 lipoxygenase	3152	Lipoxygenase, chloroplast precursor (EC 1.13.11.12)
Os12g0576600	-1.80662	3.56521e-11	1.42064e-09	PURPLE ACID PHOSPHATASE 1D	2311	Metallophosphoesterase domain containing protein
Os04g0676100	-1.42343	3.66402e-11	1.45771e-09	Thioredoxin x	791	Similar to Thioredoxin X, chloroplast precursor
Os02g0194100	1.22539	3.76871e-11	1.49701e-09	-	1906	Similar to Citrate synthase (EC 4.1.3.7)
Os01g0769900	-1.05222	3.88541e-11	1.54095e-09	PTAC12	2858	Similar to PTAC12 (PLASTID TRANSCRIPTIONALLY ACTIVE12)
Os08g0480200	-3.22994	3.90993e-11	1.54825e-09	-	1430	2OG-Fe(II) oxygenase domain containing protein
Os05g0268500	1.95474	4.17829e-11	1.65193e-09	SERINE CARBOXYPEPTIDASE 27	2438	Similar to Serine carboxypeptidase 2
Os08g0512500	-1.74181	4.21205e-11	1.66268e-09	-	1037	Similar to Thylakoid lumen protein, chloroplast
Os10g0478000	-1.48382	4.42869e-11	1.74547e-09	G1 LIKE PROTEIN 5	1110	Transcriptional regulator, Regulator of meristem activity, Regulation of inflorescence developmen
Os01g0820400	8.58983	4.50556e-11	1.77301e-09	WRKY GENE 22	798	WRKY transcription factor 22, Resistance to blas
Os05g0550700	1.68763	4.57289e-11	1.79671e-09	-	1313	Protein kinase, catalytic domain domain containing protein
Os11g0702400	5.14421	4.58058e-11	1.79694e-09	-	668	Zinc finger, C2H2-type domain containing protein
Os06g0329900	-1.10038	4.71154e-11	1.84545e-09	-	1439	SAM dependent carboxyl methyltransferase family protein
Os02g0755600	-1.47396	4.83462e-11	1.89073e-09	-	1662	UDP-glucuronosyl/UDP-glucosyltransferase domain containing protein
Os04g0520700	1.87153	4.84823e-11	1.89313e-09	-	1159	Protein of unknown function DUF584 family protein
Os12g0564100	2.25148	5.08953e-11	1.98429e-09	R2R3-MYB	2292	Similar to Myb-like DNA-binding domain containing protein, expressed
novel.55	2.27924	5.20603e-11	2.02659e-09	-	1261	- && sp|Q9M0M2|AB9B_ARATH ABC transporter B family member 9 OS=Arabidopsis thaliana OX=3702 GN=ABCB9 PE=3 SV=2 && PF00664:ABC transporter transmembrane region
novel.368	5.53193	5.49664e-11	2.13643e-09	-	514	- && - && -
Os02g0585100	2.23312	5.67858e-11	2.20376e-09	-	646	Similar to ATFP4
Os02g0514326	2.35526	5.70446e-11	2.21041e-09	-	2754	Hypothetical protein
Os09g0258000	1.31799	5.7574e-11	2.22751e-09	-	2330	Cellular retinaldehyde-binding/triple function, C-terminal domain containing protein
Os04g0434800	1.32919	6.09187e-11	2.35332e-09	ASCORBATE PEROXIDASE 7	1549	Similar to Thylakoid-bound ascorbate peroxidase (EC 1.11.1.11) (Fragment)
Os08g0248800	-2.1949	6.12372e-11	2.36202e-09	PYRB	1351	Similar to Aspartate carbamoyltransferase 3, chloroplast precursor (EC 2.1.3.2) (Aspartate transcarbamylase 3) (ATCase 3)
Os08g0167800	11.5807	6.15115e-11	2.36845e-09	terpene synthase, terpene synthase 30	1542	Similar to Sesquiterpene synthase
Os06g0689600	1.74862	6.1591e-11	2.36845e-09	RECEPTOR-LIKE CYTOPLASMIC KINASE 214	1734	Hypothetical conserved gene
Os02g0526000	-1.77924	6.25951e-11	2.4034e-09	-	2193	Similar to H0502B11.6 protein
Os03g0661600	3.47967	6.29064e-11	2.4117e-09	OsPR5, PR5	1119	Similar to Alpha-amylase/trypsin inhibitor (Antifungal protein)
Os04g0546500	8.77185	6.33485e-11	2.42497e-09	16 kDa oleosin, endosperm-specific gene 72	861	Similar to Oleosin
Os03g0778100	-1.42781	6.47195e-11	2.47371e-09	PHOTOSYSTEM I SUBUNIT	1002	Similar to Photosystem-1 F subunit
Os10g0511600	1.12445	6.76672e-11	2.58248e-09	Lysosomal Pro-x Carboxypeptidase 4, LYSOSOMAL PRO-X CARBOXYPEPTIDASE 4	2071	Similar to prolyl carboxypeptidase like protein
Os05g0305900	1.2771	6.78524e-11	2.58565e-09	-	3313	Protein kinase, core domain containing protein
Os06g0633800	-1.11674	7.11705e-11	2.70801e-09	amino acid transporter-like 5	2004	Amino acid transporter, transmembrane domain containing protein
Os02g0791500	-1.24087	7.27875e-11	2.76538e-09	UDP-glucuronic acid 4-epimerase 3	1741	Similar to Nucleotide sugar epimerase-like protein (UDP-D-glucuronate 4- epimerase) (EC 5.1.3.6)
Os10g0445400	-1.36704	7.39108e-11	2.80385e-09	heat and cold induced 1, RING domain-containing E3 ubiquitin ligase	1191	Zinc finger, RING/FYVE/PHD-type domain containing protein
Os03g0742900	-1.35913	7.55473e-11	2.86163e-09	IAA13	1165	Aux /IAA protein
Os09g0555150	4.18895	7.92241e-11	2.99642e-09	-	1466	Sulfotransferase family protein
Os01g0118000	1.60233	8.077e-11	3.05033e-09	-	1421	Similar to Fructose-bisphosphate aldolase (EC 4.1.2.13) (Fragment)
Os08g0562200	1.01972	8.19501e-11	3.09029e-09	NAC DOMAIN-CONTAINING PROTEIN 40	2955	Membrane-bound NAC-like transcription factor, Transcriptional repressor, Suppression of flowerin
Os05g0514300	-1.17093	8.38028e-11	3.15545e-09	tubby-like protein 10, tubby-like protein 9, F-box protein 267	1697	Similar to Tubby-like protein 3
Os11g0592000	2.86935	8.44783e-11	3.17616e-09	PATHOGENESIS-RELATED GENE 4C	743	Similar to Barwin
Os10g0416100	1.69715	8.89768e-11	3.34033e-09	chitinase RCB4	1210	Class III chitinase RCB4 (EC 3.2.1.14)
Os08g0560500	1.07482	9.04315e-11	3.38991e-09	SERINE CARBOXYPEPTIDASE 41	1743	Peptidase S10, serine carboxypeptidase family protein
Os03g0672300	1.75125	9.26654e-11	3.46851e-09	-	1806	Similar to Pyruvate kinase
Os07g0587300	3.92175	9.73457e-11	3.63831e-09	-	658	Hypothetical conserved gene
Os04g0165700	1.26321	9.77155e-11	3.64675e-09	beta-cyanoalanine synthase	1435	Cysteine synthase (EC 2.5.1.47)
Os12g0225150	-1.09859	9.85208e-11	3.67139e-09	-	1694	Hypothetical protein
Os04g0524600	1.54204	1.01638e-10	3.78196e-09	YELLOW STRIP-LIKE GENE 12	2125	Oligopeptide transporter OPT superfamily protein
novel.270	-3.5868	1.02328e-10	3.80205e-09	-	1137	- && sp|Q9XHV0|MYB80_ARATH Transcription factor MYB80 OS=Arabidopsis thaliana OX=3702 GN=MYB80 PE=1 SV=1 && -
Os06g0107700	-1.42231	1.02722e-10	3.81111e-09	leaf-type ferredoxin-NADP+-oxidoreductase 2, leaf-type FNR 2, Fd NADP+ oxidoreductase 2, LeafFerredoxin-NADP+ Reductase, leaf FNR	1301	Leaf-type ferredoxin-NADP+-oxidoreductase, Regulation of electron partitioning in the chloroplas
Os03g0128800	1.98186	1.07778e-10	3.99282e-09	-	1300	Conserved hypothetical protein
Os01g0253900	1.54163	1.09037e-10	4.03356e-09	-	2714	Similar to triacylglycerol lipase
Os03g0663700	-2.04431	1.14868e-10	4.24308e-09	-	2937	Similar to Endonuclease/Exonuclease/phosphatase family protein, expressed
Os07g0119300	-1.63266	1.1532e-10	4.25358e-09	-	1469	Homeodomain-related domain containing protein
Os10g0571200	1.29463	1.15926e-10	4.26969e-09	-	3647	Similar to Pyruvate kinase isozyme G, chloroplast (EC 2.7.1.40) (Fragment)
Os02g0740600	2.55652	1.19156e-10	4.37591e-09	-	554	Conserved hypothetical protein
Os04g0448900	-1.69308	1.21379e-10	4.45108e-09	ZEAXANTHIN EPOXIDASE 1	2244	Similar to Zeaxanthin epoxidase
Os08g0140500	3.49407	1.356e-10	4.96538e-09	-	1572	Similar to Tryptophan decarboxylase (EC 4.1.1.28)
Os06g0218300	2.77978	1.37465e-10	5.02643e-09	-	1701	Zinc finger, RING-type domain containing protein
Os01g0939700	-1.04725	1.39415e-10	5.09037e-09	-	1823	Similar to Esterase D (EC 3.1.1.1)
Os06g0131100	-1.73338	1.40485e-10	5.10851e-09	OsWD40-124	3481	Similar to guanine nucleotide-binding protein beta subunit-like protein 1
Os05g0474800	1.82568	1.40518e-10	5.10851e-09	WRKY GENE 70	2239	WRKY transcription factor 70
Os11g0558400	1.46668	1.42118e-10	5.15928e-09	-	3081	Leucine-rich repeat, N-terminal domain containing protein
Os04g0519912	1.19355	1.42967e-10	5.18265e-09	-	3007	Hypothetical protein
Os03g0657400	3.34706	1.43484e-10	5.19394e-09	WRKY GENE 60	429	Hypothetical conserved gene
Os09g0252100	1.61728	1.52415e-10	5.50935e-09	-	1782	Similar to Acetyl-CoA C-acetyltransferase
Os02g0134400	1.4646	1.53706e-10	5.54812e-09	L-aspartate oxidase	2466	Fumarate reductase/succinate dehydrogenase flavoprotein, C-terminal domain containing protein
Os02g0539600	-1.2759	1.56136e-10	5.62778e-09	green-revertible yellow79	1335	SANT domain, DNA binding domain containing protein
Os03g0815200	1.1732	1.59862e-10	5.75388e-09	-	2170	Similar to Methylenetetrahydrofolate reductase (EC 1.5.1.20)
Os02g0608600	-1.41338	1.65345e-10	5.93501e-09	-	1883	Amino acid-binding ACT domain containing protein
Os04g0188433	-2.45273	1.65456e-10	5.93501e-09	-	564	Similar to OSIGBa0102N07.2 protein
Os05g0127200	-1.56903	1.65598e-10	5.93501e-09	PHOSPHOLIPASE C4	2395	Similar to Phospholipase C (Fragment)
Os10g0485800	3.31883	1.69686e-10	6.07293e-09	-	2716	Conserved hypothetical protein
Os02g0813600	2.78394	1.78553e-10	6.38124e-09	-	1708	Thiolase-like, subgroup domain containing protein
Os05g0475300	1.13785	1.80244e-10	6.43259e-09	-	2239	VHS domain containing protein
Os10g0395000	1.91829	1.99167e-10	7.0979e-09	RECEPTOR-LIKE CYTOPLASMIC KINASE 298	1408	Protein kinase, core domain containing protein
Os08g0399600	-1.37079	1.99554e-10	7.1017e-09	-	1593	Translation elongation factor EFTs/EF1B domain containing protein
Os11g0429100	1.01167	2.00779e-10	7.13527e-09	-	4299	Hypothetical conserved gene
Os05g0427400	1.94491	2.14113e-10	7.59845e-09	Phenylalanine ammonia lyase	2151	Similar to Phenylalanine ammonia-lyase
Os04g0448800	-1.51617	2.15353e-10	7.63175e-09	PHOSPHATE TRANSPORTER 17	1838	Similar to Mitochondrial phosphate transporter (Fragment)
Os01g0831250	3.4029	2.21036e-10	7.82219e-09	-	1449	Hypothetical gene
Os09g0482680	-1.24813	2.37299e-10	8.38599e-09	-	1350	Similar to Ribonuclease Z, chloroplast precursor (EC 3.1.26.11) (RNase Z) (tRNase Z) (tRNA 3 endonuclease) (Zinc phosphodiesterase CPZ)
Os11g0237300	2.07518	2.57085e-10	9.07255e-09	-	639	Hypothetical conserved gene
Os04g0509600	2.09109	2.61478e-10	9.21472e-09	AMMONIUM TRANSPORTER-1;1	2043	Ammonium transporter, Ammonium uptake, Ammonium transpor
Os12g0170800	2.62231	2.66893e-10	9.39113e-09	-	988	Similar to Citrate binding protein precursor
Os01g0884400	1.25024	2.67226e-10	9.39113e-09	plant U-box-containing protein 16, U-box protein 16	2725	Armadillo domain containing protein
Os07g0575900	2.98421	2.76725e-10	9.71146e-09	-	2248	Protein of unknown function DUF946, plant family protein
Os04g0288500	1.93533	2.83966e-10	9.95179e-09	-	2405	Protein kinase, catalytic domain domain containing protein
Os01g0116901	2.18211	2.86633e-10	1.00314e-08	-	2026	Hypothetical protein
Os03g0684400	1.44568	3.08301e-10	1.07748e-08	MRS2/MGT family member 6	1920	Mg2+ transporter protein, CorA-like domain containing protein
Os04g0493400	2.04661	3.09915e-10	1.08163e-08	CHITINASE 4	1078	Similar to Chitinase
Os09g0127300	2.70857	3.11762e-10	1.08657e-08	-	1611	NAD(P)-binding domain containing protein
Os08g0187800	1.15298	3.29916e-10	1.14826e-08	GLUCOSE 6-PHOSPHATE/PHOSPHATE TRANSLOCATOR 1	1666	Similar to Glucose-6-phosphate/phosphate-translocator precursor
Os04g0102700	1.11672	3.44899e-10	1.19822e-08	Fatty acid amide hydrolase, Os NAE AHase, N-acylethanolamine amidohydrolase	2086	Similar to N-acylethanolamine amidohydrolase
Os01g0314100	1.42287	3.45217e-10	1.19822e-08	-	2003	Catalytic domain of components of various dehydrogenase complexes containing protein
Os09g0541000	-3.32215	3.46298e-10	1.20033e-08	PLASMA MEMBRANE INTRINSIC PROTEIN 2;7	1247	Similar to Aquaporin 2
Os02g0188000	1.92312	3.53484e-10	1.22356e-08	-	1615	UDP-glucuronosyl/UDP-glucosyltransferase family protein
Os03g0664800	3.06731	3.57547e-10	1.23593e-08	-	861	Acyl-CoA N-acyltransferase domain containing protein
Os07g0642200	2.05681	3.73968e-10	1.28917e-08	GDSL ESTERASE/LIPASE PROTEIN 93	1283	Lipase, GDSL domain containing protein
Os02g0218700	5.73876	3.85485e-10	1.32706e-08	ALLENE OXIDE SYNTHASE 3	1721	Allene oxide synthase (CYP74A3), Fatty acid 9-/13-hydroperoxide lyase (CYP74C), Biosynthesis of jasmonic acid (JA), Plant defens
Os06g0207950	3.23311	4.15682e-10	1.42535e-08	-	1227	Hypothetical gene
Os01g0885600	1.60078	4.15725e-10	1.42535e-08	-	1515	Alpha/beta hydrolase fold-1 domain containing protein
Os01g0695300	1.38304	4.16955e-10	1.42763e-08	-	1076	Similar to Farnesyl pyrophosphate synthetase (FPP synthetase) (FPS) (Farnesyl diphosphate synthetase) [Includes: Dimethylallyltranstransferase (EC 2.5.1.1); Geranyltranstransferase (EC 2.5.1.10)]
Os11g0210201	1.63546	4.1941e-10	1.4341e-08	RZ53	568	Conserved hypothetical protein
Os02g0194700	-1.78722	4.23621e-10	1.44654e-08	LIPOXYGENASE 1	3158	Similar to Lipoxygenase 2.3, chloroplast precursor (EC 1.13.11.12) (LOX2:Hv:3)
Os02g0770500	5.73816	4.40661e-10	1.5027e-08	WRKY GENE 32	2175	Similar to WRKY transcription factor 32
Os03g0351700	2.85449	4.43469e-10	1.51024e-08	-	838	Conserved hypothetical protein
Os02g0533200	-1.72242	4.59288e-10	1.56201e-08	-	1021	SOUL haem-binding protein domain containing protein
Os09g0286600	-3.15902	4.69446e-10	1.59441e-08	SUBMERGENCE 1C	1899	Pathogenesis-related transcriptional factor and ERF domain containing protein
Os06g0178601	3.96072	4.74136e-10	1.60819e-08	-	1438	Hypothetical protein
Os12g0556500	2.11781	4.74947e-10	1.60878e-08	-	2320	Calmodulin binding protein-like family protein
Os12g0117100	3.10415	4.81312e-10	1.62816e-08	-	1089	Alpha/beta hydrolase fold-1 domain containing protein
Os12g0631600	1.9603	4.84941e-10	1.63825e-08	-	1956	Conserved hypothetical protein
Os09g0133600	1.45787	5.13763e-10	1.7333e-08	PAP2	1248	Fibrillin-like protein
ENSRNA049471043	1.65603	5.20491e-10	1.75366e-08	LSU_rRNA_eukarya	319	Eukaryotic large subunit ribosomal RNA
Os07g0619500	2.92801	5.24474e-10	1.76375e-08	-	1583	Protein of unknown function DUF1645 family protein
Os01g0286100	-1.49597	5.2488e-10	1.76375e-08	PIL15	2513	Phytochrome-interacting factor-like protein, Basic helix-loop-helix factor, Repression of seedling growth in the dar
Os08g0546700	-1.99241	5.28592e-10	1.77387e-08	Rhomboid 14, RHOMBOID 14	1327	Peptidase S54, rhomboid domain containing protein
Os01g0103000	-2.57476	5.50004e-10	1.84328e-08	-	1018	Snf7 family protein
Os03g0752500	5.0368	5.52209e-10	1.84822e-08	-	429	Similar to Cysteine proteinase (Fragment)
Os03g0805400	1.14997	5.53809e-10	1.85113e-08	-	1839	Phosphatidic acid phosphatase type 2/haloperoxidase domain containing protein
novel.59	1.79801	5.74787e-10	1.91871e-08	-	1757	- && sp|B8AA76|LISC1_ORYSI Lipoyl synthase 1, chloroplastic OS=Oryza sativa subsp. indica OX=39946 GN=LIP1P-1 PE=3 SV=2 && PF04055:Radical SAM superfamily
Os01g0822200	1.43018	5.83678e-10	1.94583e-08	RECEPTOR-LIKE CYTOPLASMIC KINASE 47	2134	Protein kinase, core domain containing protein
novel.1212	3.08034	6.12014e-10	2.0376e-08	-	1683	- && - && -
Os01g0930400	1.96711	6.15652e-10	2.04702e-08	HIGH-AFFINITY POTASSIUM(K+) TRANSPORTER 5	2683	Potassium transporter, High-affinity K acquisition, Root-to-shoot K transport, K-regulated salt toleranc
Os01g0916000	2.49024	6.22472e-10	2.06698e-08	-	1420	Conserved hypothetical protein
Os01g0854000	1.99262	6.49783e-10	2.15202e-08	-	2094	Similar to AER
Os11g0164900	3.00866	6.61921e-10	2.18936e-08	-	600	Conserved hypothetical protein
Os12g0240900	5.78631	6.68392e-10	2.20788e-08	NARINGENIN 7-O-METHYLTRANSFERASE	1304	Naringenin 7-O-methyltransferase, Biosynthesis of flavonoid phytoalexin sakuraneti
Os02g0828500	-3.77247	6.71081e-10	2.21387e-08	-	1435	Tetratricopeptide-like helical domain containing protein
Os02g0310200	-1.06018	6.76743e-10	2.22964e-08	-	868	Conserved hypothetical protein
Os05g0278500	2.26081	6.89552e-10	2.26889e-08	ACYLTRANSFERASE 5	1551	Transferase family protein
Os04g0370900	1.71888	6.94037e-10	2.28068e-08	-	2558	Similar to H0607F01.5 protein
Os05g0189300	-4.12506	7.09085e-10	2.3271e-08	-	1058	Vegetative storage protein/acid phosphatase domain containing protein
Os05g0508900	-1.31856	7.34263e-10	2.40661e-08	-	740	Similar to cDNA clone:001-011-D03, full insert sequence
Os07g0683200	1.98539	7.40942e-10	2.4244e-08	NAC DOMAIN-CONTAINING PROTEIN 103	1650	Similar to NAC domain transcription factor
Os06g0349700	3.4501	7.41605e-10	2.4244e-08	Ferulate-5-hydroxylase	1590	Cytochrome P450 family protein
Os02g0137700	2.16707	7.682e-10	2.5081e-08	-	2311	NAD(P)-binding domain containing protein
Os09g0538600	1.12549	7.71728e-10	2.51637e-08	-	755	Similar to Peroxisome type ascorbate peroxidase
Os03g0194900	1.84793	7.99416e-10	2.59995e-08	-	1922	Uncharacterised conserved protein UCP037471 domain containing protein
Os01g0959750	1.69553	8.19169e-10	2.66077e-08	-	490	Conserved hypothetical protein
Os01g0860400	2.6514	8.39792e-10	2.72426e-08	-	1346	Similar to Acidic endochitinase precursor (EC 3.2.1.14)
Os02g0536500	2.92756	8.72581e-10	2.82701e-08	-	782	Similar to H0622F05.5 protein
Os03g0109300	1.62727	9.18619e-10	2.97235e-08	LONELY GUY LIKE PHOSPHORIBOHYDROLASE 3	1002	Similar to Lysine decarboxylase-like protein
Os05g0190500	-4.11072	9.2069e-10	2.97525e-08	VEGETATIVE STORAGE PROTEIN 2	1168	Similar to Acid phosphatase
Os01g0735300	3.65048	9.52469e-10	3.07402e-08	-	1658	UDP-glucuronosyl/UDP-glucosyltransferase family protein
Os01g0170600	1.50203	1.01057e-09	3.25737e-08	-	2806	Hypothetical conserved gene
Os07g0192000	2.15768	1.01819e-09	3.27777e-08	-	1738	ATPase, AAA-type, core domain containing protein
Os02g0575500	1.08262	1.02368e-09	3.29125e-08	ABC1 domain-containing gene 2	2636	Similar to ABC transporter-like
Os04g0530600	-1.20348	1.02695e-09	3.29757e-08	OsTRX m2	955	Similar to Thioredoxin 1 (TRX-1) (Thioredoxin M)
Os09g0464066	3.1344	1.04509e-09	3.35157e-08	-	447	Hypothetical protein
Os04g0196200	-2.58452	1.0534e-09	3.37395e-08	-	1591	Winged helix repressor DNA-binding domain containing protein
Os01g0293000	1.0622	1.06155e-09	3.39577e-08	S-Adenosyl-l-methionine synthetase 3	1568	S-adenosyl-l-methionine synthetase, Histone H3K4me3 and DNA methylation, Regulation of gene expression related to flowerin
Os07g0628900	-4.32665	1.07999e-09	3.45038e-08	-	2342	Similar to KI domain interacting kinase 1
Os11g0590700	5.49903	1.12029e-09	3.57463e-08	-	3566	NB-ARC domain containing protein
Os04g0179700	3.33082	1.13003e-09	3.60114e-08	ENT-KAURENE SYNTHASE 4	2754	9-beta-pimara-7,15-diene synthase, Momilactone phytoalexins biosynthesis, Defense respons
Os09g0439800	-5.0173	1.25207e-09	3.98505e-08	DEEPER ROOTING 1	1282	Control of root system architecture, Drought avoidanc
Os06g0133900	1.44394	1.27069e-09	4.03922e-08	ENOLPYRUVYLSHIKIMATE PHOSPHATE SYNTHASE	1763	5-enolpyruvylshikimate-3-phosphate synthas
Os01g0120400	1.37605	1.27457e-09	4.04649e-08	-	1215	Alanyl-tRNA synthetase, class IIc family protein
Os03g0622500	1.45074	1.31262e-09	4.16205e-08	-	4606	Conserved hypothetical protein
Os01g0388000	-2.11412	1.31442e-09	4.16254e-08	CYTOCHROME P450 HYDROXYLASE 734A6	1060	Similar to Cytochrome P450 monooxygenase CYP72A5 (Fragment)
Os05g0295900	-1.49162	1.36065e-09	4.30357e-08	-	3064	Conserved hypothetical protein
Os10g0530400	1.71666	1.36859e-09	4.32328e-08	TAU GLUTATHIONE S-TRANSFERASE 23	1030	Similar to Glutathione-S-transferase Cla47
Os09g0502500	2.358	1.39666e-09	4.40095e-08	-	1298	Alcohol dehydrogenase superfamily, zinc-containing protein
Os01g0866400	1.12326	1.40824e-09	4.43192e-08	MOC2	1375	Similar to Fructose-1,6-bisphosphatase (EC 3.1.3.11) (Fragment)
Os01g0316600	-1.5669	1.41222e-09	4.43893e-08	-	2194	Similar to pre-mRNA-splicing factor SF2
Os06g0671700	-1.649	1.42322e-09	4.46795e-08	-	1066	Similar to toprim domain-containing protein
Os07g0217600	3.14213	1.46429e-09	4.58174e-08	P-450 71Z2	1811	CytochromeP450 monooxygenase, Diterpenoid phytoalexin biosynthesis, Bacterial blight resistanc
Os04g0271200	1.2435	1.46535e-09	4.58174e-08	PASTICCINO2, PASTICCINO 2	934	Protein-tyrosine phosphatase-like, PTPLA domain containing protein
Os05g0409500	3.66579	1.46671e-09	4.58174e-08	USUALLY MULTIPLE ACIDS MOVE IN AND OUT TRANSPORTER 9	1680	Similar to MtN21 protein
Os02g0773500	-2.25351	1.4751e-09	4.60229e-08	-	727	Protein of unknown function DUF3464 domain containing protein
Os08g0198900	1.57639	1.47759e-09	4.60435e-08	WRKY GENE 118	3456	Conserved hypothetical protein
Os02g0703600	-2.1162	1.5539e-09	4.83621e-08	ABA-8'-HYDROXYLASE 1	2371	Similar to Abscisic acid 8'-hydroxylase 1
Os05g0105800	1.61184	1.60811e-09	4.99877e-08	-	365	Conserved hypothetical protein
Os01g0290800	1.44783	1.62177e-09	5.03506e-08	-	2126	Hypothetical protein
Os02g0515200	1.32678	1.63346e-09	5.06513e-08	-	3087	BAR domain containing protein
Os03g0132900	2.29541	1.63576e-09	5.06604e-08	CHITINASE 11	1086	Similar to Chitinase 11
Os06g0710700	4.37142	1.63935e-09	5.07096e-08	-	1593	Similar to Benzoyl coenzyme A: benzyl alcohol benzoyl transferase (Benzoyl- CoA:benzyl alcohol/phenylethanol benzoyltransferase)
Os05g0247100	1.77783	1.65744e-09	5.12065e-08	drought-induced protein 3, Xylanase inhibitor protein 2	1289	Similar to Glycosyl hydrolases family 18
Os05g0550000	1.14523	1.66829e-09	5.14789e-08	RING finger protein OsRFPH2-20, RING-H2 protein 20	1259	Similar to protein binding protein
Os06g0199100	-1.36672	1.69094e-09	5.21145e-08	-	4534	Helix-turn-helix, AraC type, subdomain 2 domain containing protein
Os03g0786400	-2.00849	1.70947e-09	5.26214e-08	DROUGHT AND SALT TOLERANCE, zinc finger transcription factor DST	1214	C2H2 zinc finger transcription factor, Drought and salt tolerance, Stomatal aperture contro
Os02g0816600	1.35873	1.74199e-09	5.35571e-08	-	1203	Similar to ABC(yeast) homolog1
Os02g0749300	1.00821	1.76158e-09	5.40939e-08	Shikimate kinase 1, Shikimate kinase	1354	Similar to Shikimate kinase, chloroplast precursor (EC 2.7.1.71)
Os09g0532000	2.12506	1.77887e-09	5.45586e-08	STAY GREEN LEAF	1376	Senescence-inducible chloroplast protein, Activation of the chlorophll-degrading pathway during leaf senescenc
Os01g0286600	-1.22026	1.79498e-09	5.49859e-08	Proporphyrinogen oxidase, protoporphyrinogen oxidase 1	1926	Similar to Plastidal protoporphyrinogen oxidase
Os01g0534900	-1.85682	1.80125e-09	5.51112e-08	HYPEROSMOLALITY-GATED CALCIUM-PERMEABLE CHANNEL 1.1	2858	Similar to Hv711N16.16 (Fragment)
Os02g0582600	1.95582	1.82536e-09	5.57815e-08	-	1212	Heavy metal transport/detoxification protein domain containing protein
Os12g0448900	1.50102	1.82987e-09	5.5852e-08	Pathogen-inducible oxygenase, fatty acid alpha-oxygenase, alpha-oxygenase, Rice alpha-oxygenase, rice fatty acid alpha-(di)oxygenase	2252	Fatty acid alpha-dioxygenase family, Enzyme that oxygenates fatty acids into 2R-hydroperoxide
Os03g0255100	2.55831	1.8905e-09	5.7633e-08	BETA-GALACTOSIDASE 8	3249	Similar to Relative to SR12 protein (Fragment)
Os03g0795800	1.07505	1.89401e-09	5.76703e-08	-	1122	Uncharacterised protein family UPF0005 domain containing protein
Os06g0293500	4.72849	1.89656e-09	5.76788e-08	-	2836	Conserved hypothetical protein
Os02g0507400	-1.16373	1.91684e-09	5.82253e-08	-	2272	Protein of unknown function DUF493 family protein
Os04g0581000	3.17333	2.10245e-09	6.37107e-08	-	1361	Similar to Flavanone 3-hydroxylase (Fragment)
Os07g0170100	1.12064	2.13559e-09	6.46372e-08	-	1383	Similar to Branched chain alpha-keto acid dehydrogenase E1 beta subunit
Os10g0390500	1.09407	2.15548e-09	6.51614e-08	ALANINE AMINOTRANSFERASE	1801	Alanine aminotransferase, Starch synthesis in developing seed
Os12g0432600	3.65931	2.16214e-09	6.52847e-08	-	830	Zinc finger, RING/FYVE/PHD-type domain containing protein
Os09g0547500	1.77387	2.21165e-09	6.66207e-08	LONELY GUY LIKE PHOSPHORIBOHYDROLASE 9	1064	Lysine decarboxylase-like protein, Response to abiotic stresse
Os03g0440900	1.15055	2.2388e-09	6.73582e-08	OsI-BAK1	1147	Similar to LRR protein
Os01g0847800	1.57891	2.24184e-09	6.73698e-08	ALDO-KETO REDUCTASE 3	1244	Similar to Aldose reductase (EC 1.1.1.21) (AR) (Aldehyde reductase) (20-alpha- hydroxysteroid dehydrogenase) (EC 1.1.1.149) (20-alpha-HSD)
Os03g0387900	-2.29992	2.25754e-09	6.7761e-08	-	2587	Conserved hypothetical protein
Os05g0130600	-1.77813	2.43207e-09	7.2913e-08	-	577	Conserved hypothetical protein
Os01g0798800	3.10013	2.51655e-09	7.53565e-08	-	2126	Protein of unknown function DUF594 family protein
novel.1030	-1.63971	2.60445e-09	7.78964e-08	-	778	- && - && -
Os08g0137800	1.87662	2.60759e-09	7.78983e-08	UCLACYANIN-LIKE PROTEIN 24	869	Cupredoxin domain containing protein
Os01g0656400	2.14959	2.63864e-09	7.8733e-08	WRKY GENE 15	825	Similar to WRKY transcription factor 15
Os03g0283600	-1.40054	2.64833e-09	7.89291e-08	-	1606	CDP-alcohol phosphatidyltransferase domain containing protein
Os05g0519300	1.66514	2.65877e-09	7.91467e-08	-	1295	Protein of unknown function DUF506, plant family protein
Os01g0660900	-2.06543	2.69624e-09	8.00739e-08	-	1000	Similar to phosphoglycerate mutase family protein
Os03g0150600	1.4948	2.71562e-09	8.0555e-08	PHOSPHATE TRANSPORTER 1	1925	Pi transporter, Pi homeostasi
Os05g0323800	1.14426	2.72547e-09	8.07525e-08	ABC1-like kinase related to Grain size and Weight 1	1767	Similar to ubiquinone biosynthesis protein ubiB
Os06g0661900	1.20163	2.74315e-09	8.11812e-08	-	2021	Protein of unknown function DUF266, plant family protein
Os02g0740700	1.7541	2.8642e-09	8.46646e-08	-	1323	Matrix metalloproteinase, Plant development, Symplastic apoplastic transpor
Os04g0182800	1.42511	2.89446e-09	8.54593e-08	ETFB	951	Similar to Electron transfer flavoprotein beta-subunit-like
Os07g0231800	-1.61655	2.94494e-09	8.68482e-08	-	2179	Conserved hypothetical protein
Os01g0916100	2.06515	3.04202e-09	8.96069e-08	-	556	Similar to loricrin
Os03g0432000	2.55524	3.10386e-09	9.1322e-08	-	743	Hypothetical conserved gene
Os04g0599800	-1.54404	3.12747e-09	9.1866e-08	OsWD40-109, CDC20	2568	WD40 repeat-like domain containing protein
Os01g0727700	2.48718	3.12961e-09	9.1866e-08	-	330	Hypothetical conserved gene
Os08g0542000	1.19138	3.22921e-09	9.46252e-08	-	1776	Similar to Methionine aminopeptidase
novel.298	-2.23709	3.23109e-09	9.46252e-08	-	2635	- && - && -
novel.959	1.9897	3.25792e-09	9.53007e-08	-	2692	- && sp|Q9LMN7|WAK5_ARATH Wall-associated receptor kinase 5 OS=Arabidopsis thaliana OX=3702 GN=WAK5 PE=2 SV=1 && PF07714:Protein tyrosine and serine/threonine kinase|PF13947:Wall-associated receptor kinase galacturonan-binding|PF00069:Protein kinase domain
Os05g0115100	1.82475	3.30396e-09	9.6536e-08	-	2037	Hypothetical conserved gene
Os03g0805600	1.23244	3.35365e-09	9.78747e-08	-	850	Similar to pheophorbide a oxygenase
Os03g0195300	-2.34641	3.36332e-09	9.80438e-08	SULPHATE TRANSPORTER 2;2	2421	Similar to Low affinity sulphate transporter 3
Os01g0124401	3.49473	3.43144e-09	9.99147e-08	BOWMAN-BIRK INHIBITOR 3-3	1063	Similar to Bowman-Birk type bran trypsin inhibitor
Os01g0948600	1.31663	3.43646e-09	9.99457e-08	-	890	Conserved hypothetical protein
Os06g0185900	1.01517	3.51977e-09	1.02251e-07	GLUTATHIONE PEROXIDASE 4	982	Similar to Glutathione peroxidase
Os09g0572000	2.38559	3.55313e-09	1.0307e-07	ETHYLENE RESPONSE FACTOR 87	811	Pathogenesis-related transcriptional factor and ERF domain containing protein
Os02g0570400	1.17737	3.55945e-09	1.0307e-07	ENT-KAURENE SYNTHASE 7	3061	Similar to Ent-kaurene synthase 1A
Os05g0430400	-1.04465	3.56019e-09	1.0307e-07	-	1420	GTP1/OBG domain containing protein
Os03g0780500	-1.17425	3.64435e-09	1.05266e-07	cystathionine b-synthase domain containing protein OsCBSIMPDH1, CBS domain containing protein OsCBSIMPDH1	2773	Similar to inosine-5-monophosphate dehydrogenase 2
Os07g0225300	1.19417	3.75455e-09	1.08326e-07	NAC DOMAIN-CONTAINING PROTEIN 3	1252	OsNAC3 protein
Os02g0807900	3.41338	3.77514e-09	1.08795e-07	WALL-ASSOCIATED KINASE GENE 21	2853	Conserved hypothetical protein
Os02g0784700	1.02982	3.8388e-09	1.10504e-07	19S REGULATORY PARTICLE ATPASE SUBUNIT 1B	718	Similar to 26S protease regulatory subunit 7 (Fragment)
Os12g0628600	4.58961	3.84611e-09	1.10589e-07	PATHOGENESIS-RELATED GENE 5	765	Similar to Thaumatin-like pathogenesis-related protein 3 precursor
Os07g0106200	2.19383	3.91977e-09	1.12579e-07	monosaccharide transporter 3	1986	Similar to Hexose transporter
Os08g0189600	1.42905	3.95604e-09	1.13492e-07	GERMIN-LIKE PROTEIN 8-7	982	Germin-like protein 8-7, Disease resistanc
Os07g0124100	2.63984	4.07059e-09	1.16646e-07	PHYTOSULFOKINE 4	588	Similar to Phytosulfokines 4 precursor
Os06g0354700	1.11501	4.07542e-09	1.16652e-07	NON-YELLOW COLORING 3	2590	Alpha/beta hydrolase-fold family protein, Chlorophyll degradation during senescenc
Os08g0508000	4.42771	4.2821e-09	1.22291e-07	P-450 76M2	1693	Cytochrome P450 family protein
Os12g0502800	1.27669	4.29342e-09	1.22476e-07	-	2119	Similar to Ureide permease 2
Os07g0492966	2.89378	4.36668e-09	1.24426e-07	-	1722	Ankyrin repeat domain containing protein
Os02g0232400	1.09062	4.42032e-09	1.25813e-07	-	1927	Similar to Citrate synthase
Os03g0773700	-1.87577	4.44253e-09	1.26303e-07	RECEPTOR-LIKE CYTOPLASMIC KINASE 117	3029	Similar to Receptor-like protein kinase 2
Os01g0217500	1.77719	4.46315e-09	1.26746e-07	DJ-1/PfpI domain containing protein A, DJ-1 protein A	1474	ThiJ/PfpI domain containing protein
Os02g0571000	7.69343	4.53557e-09	1.28659e-07	-	1315	Hypothetical protein
Os04g0376300	1.16146	4.57179e-09	1.29541e-07	-	742	Similar to 3-oxoacyl-reductase
Os08g0477500	2.39763	4.58484e-09	1.29626e-07	Patatin-related phospholipase A II zeta	1922	Similar to patatin class 1
Os03g0195100	2.73999	4.58505e-09	1.29626e-07	AGD2-LIKE DEFENSE RESPONSE PROTEIN1, ABERRANT GROWTH AND DEATH2 [AGD2]-LIKE DEFENSE1	1323	Putative aminotransferase, Disease resistance response against infection with rice blast fungu
Os07g0550500	1.52017	4.61548e-09	1.30341e-07	-	2848	Hypothetical conserved gene
Os04g0107700	3.89931	4.688e-09	1.32241e-07	-	1377	Peptidase C1A, papain family protein
Os01g0721200	7.78121	4.84348e-09	1.36475e-07	-	1530	Similar to cDNA clone:J013002N02, full insert sequence
novel.1498	2.70214	4.88268e-09	1.37427e-07	-	1096	- && - && -
Os07g0603600	1.48157	4.96879e-09	1.3954e-07	-	1093	Similar to esterase PIR7B
Os09g0561600	2.19062	5.02091e-09	1.40847e-07	DEFECT IN EARLY EMBRYO SAC1	2482	Wall-associated receptor-like kinase, Regulation of early embryo sac development, Female gametophyte development, Positive regulation of rice blast resistanc
Os03g0565300	1.15913	5.04766e-09	1.41441e-07	-	4161	Protein of unknown function DUF1723 domain containing protein
Os11g0661800	2.76675	5.16172e-09	1.44477e-07	-	1768	Concanavalin A-like lectin/glucanase domain containing protein
Os08g0384500	1.83691	5.18646e-09	1.45009e-07	PLEIOTROPIC DRUG RESISTANCE 17	2536	ABC transporter-like domain containing protein
Os11g0109500	1.46559	5.29456e-09	1.47868e-07	-	1377	Staphylococcal nuclease (SNase-like), OB-fold domain containing protein
Os12g0634000	1.97087	5.44104e-09	1.51624e-07	-	894	Conserved hypothetical protein
Os05g0155200	-1.32367	5.50233e-09	1.53163e-07	ETHYLENE RECEPTOR	3452	Similar to Ethylene receptor
Os01g0279100	-1.00306	5.53334e-09	1.53857e-07	PHARBITIS NIL LEUCINE ZIPPER	1685	Subunit of magnesium-protoporphyrin IX monomethyl ester cyclase (EC:1.14.13.81), Core component of FLU-YGL8-LCAA-POR complex, Chlorophyll biosynthesis, Chloroplast developmen
Os08g0556300	4.03515	5.5656e-09	1.54584e-07	-	809	Glycolipid transfer protein domain domain containing protein
Os04g0568400	-1.33573	5.60784e-09	1.55587e-07	OsWD40-106	2493	WD40 repeat-like domain containing protein
Os04g0406600	2.57602	5.69043e-09	1.57705e-07	-	1662	Prephenate dehydratase domain containing protein
Os10g0389500	-1.5664	5.75154e-09	1.59224e-07	-	1443	Conserved hypothetical protein
Os01g0305900	2.56177	5.80039e-09	1.60401e-07	-	1297	Similar to R2R3 Myb transcription factor MYB-IF35
Os02g0654000	-4.34588	6.11881e-09	1.68916e-07	-	1052	Similar to Methylglutaconyl-CoA hydratase
Os08g0484200	2.38382	6.12165e-09	1.68916e-07	-	1524	Zinc finger, RING/FYVE/PHD-type domain containing protein
Os05g0231700	-1.11797	6.27389e-09	1.7274e-07	TONOPLAST INTRINSIC PROTEIN 4;1	1251	Similar to Tonoplast intrinsic protein
novel.1673	-1.49079	6.32658e-09	1.74002e-07	-	1396	- && - && -
Os10g0569600	4.42081	6.40171e-09	1.75877e-07	-	246	Similar to RIR1b protein precursor
Os01g0736500	1.82912	6.50302e-09	1.78273e-07	-	1023	Similar to harpin-induced protein
Os01g0674400	1.90617	6.56629e-09	1.79813e-07	-	568	Hypothetical conserved gene
Os01g0793800	2.03925	6.66508e-09	1.81927e-07	-	625	Conserved hypothetical protein
Os03g0251500	1.30014	6.88962e-09	1.87775e-07	-	3025	Similar to T-cell immune regulator 1 transcript variant 3 (Fragment)
Os05g0142100	1.87379	6.89416e-09	1.87775e-07	-	615	Conserved hypothetical protein
Os04g0394700	1.12116	6.91258e-09	1.8806e-07	-	2474	BAR domain containing protein
Os06g0291800	1.59531	6.91949e-09	1.8806e-07	-	3396	Conserved hypothetical protein
Os04g0654400	6.27655	7.23174e-09	1.96335e-07	-	800	Eggshell protein family protein
Os09g0315000	2.75303	7.34921e-09	1.99153e-07	-	1758	Similar to mpv17 / PMP22 family protein
Os03g0284600	1.32958	7.35126e-09	1.99153e-07	-	917	Thioredoxin-like fold domain containing protein
Os11g0212900	4.4143	7.40177e-09	2.00307e-07	OsWD40-187	2740	Serine/threonine protein kinase-related domain containing protein
Os07g0162400	2.27823	7.59609e-09	2.05127e-07	Cell death associated protein 1	1248	Alpha/beta hydrolase fold-3 domain containing protein
Os11g0156401	2.24422	7.63172e-09	2.05869e-07	OVATE family protein 26, ovate family protein 29, OVATE-domain containing protein 29	1314	Protein of unknown function DUF623, plant domain containing protein
novel.1076	3.46842	7.71583e-09	2.07917e-07	-	1235	- && sp|F2VYU4|PIK1_ORYSJ Disease resistance protein Pik-1 OS=Oryza sativa subsp. japonica OX=39947 GN=PIK-1 PE=1 SV=1 && -
Os05g0540300	-1.58459	7.97149e-09	2.14577e-07	-	2137	Similar to Chaperonin CPN60-2, mitochondrial precursor (HSP60-2)
Os04g0578400	1.30799	7.99001e-09	2.14847e-07	beta-Carotene Hydroxylase 2, carotene beta-ring hydroxylase 1	1457	Similar to Beta-ring hydroxylase (Fragment)
Os02g0736400	1.61346	8.21284e-09	2.20605e-07	dihydroorotate dehydrogenase 1	1456	Aldolase-type TIM barrel domain containing protein
Os04g0654500	4.98104	8.35156e-09	2.24093e-07	-	1213	Conserved hypothetical protein
Os06g0196600	2.64983	8.85252e-09	2.37283e-07	beta-ketoacyl-[acyl carrier protein] synthase I	1852	Beta-ketoacyl-[acyl carrier protein] synthase I, Root developmen
Os05g0257100	1.19427	8.9404e-09	2.39385e-07	-	2950	Leucine-rich repeat, plant specific containing protein
Os06g0315000	1.95193	9.12148e-09	2.43975e-07	-	987	SAM dependent carboxyl methyltransferase domain containing protein
novel.782	-1.42581	9.15459e-09	2.44603e-07	-	1033	- && - && -
Os10g0491000	3.07473	9.23759e-09	2.463e-07	-	856	Plant Basic Secretory Protein family protein
Os02g0569400	4.63837	9.28283e-09	2.47246e-07	P-450 76M8	1808	Cytochrome P450 family protein
Os04g0269600	-1.06097	9.44026e-09	2.51174e-07	DIAMINE OXIDASE 2	4120	Similar to Primary amine oxidase
Os07g0540600	2.17921	9.46514e-09	2.51572e-07	-	1125	Gnk2-homologous domain domain containing protein
Os01g0136400	1.04088	9.50268e-09	2.52305e-07	WALL-ASSOCIATED KINASE GENE 1	2390	Protein kinase, core domain containing protein
Os10g0527800	3.87519	9.52186e-09	2.52549e-07	TAU GLUTATHIONE S-TRANSFERASE 12	987	Similar to Tau class GST protein 3
Os07g0155100	-1.46295	9.57062e-09	2.53576e-07	-	1364	FAD dependent oxidoreductase family protein
Os02g0584800	1.04216	9.79902e-09	2.59356e-07	-	716	Heavy metal transport/detoxification protein domain containing protein
Os12g0179800	1.24428	1.01963e-08	2.69308e-07	Sir2, OsSIR2b, OsSir2b, OsSRT2, SRT2	1737	NAD-dependent histone deacetylase, silent information regulator Sir2 domain containing protein
Os03g0395000	-1.00549	1.02263e-08	2.69818e-07	heme oxgenase 2, heme oxygenase-2, Young Leaf Chlorosis 2	1573	Stroma-localized heme oxygenase 2, Tetrapyrrole biosynthesi
Os07g0586100	4.71213	1.05733e-08	2.78393e-07	GDSL ESTERASE/LIPASE PROTEIN 91	1438	Similar to Esterase precursor (EC 3.1.1.-) (Early nodule-specific protein homolog) (Latex allergen Hev b 13)
Os04g0167800	3.49599	1.06323e-08	2.79655e-07	-	1181	Similar to Chalcone reductase homologue (Fragment)
Os07g0175600	2.61902	1.07289e-08	2.81905e-07	GPI-anchored non-specific lipid transfer protein 18, type G nsLTP 18, type G non-specific lipid transfer protein 18	886	Plant lipid transfer protein and hydrophobic protein, helical domain containing protein
Os03g0156700	1.04677	1.08635e-08	2.85143e-07	zebra-necrosis like protein	1294	Nickel/cobalt transporter, high-affinity domain containing protein
Os02g0208100	-1.18634	1.09573e-08	2.87308e-07	PLASTIDIC NUCLEOTIDE TRANSPORT PROTEIN 2	2239	Similar to plastidic ATP/ADP-transporter
Os07g0538300	1.86799	1.11254e-08	2.91413e-07	-	2386	Hypothetical conserved gene
Os06g0297400	1.57298	1.11452e-08	2.91461e-07	-	3576	Conserved hypothetical protein
Os07g0680800	1.20024	1.11617e-08	2.91461e-07	-	1677	Hypothetical protein
Os07g0644100	1.05411	1.1323e-08	2.95367e-07	b-ZIP TRANSCRIPTION FACTOR 60	1970	bZIP transcription factor, bZIP-1 domain containing protein
Os03g0237250	-3.01326	1.1356e-08	2.95923e-07	indeterminate domain 14, Loose Plant Architecture1	1736	Indeterminate domain protein, Shoot gravitropis
Os08g0448000	2.12947	1.14786e-08	2.98809e-07	4-COUMARATE:COENZYME A LIGASE 5	1978	4-coumarate:coenzyme A ligase, Lignin biosynthesis, Defense against woundin
Os08g0240000	-2.02054	1.16698e-08	3.03475e-07	-	1234	Similar to STF-1 (Fragment)
Os03g0112600	1.05741	1.16832e-08	3.03512e-07	-	1188	Similar to Plus-3 domain containing protein, expressed
Os04g0565400	1.125	1.20539e-08	3.1282e-07	CIS-ZEATIN O-GLUCOSYLTRANSFERASE 3	1686	cis-Zeatin-O-glucosyltransferase, Catalyze O-glucosylation of cZ and cZ-ribosid
Os09g0246300	3.85929	1.22781e-08	3.18312e-07	-	1087	Hypothetical protein
Os08g0230800	5.17538	1.24704e-08	3.22968e-07	Lectin Receptor Kinase paralog	2686	Hypothetical conserved gene
Os08g0331900	2.47308	1.24893e-08	3.23126e-07	-	1285	Similar to Leucine Rich Repeat family protein, expressed
Os06g0701300	1.07179	1.27927e-08	3.30638e-07	Serine Beta-Lactamase 1, SERINE BETA-LACTAMASE 1	2958	Similar to ABC1 family protein
Os07g0569800	2.43846	1.28242e-08	3.31112e-07	-	1957	Similar to protein kinase
Os03g0658800	-7.67161	1.28849e-08	3.3234e-07	-	2323	Cytochrome P450 family protein
Os11g0216000	1.7543	1.31235e-08	3.3815e-07	-	1971	Pyruvate kinase family protein
Os03g0251000	2.8525	1.33055e-08	3.42493e-07	-	920	Plant lipid transfer protein/seed storage/trypsin-alpha amylase inhibitor domain containing protein
Os01g0944700	2.29061	1.36594e-08	3.51244e-07	beta-1, 3-glucanase, beta-1, 3-glucanase 4, endo-1, 3-beta-glucanase	1289	Similar to Beta-1,3-glucanase precursor
Os03g0130100	2.17168	1.38744e-08	3.56411e-07	-	1949	Similar to Acyl-activating enzyme 11
Os09g0572700	1.77722	1.39716e-08	3.58544e-07	UCLACYANIN-LIKE PROTEIN 33	3261	Similar to Blue copper-binding protein
Os05g0186300	2.66717	1.41673e-08	3.63196e-07	cytosolic NADP malic enzyme 2	2240	Similar to NADP-malic enzyme
Os12g0637100	1.80675	1.42671e-08	3.65384e-07	PURPLE ACID PHOSPHATASE 10C	1852	Similar to Purple acid phosphatase (EC 3.1.3.2)
Os08g0544250	7.64599	1.43268e-08	3.66544e-07	-	1064	Hypothetical gene
Os01g0760600	1.64171	1.43801e-08	3.67316e-07	-	1888	Aspartate aminotransferase, cytoplasmic (EC 2.6.1.1) (Transaminase A)
Os04g0423200	-3.46478	1.43861e-08	3.67316e-07	-	1063	Conserved hypothetical protein
Os03g0801900	1.54069	1.45106e-08	3.70123e-07	-	1459	Protein of unknown function DUF569 family protein
Os08g0382400	-1.00805	1.47204e-08	3.75095e-07	CYCLOPHILIN 38	1562	Peptidyl-prolyl cis-trans isomerase, cyclophilin-type domain containing protein
Os06g0178900	-2.08732	1.50337e-08	3.82693e-07	vacuolar H+-pyrophosphatase 2, V-PPase 2, class II V-PPase	2738	Vacuolar H+-pyrophosphatase (EC 3.6.1.1
Os04g0544200	2.47788	1.53652e-08	3.90348e-07	P-type cyclin 4;4	1030	Cyclin-related 2 domain containing protein
Os08g0560000	-2.29462	1.58094e-08	4.01062e-07	GIBBERELLIN 20-OXIDASE 7	1422	Similar to gibberellin 20 oxidase 2
Os03g0149400	-1.25437	1.58187e-08	4.01062e-07	-	1738	Tetratricopeptide-like helical domain containing protein
Os03g0300300	-1.12224	1.60745e-08	4.07115e-07	OsWD40-68	2139	WD40 repeat-like domain containing protein
Os01g0734600	1.80041	1.60896e-08	4.07115e-07	-	1831	UDP-glucuronosyl/UDP-glucosyltransferase family protein
Os09g0572900	1.12582	1.67853e-08	4.23871e-07	DONGJIN-LESION MIMIC	2240	Dynamin-related protein 1E, Negative regulation of programmed cell death, Control of cytochrome c releas
Os05g0143000	7.63867	1.69232e-08	4.26927e-07	-	449	Conserved hypothetical protein
Os06g0499100	2.2722	1.77511e-08	4.47366e-07	-	591	Hypothetical conserved gene
Os04g0659100	1.19392	1.82752e-08	4.60118e-07	GRAIN SIZE 2	2096	Chloroplastic glutamine synthetase, Reassimilation of the ammonia generated by photorespiration, Salt toleranc
Os05g0402700	1.16774	1.85222e-08	4.65409e-07	fructose-diphosphate aldolase, aldolase isozyme C-2, aldolase C-2, cytoplasmic aldolase C-2	1269	Similar to Fructose-bisphosphate aldolase, cytoplasmic isozyme (EC 4.1.2.13)
Os01g0556700	-2.64512	1.89535e-08	4.75653e-07	nitrate transporter 1.4	550	Hypothetical conserved gene
Os04g0491100	1.83593	1.89675e-08	4.75653e-07	-	3325	NB-ARC domain containing protein
Os03g0812400	5.65097	1.92339e-08	4.81856e-07	-	847	EF-Hand type domain containing protein
Os03g0323200	-1.28853	1.95327e-08	4.88859e-07	magnesium chelatase subunit ChlH, magnesium chelatase porphyrin-binding subunit, Magnesium chelatase (MgCh) H subuint	4227	Similar to Magnesium-chelatase subunit H family protein, expressed
Os11g0427700	4.32464	1.97048e-08	4.92355e-07	-	1923	Xanthine/uracil/vitamin C permease family protein
Os02g0227200	1.08114	1.97113e-08	4.92355e-07	EARLY NODULIN 93B	636	Early nodulin
novel.449	2.89309	2.02266e-08	5.04231e-07	-	571	- && - && -
Os05g0556000	1.24108	2.02769e-08	5.04986e-07	-	1728	Oxoglutarate/iron-dependent oxygenase domain containing protein
Os01g0698800	6.5708	2.07202e-08	5.15518e-07	-	867	Conserved hypothetical protein
Os01g0183000	1.66807	2.10554e-08	5.23345e-07	-	1585	Similar to GmCK3p (EC 2.7.1.32) (Fragment)
Os05g0455700	-1.29534	2.12464e-08	5.27575e-07	-	1351	Phosphoribosyltransferase domain containing protein
Os03g0350100	-1.0177	2.13897e-08	5.30612e-07	brassinosteroid receptor kinase (BRI1)-interacting protein 101, BRI1-interacting protein 101, brassinosteroid receptor kinase-interacting protein 101	2341	SAR DNA-binding protein-2
Os07g0694700	-1.00649	2.14817e-08	5.32372e-07	L-ASCORBATE PEROXIDASE 2	1110	Ascorbate peroxidase, ROS homeostasis, Chloroplast protection, Carbohydrate metabolism, Plant architecture, Fertility maintenanc
Os12g0165900	-1.07062	2.22652e-08	5.51164e-07	Nucleoporin Autopeptidase 2, NUCLEOPORIN AUTOPEPTIDASE 2	3466	Hypothetical conserved gene
Os03g0634400	-2.08867	2.27463e-08	5.6206e-07	CALCINEURIN B-LIKE PROTEIN-INTERACTING PROTEIN KINASE 7	1559	Serine/threonine protein kinase domain containing protein
Os12g0639800	2.32175	2.30324e-08	5.68575e-07	-	1176	Similar to CDS_VAMP
Os01g0802100	1.07743	2.3726e-08	5.85125e-07	4-(cytidine 5'-diphospho)-2-C-methyl-D-erythritol kinase, CDP-ME kinase, 4-diphosphocytidyl-2-C-methyl-D-erythritol kinase	1611	4-diphosphocytidyl-2-C-methyl-D-erythritol kinase, Isoprenoid biosynthesis, Chloroplast developmen
Os12g0621900	1.29878	2.43016e-08	5.98738e-07	-	2390	Similar to Mov34/MPN/PAD-1 family protein, expressed
Os02g0109200	1.90552	2.44313e-08	6.01347e-07	-	3678	Protein of unknown function DUF793 family protein
Os03g0795600	7.53618	2.54353e-08	6.24978e-07	-	1044	Uncharacterised protein family UPF0005 domain containing protein
Os12g0258700	2.7215	2.54408e-08	6.24978e-07	LACCASE 29	2016	Cupredoxin domain containing protein
Os02g0654700	2.13399	2.63519e-08	6.46733e-07	ETHYLENE RESPONSE FACTOR 91	1299	AP2/ERF family protein, Abiotic stress respons
Os01g0864200	1.75608	2.66548e-08	6.53534e-07	-	802	Conserved hypothetical protein
Os01g0586800	6.48683	2.70903e-08	6.63567e-07	RICE WRKY GENE27	707	Similar to WRKY transcription factor 5 (Fragment)
Os04g0506800	2.22015	2.7403e-08	6.70579e-07	STLP3	1351	Glycosyl transferase, family 29 protein
Os11g0104300	-1.25952	2.74982e-08	6.72259e-07	DWARF KYUSHU 3	3396	Substrate of the SCF<sup>D3</sup> ubiquitination complex, Repressor of strigolactone (SL) signallin
Os04g0179100	3.13498	2.78886e-08	6.81144e-07	short-chain alcohol dehydrogenase/reductase 110C-MS2, OsSDR110C family member MS2	486	Similar to OSIGBa0109M01.2 protein
Os03g0854000	1.43156	2.80145e-08	6.8356e-07	-	873	Butirosin biosynthesis, BtrG-like domain containing protein
Os01g0742400	1.57755	2.81988e-08	6.87393e-07	-	3694	Hypothetical conserved gene
Os05g0508800	1.08898	2.87207e-08	6.9877e-07	-	2181	Similar to H1flk (Fragment)
Os07g0681100	1.61339	2.89683e-08	7.04116e-07	-	2513	Similar to Receptor-like protein kinase
Os05g0112800	2.95801	3.011e-08	7.29765e-07	-	1008	Protein of unknown function DUF26 domain containing protein
Os07g0462800	-2.79772	3.02986e-08	7.33632e-07	-	1114	O-methyltransferase, family 2 domain containing protein
Os08g0114100	2.77604	3.13108e-08	7.57416e-07	-	1202	Conserved hypothetical protein
Os11g0572200	1.83083	3.16466e-08	7.64807e-07	EXOCYST SUBUNIT EXO70 FAMILY PROTEIN FX8	2041	Exo70 exocyst complex subunit family protein
Os09g0484900	1.18372	3.26207e-08	7.87597e-07	-	1959	Sodium/sulphate symporter family protein
Os08g0441500	2.56055	3.30776e-08	7.97867e-07	cinnamoyl-CoA reductase, cinnamoyl CoA reductase 20	1837	Cinnamoyl-CoA reductase, Lignin formatio
Os03g0120400	-1.49123	3.33842e-08	8.04496e-07	-	1130	Heavy metal transport/detoxification protein domain containing protein
Os01g0508100	2.81134	3.37516e-08	8.11802e-07	NRR Repressor Homologue 3	571	Ferritin/ribonucleotide reductase-like family protein
Os03g0277700	2.33264	3.37912e-08	8.11983e-07	-	1150	Protein of unknown function DUF26 domain containing protein
Os01g0695800	1.79969	3.49609e-08	8.39294e-07	MULTIDRUG RESISTANCE 7	889	Similar to MDR-like ABC transporter
Os03g0256400	-1.05042	3.52972e-08	8.46564e-07	-	1911	Similar to Imidazole glycerol phosphate synthase hisHF, chloroplast precursor (IGP synthase) (ImGP synthase) (IGPS) [Includes: Glutamine amidotransferase (EC 2.4.2.-); Cyclase (EC 4.1.3.-)]
Os01g0200700	-1.03507	3.62204e-08	8.67884e-07	METALLOTHIONEIN I-3A	565	Similar to Metallothionein-like protein type 3 (MT-3) (MWMT3)
Os01g0795832	1.94706	3.68384e-08	8.81857e-07	-	479	Conserved hypothetical protein
Os08g0256700	3.8499	3.70707e-08	8.86578e-07	-	1198	Conserved hypothetical protein
Os09g0493000	1.79094	3.74745e-08	8.95388e-07	-	844	Conserved hypothetical protein
Os11g0489250	-3.47564	3.81304e-08	9.09942e-07	-	1617	Similar to Cytochrome P450 family protein, expressed
Os01g0589200	2.04405	3.81767e-08	9.09942e-07	-	1011	Similar to Embryo-abundant protein EMB-like
Os04g0453200	-1.66463	3.81915e-08	9.09942e-07	-	2253	Similar to Monosaccharide transporter 1
Os02g0134000	2.05116	3.82553e-08	9.10605e-07	-	573	Similar to bifunctional coenzyme A synthase
Os12g0225100	-1.48615	3.84003e-08	9.13199e-07	-	1042	Nucleotide-binding, alpha-beta plait domain containing protein
Os03g0439000	2.28864	3.96763e-08	9.42657e-07	-	992	Conserved hypothetical protein
Os09g0376300	1.3397	3.97602e-08	9.43764e-07	-	659	Conserved hypothetical protein
Os02g0739600	1.20127	4.00403e-08	9.49521e-07	PYRUVATE DEHYDROGENASE E1 COMPONENT SUBUNIT ALPHA-1	1545	Similar to Pyruvate dehydrogenase E1 component alpha subunit, mitochondrial precursor (EC 1.2.4.1) (PDHE1-A)
Os01g0859100	3.66622	4.05844e-08	9.61523e-07	-	1741	Similar to WIP1 protein (Fragment)
Os01g0814800	-1.68619	4.07117e-08	9.62921e-07	-	1672	Similar to Cysteine synthase, chloroplast precursor (EC 2.5.1.47
Os03g0125900	1.38517	4.07195e-08	9.62921e-07	-	1886	Conserved hypothetical protein
Os06g0306300	-1.53584	4.0866e-08	9.65474e-07	class III peroxidase 78	1327	Haem peroxidase domain containing protein
Os01g0183950	4.297	4.14051e-08	9.76396e-07	-	382	Hypothetical protein
Os05g0188300	-1.64852	4.17369e-08	9.83305e-07	-	609	Uncharacterised protein family UPF0546 domain containing protein
Os10g0491450	2.5084	4.18158e-08	9.84246e-07	-	339	Conserved hypothetical protein
Os06g0296700	2.68703	4.21741e-08	9.90836e-07	-	2817	C-type lectin, conserved site domain containing protein
Os12g0516200	1.47498	4.23026e-08	9.92123e-07	-	423	Conserved hypothetical protein
Os08g0260800	2.45547	4.23073e-08	9.92123e-07	-	2791	Similar to NB-ARC domain containing protein
Os06g0141200	-2.00837	4.27126e-08	1.0007e-06	zinc finger protein 1, stress repressive zinc finger protein 3	890	Similar to RNA-binding protein EWS
Os04g0662700	1.07898	4.33342e-08	1.01433e-06	-	2028	Similar to GTP cyclohydrolase 1 isoform TaA
Os01g0677900	1.91871	4.34588e-08	1.0163e-06	-	3075	Protein of unknown function DUF2921 domain containing protein
Os01g0795600	1.62588	4.36491e-08	1.01981e-06	-	555	Conserved hypothetical protein
Os01g0920300	-1.00074	4.38304e-08	1.0231e-06	-	1157	Methyltransferase small domain containing protein
Os04g0529800	1.41615	4.4255e-08	1.03206e-06	-	2249	Sugar/inositol transporter domain containing protein
Os05g0481800	-1.34359	4.43794e-08	1.03401e-06	-	2969	Hypothetical conserved gene
Os07g0678300	1.71214	4.45482e-08	1.03698e-06	CALCINEURIN B-LIKE PROTEIN-INTERACTING PROTEIN KINASE 29	1722	Similar to CBL-interacting protein kinase 29
Os07g0663700	2.53694	4.48537e-08	1.04314e-06	short-chain alcohol dehydrogenase/reductase 110C-MI3, OsSDR110C family member MI3	1581	Similar to Oxidoreductase, short chain dehydrogenase/reductase family protein, expressed
Os02g0137800	1.07698	4.49881e-08	1.04434e-06	heterotrimeric G-protein gamma subunit 2, G protein gamma2 subunit, rice G protein gamma subunit 2, G protein gamma subunit 2	2537	Heterotrimeric G protein gamma subunit 2, Regulation of abiotic stresse
Os05g0542800	1.43688	4.5376e-08	1.05238e-06	-	1672	Pectin lyase fold/virulence factor domain containing protein
Os11g0115350	1.79868	4.63448e-08	1.07387e-06	LTP2-A	840	Similar to Non-specific lipid-transfer protein 2
Os10g0463800	1.10787	4.65886e-08	1.07853e-06	FLOURY ENDOSPERM 7, floury endosperm7, floury-7, floury 7	1345	Domain of unknown function, DUF1338, containing green-plant-unique protein, Regulation of starch synthesis and amyloplast development, Peripheral endosperm developmen
Os03g0129100	1.11416	4.68548e-08	1.0837e-06	POWDERY-MILDEW-RESISTANCE GENE O_	2004	Seven transmembrane protein MLO2
Os12g0444800	3.01077	4.70441e-08	1.08708e-06	-	1153	Similar to O-methyltransferase ZRP4
Os03g0788500	1.62668	4.71756e-08	1.08913e-06	CALCIUM-DEPENDENT PROTEIN KINASE 10	2639	Calcium-dependent protein kinase, Regulaton of immune responses, Disease resistanc
Os11g0578700	1.48301	4.72655e-08	1.09021e-06	-	1852	Similar to F-box domain containing protein, expressed
Os01g0172701	-4.01348	4.75857e-08	1.0966e-06	-	985	Regulator of chromosome condensation, RCC1 domain containing protein
Os02g0151600	-1.18408	4.84648e-08	1.11584e-06	-	282	Ketol-acid reductoisomerase, chloroplast precursor (EC 1.1.1.86) (Acetohydroxy-acid reductoisomerase) (Alpha-keto-beta-hydroxylacil reductoisomerase)
Os06g0476900	-2.10358	4.85296e-08	1.11631e-06	-	2096	Conserved hypothetical protein
Os07g0500300	1.70016	4.87222e-08	1.11973e-06	-	952	C2 calcium-dependent membrane targeting domain containing protein
novel.108	1.71673	4.91153e-08	1.12773e-06	-	2161	- && - && -
Os02g0819600	1.0186	5.00806e-08	1.14886e-06	RECEPTOR-LIKE CYTOPLASMIC KINASE 88	1772	Serine/threonine protein kinase-related domain containing protein
Os07g0518500	-1.12373	5.0447e-08	1.15621e-06	-	2705	Similar to taxane 10-beta-hydroxylase
Os10g0580900	1.27726	5.06845e-08	1.15958e-06	-	1357	Conserved hypothetical protein
Os12g0514500	-1.07684	5.06855e-08	1.15958e-06	-	2820	Similar to Heat-shock protein precursor
Os11g0229400	1.1079	5.08032e-08	1.16122e-06	-	3095	Similar to NBS-LRR protein (Fragment)
Os03g0411300	-1.46927	5.18627e-08	1.18437e-06	-	821	EF-Hand type domain containing protein
Os01g0615100	2.84435	5.25418e-08	1.1988e-06	-	486	Chymotrypsin protease inhibitor, Salt and osmotic stress toleranc
Os12g0632800	1.3726	5.26622e-08	1.20046e-06	receptor-like protein kinase HAIKU2	2592	Protein kinase, catalytic domain domain containing protein
Os09g0522100	-1.87828	5.29854e-08	1.20632e-06	ETHYLENE RESPONSE FACTOR 133	741	Similar to Dehydration-responsive element-binding protein 1H
Os02g0249200	-5.50691	5.30146e-08	1.20632e-06	-	632	Similar to RING-H2 finger protein ATL5H
Os05g0311801	5.32667	5.31314e-08	1.20789e-06	-	1026	Similar to Isopentenyl transferase IPT7
Os02g0156633	2.70727	5.32019e-08	1.20841e-06	-	2164	Hypothetical conserved gene
Os04g0498200	1.01502	5.34916e-08	1.2139e-06	cytochrome c oxidase subunit VIb-2	582	Similar to OSIGBa0092E01.14 protein
Os03g0184300	-1.30723	5.35736e-08	1.21467e-06	-	2340	Conserved hypothetical protein
Os12g0161100	2.91392	5.42624e-08	1.22919e-06	plant U-box-containing protein 37, U-box protein 37	1321	Zinc finger, RING/FYVE/PHD-type domain containing protein
Os01g0832100	2.89571	5.43664e-08	1.23044e-06	GDSL ESTERASE/LIPASE PROTEIN 27	1381	Esterase, SGNH hydrolase-type domain containing protein
Os07g0541400	1.26679	5.50912e-08	1.24573e-06	CRK6	2338	Similar to Receptor protein kinase
Os03g0231600	1.32154	5.59003e-08	1.26177e-06	-	1736	Similar to Branched-chain-amino-acid aminotransferase 3, chloroplast precursor (EC 2.6.1.42) (Atbcat-3)
Os08g0191900	-1.42234	5.68888e-08	1.28294e-06	-	2020	Pentatricopeptide repeat domain containing protein
Os01g0795400	2.26664	5.72322e-08	1.28953e-06	Subtilisin 9, SUBTILISIN 9	2889	Similar to Subtilase
Os06g0185500	6.82439	5.74085e-08	1.29236e-06	HYDROXYCINNAMOYLTRANSFERASE 4	1363	Transferase family protein
Os10g0546900	-2.26848	5.83176e-08	1.31165e-06	-	979	Similar to Zinc finger, C3HC4 type family protein, expressed
Os02g0752000	1.18955	5.86351e-08	1.31762e-06	-	1551	Cellular retinaldehyde-binding/triple function, C-terminal domain containing protein
Os02g0682300	1.48324	5.90211e-08	1.32394e-06	-	1039	RING-type E3 ligase, Negative regulation of cuticular wax biosynthesis, Drought stress respons
Os06g0474800	-1.47203	5.9547e-08	1.33456e-06	-	2529	Similar to 3Fe-4S ferredoxin
Os12g0115100	1.73042	6.06391e-08	1.35783e-06	non-specific lipid transfer protein 1.18, lipid transfer protein 1.18, type 1 non-specific lipid transfer protein 18, nonspecific lipid transfer protein-1, lipid transfer protein a15	803	Nonspecific lipid-transfer protein 1 precursor (LTP 1) (PAPI)
Os10g0533600	1.09828	6.24299e-08	1.3967e-06	MITOGEN-ACTIVATED PROTEIN KINASE 6	1560	Similar to Mitogen-activated protein kinase homolog MMK2 (EC 2.7.1.37)
Os01g0389700	1.33239	6.32226e-08	1.41318e-06	-	921	Protein of unknown function DUF679 family protein
Os03g0781300	1.65026	6.35329e-08	1.41887e-06	-	547	Conserved hypothetical protein
Os08g0490900	-2.90152	6.45168e-08	1.4383e-06	-	854	Similar to Histone H2B.2
Os02g0437200	1.28166	6.4517e-08	1.4383e-06	Synaptosomal-associated protein 32	2190	SNAP-34
Os02g0527300	-4.26173	6.57682e-08	1.46491e-06	HEAT STRESS TRANSCRIPTION FACTOR A3	1806	Similar to Heat shock transcription factor 31 (Fragment)
Os02g0179600	2.24761	6.62719e-08	1.47483e-06	-	2172	Uncharacterized conserved protein UCP015417, vWA domain containing protein
Os06g0651000	1.72627	6.74701e-08	1.49886e-06	dihydroflavonol 4-reductase, NADPH HC-toxin reductase	1388	Similar to Helminthosporium carbonum susceptibility1
Os10g0101200	1.59188	6.903e-08	1.53082e-06	SERINE CARBOXYPEPTIDASE 45	1653	Serine carboxypeptidase, Regulation of grain filling and seed germinatio
Os02g0755900	1.7504	7.33809e-08	1.62304e-06	-	1658	UDP-glucuronosyl/UDP-glucosyltransferase domain containing protein
Os10g0441900	2.45037	7.3514e-08	1.62456e-06	-	2261	Similar to Resistance protein candidate (Fragment)
Os03g0296700	-1.36505	7.43986e-08	1.64268e-06	-	2896	7TM GPCR, rhodopsin-like domain containing protein
Os03g0760000	-3.31154	7.57752e-08	1.67161e-06	-	1619	Cytochrome P450 family protein
Os02g0699000	2.45817	7.66191e-08	1.68876e-06	OsNPF7.2	1934	Tonoplast localized low-affinity nitrate transporter, Nitrate accumulation and homeostasi
Os02g0704966	-1.36182	7.69313e-08	1.69416e-06	-	2834	Hypothetical conserved gene
Os06g0474600	-3.75463	7.70551e-08	1.69474e-06	-	626	Hypothetical conserved gene
Os05g0440300	2.04766	7.70916e-08	1.69474e-06	-	1468	Similar to S1 self-incompatibility locus-linked G221 protein (Fragment)
Os09g0130700	4.24577	7.78867e-08	1.71074e-06	-	1140	Conserved hypothetical protein
Os04g0639000	2.80194	7.91606e-08	1.7357e-06	-	594	Conserved hypothetical protein
Os03g0424200	-1.05642	8.01219e-08	1.75526e-06	RECEPTOR-LIKE CYTOPLASMIC KINASE 112	3633	Serine/threonine protein kinase-related domain containing protein
Os12g0158600	1.75328	8.04458e-08	1.76083e-06	-	636	TB2/DP1 and HVA22 related protein family protein
Os06g0263801	-1.88475	8.28103e-08	1.80945e-06	-	1840	Hypothetical gene
Os02g0240100	2.24119	8.31062e-08	1.81435e-06	class III peroxidase 30	1326	Similar to Peroxidase 2 (Fragment)
Os09g0464033	1.85929	8.32243e-08	1.81537e-06	-	3804	Hypothetical gene
Os02g0593600	1.9323	8.33553e-08	1.81654e-06	intracellular Ras-group-related LRR protein 2	1859	Leucine-rich repeat, typical subtype containing protein
Os06g0248600	7.05042	8.34219e-08	1.81654e-06	-	627	Conserved hypothetical protein
Os06g0501900	2.0288	8.37668e-08	1.82249e-06	P-450 76M9	1678	Cytochrome P450 family protein
Os01g0618700	3.07017	8.45787e-08	1.83857e-06	-	1129	Lipase, class 3 family protein
Os12g0510000	-1.34887	8.50461e-08	1.84714e-06	-	4211	Conserved hypothetical protein
Os11g0642800	1.16767	8.53039e-08	1.85115e-06	-	2152	Similar to Glutathione synthetase
Os02g0570900	4.79736	8.6265e-08	1.86881e-06	-	969	-
Os08g0404500	2.78103	8.93228e-08	1.93337e-06	-	1050	C1-like domain containing protein
Os04g0371000	4.06865	8.93981e-08	1.93337e-06	-	660	Four-helical cytokine family protein
Os02g0313700	1.43006	8.95863e-08	1.93578e-06	-	4251	Similar to NTMC2T6.1/NTMC2TYPE6.1
Os07g0647100	-1.14053	8.99046e-08	1.941e-06	-	1414	Mo25-like domain containing protein
Os01g0823600	4.56422	9.01308e-08	1.94423e-06	-	711	Conserved hypothetical protein
Os02g0467000	4.70321	9.09306e-08	1.95981e-06	cytochrome P450, CINNAMATE-4-HYDROXYLASE	1806	Similar to trans-cinnamate 4-monooxygenase
Os01g0118400	1.56032	9.12096e-08	1.96415e-06	-	2109	Similar to HGA6
Os03g0339900	-2.5198	9.28383e-08	1.99752e-06	CALCINEURIN B-LIKE PROTEIN-INTERACTING PROTEIN KINASE 10	3760	Similar to Serine/threonine protein kinase
Os01g0223900	1.45406	9.30419e-08	2.0002e-06	-	2637	Serine/threonine protein kinase-related domain containing protein
Os10g0389200	1.24438	9.31397e-08	2.00061e-06	RED CHLOROPHYLL CATABOLITE REDUCTASE 1	1222	Red chlorophyll catabolite reductase, Leaf senescence, Wound response
Os09g0364400	2.23592	9.37449e-08	2.0119e-06	-	867	Conserved hypothetical protein
Os04g0308100	1.76381	9.51287e-08	2.03814e-06	WALL-ASSOCIATED KINASE GENE 35	1228	Similar to Wall-associated kinase 4
Os12g0603700	-3.69786	9.5306e-08	2.04021e-06	CALCINEURIN B-LIKE PROTEIN-INTERACTING PROTEIN KINASE 4	1320	Similar to CBL-interacting protein kinase 4
Os07g0179400	-1.43011	9.67327e-08	2.06725e-06	-	1366	Dephospho-CoA kinase domain containing protein
Os11g0536800	1.38392	9.79169e-08	2.0908e-06	-	2184	Amidase family protein
Os12g0182200	1.27043	9.89564e-08	2.11121e-06	-	1829	Similar to Dihydrolipoamide S-acetyltransferase
Os10g0522700	-2.52391	9.92304e-08	2.11527e-06	-	557	Conserved hypothetical protein
Os05g0549100	1.37153	1.01223e-07	2.15417e-06	STN7 kinase	2525	Similar to serine/threonine-protein kinase SNT7
Os03g0335300	1.02067	1.01226e-07	2.15417e-06	-	2544	Similar to Vacuolar sorting receptor homolog (Fragment)
Os10g0576900	1.72477	1.07403e-07	2.27988e-06	-	1277	NAD(P)-binding domain containing protein
Os01g0382400	3.05663	1.08053e-07	2.29177e-06	PATHOGENESIS-RELATED GENE 1-12	750	Similar to Pathogenesis-related protein PRB1-2 precursor
Os01g0836800	1.1682	1.08172e-07	2.29235e-06	-	1744	Transmembrane receptor, eukaryota domain containing protein
Os05g0163700	1.13319	1.08965e-07	2.30723e-06	-	1567	Similar to Acyl-coenzyme A oxidase 4, peroxisomal (EC 1.3.3.6) (AOX 4) (Short- chain acyl-CoA oxidase) (SAOX) (AtCX4) (G6p) (AtG6)
Os01g0522950	2.64177	1.09059e-07	2.30728e-06	-	978	Conserved hypothetical protein
Os02g0513800	-1.51695	1.09349e-07	2.3115e-06	-	2545	Ovarian tumour, otubain domain containing protein
Os02g0612900	1.12588	1.09976e-07	2.32281e-06	-	955	Similar to Temperature stress-induced lipocalin
Os07g0622200	1.45677	1.10068e-07	2.32281e-06	phospho-2-dehydro-3-deoxyheptonate aldolase, 3-deoxy-D-arabinoheptulosonate 7-phosphate synthase, 3-deoxy-D-arabino-heptulosonate 7-phosphate synthase 2	1966	3-Deoxy-D-arabino-heptulosonate 7-phosphate synthase, Chorismate biosynthesi
Os11g0115400	1.87838	1.11181e-07	2.34435e-06	LIPID TRANSFER PROTEIN 1	777	Lipid transfer protein LPT IV
Os03g0703300	1.44556	1.11487e-07	2.34884e-06	-	2205	Calponin-like actin-binding domain containing protein
Os06g0105400	1.03786	1.11793e-07	2.35185e-06	-	2198	Similar to dihydrolipoamide S-acetyltransferase
Os10g0128600	-3.1149	1.11816e-07	2.35185e-06	F-box protein 518	1682	Cyclin-like F-box domain containing protein
Os10g0178500	1.23238	1.12909e-07	2.37097e-06	-	1716	UDP-glucuronosyl/UDP-glucosyltransferase family protein
Os01g0584800	-1.22025	1.1525e-07	2.41805e-06	-	519	Similar to binding
novel.371	3.47653	1.16307e-07	2.4382e-06	-	581	- && sp|C0LGP4|Y3475_ARATH Probable LRR receptor-like serine/threonine-protein kinase At3g47570 OS=Arabidopsis thaliana OX=3702 GN=At3g47570 PE=2 SV=1 && PF00069:Protein kinase domain
Os06g0526600	-1.29664	1.18247e-07	2.47683e-06	DEAD-box helicase ATP-binding protein	3462	DEAD-box helicase ATP-binding protein, Response to abiotic stress (salt, dehydration, ABA, blue and red light
Os12g0471100	2.19286	1.19526e-07	2.50154e-06	-	1829	Similar to ATPase 2
Os02g0831000	1.11405	1.21649e-07	2.54387e-06	-	2238	Hypothetical protein
Os12g0609100	3.51658	1.22517e-07	2.55992e-06	-	518	Conserved hypothetical protein
Os08g0157500	2.04122	1.23655e-07	2.58155e-06	O-METHYLTRANSFERASE 9	1428	Caffeic acid O-methyltransferase, Flavonoid 3'-O-methyltransferase, Melatonin biosynthesis, Tricin biosynthesi
Os11g0155600	2.6139	1.26194e-07	2.63239e-06	MULTIDRUG RESISTANCE-ASSOCIATED PROTEIN 16	3615	Conserved hypothetical protein
Os01g0768333	2.01544	1.28635e-07	2.6811e-06	SMALL AUXIN-UP RNA 2	369	Auxin responsive SAUR protein family protein
Os02g0740800	-6.87425	1.30619e-07	2.7202e-06	-	1412	Hypothetical protein
novel.1404	1.67201	1.3138e-07	2.7338e-06	-	3129	- && - && -
Os09g0470500	-1.31459	1.32905e-07	2.76326e-06	HOMEOBOX GENE 4	1461	Homeodomain leucine zipper protein
Os02g0281200	1.30611	1.33654e-07	2.77517e-06	-	4146	Similar to NBS-LRR protein (Fragment)
Os09g0443400	1.5642	1.33697e-07	2.77517e-06	-	1832	Hypothetical conserved gene
Os06g0180666	-1.63833	1.34704e-07	2.79379e-06	-	788	Hypothetical gene
Os11g0156700	2.33219	1.36005e-07	2.81846e-06	-	1136	Conserved hypothetical protein
Os03g0610400	2.00966	1.366e-07	2.82847e-06	-	1047	Zinc finger, C2H2-like domain containing protein
Os05g0493166	3.87453	1.39856e-07	2.89352e-06	-	527	Hypothetical protein
Os01g0871100	1.57841	1.4133e-07	2.92162e-06	-	2017	Alpha/beta hydrolase fold-1 domain containing protein
Os03g0291500	4.45578	1.4328e-07	2.95953e-06	ASPARAGINE SYNTHETASE 1	2238	Asparagine synthetase, Biosynthesis of asparagine following the supply of ammoniu
Os05g0202300	3.53728	1.44647e-07	2.98533e-06	-	949	Similar to lachrymatory factor synthase
Os05g0478000	-2.95424	1.47721e-07	3.04628e-06	-	888	Zinc finger, RING/FYVE/PHD-type domain containing protein
Os11g0147800	-1.17379	1.48511e-07	3.06008e-06	-	1503	Similar to Wali7 protein (Fragment)
Os08g0529100	2.48877	1.50583e-07	3.10024e-06	-	1063	Similar to Proteasome subunit beta type 1 (EC 3.4.25.1) (20S proteasome alpha subunit F) (20S proteasome subunit beta-6)
Os07g0162700	-1.88958	1.52924e-07	3.14558e-06	Cell death associated protein 2	1365	Alpha/beta hydrolase fold-3 domain containing protein
Os05g0518600	-1.5739	1.53034e-07	3.14558e-06	TREHALOSE-6-PHOSPHATE SYNTHASE 1	2790	Similar to SL-TPS/P
Os11g0665600	1.61129	1.5379e-07	3.15857e-06	-	666	Helix-turn-helix, Fis-type domain containing protein
Os05g0537700	7.60075	1.54161e-07	3.16362e-06	Os_F0659	1517	Protein of unknown function DUF295 family protein
Os01g0508300	1.62914	1.54583e-07	3.16882e-06	-	2289	Conserved hypothetical protein
Os05g0488600	-1.5223	1.55371e-07	3.1807e-06	-	1482	Similar to Phosphate starvation regulator protein (Regulatory protein of P- starvation acclimation response Psr1)
Os08g0144000	1.03932	1.55885e-07	3.18865e-06	-	1409	Myb, DNA-binding domain containing protein
Os02g0327000	1.00367	1.5978e-07	3.26305e-06	GTPase-activating protein 1	1059	C2 domain containing protein
Os10g0472900	-1.95618	1.6065e-07	3.27817e-06	-	3443	Thiolase-like, subgroup domain containing protein
Os06g0656000	-1.41569	1.61024e-07	3.28315e-06	-	1978	Hypothetical conserved gene
Os02g0198600	1.1483	1.6337e-07	3.32563e-06	-	1683	Similar to DNA-damage inducible protein DDI1-like
Os11g0197600	-1.39273	1.65011e-07	3.35633e-06	-	1883	Transcriptional factor B3 family protein
Os06g0714800	-1.57538	1.65693e-07	3.36749e-06	-	938	Protein of unknown function DUF581 family protein
Os03g0118800	1.50074	1.66817e-07	3.38762e-06	-	1725	Similar to Hydroxymethylglutaryl-CoA synthase
Os03g0326200	2.15952	1.67257e-07	3.39382e-06	-	4080	Similar to aminophospholipid ATPase
Os07g0452500	-1.38394	1.69006e-07	3.42656e-06	-	1606	Similar to ORMDL family protein
Os05g0565400	-1.45102	1.70935e-07	3.46291e-06	-	1195	Protein of unknown function DUF561 family protein
Os09g0262000	6.00308	1.7252e-07	3.49222e-06	-	957	Similar to Cinnamoyl CoA reductase
Os07g0637000	1.25857	1.74499e-07	3.52946e-06	CALCINEURIN B-LIKE PROTEIN-INTERACTING PROTEIN KINASE 21	1778	Similar to CBL-interacting protein kinase 21
Os07g0536300	2.8405	1.75981e-07	3.55659e-06	-	693	Gnk2-homologous domain domain containing protein
Os05g0453500	-2.06346	1.76251e-07	3.55921e-06	-	2661	Guanylyl cyclase domain containing protein
Os10g0380800	5.38284	1.78484e-07	3.59856e-06	-	1661	Similar to Tryptophan decarboxylase
Os05g0509500	2.32451	1.80459e-07	3.63546e-06	-	1999	Similar to Signal recognition particle 54 kDa protein 2 (SRP54)
Os11g0549900	1.8893	1.81606e-07	3.65276e-06	-	818	Similar to tubulin alpha-6 chain
Os12g0583700	1.88564	1.8204e-07	3.65859e-06	ZINC FINGER PROTEIN 252	1205	Zinc finger, C2H2-type domain containing protein
Os08g0334300	3.22033	1.85746e-07	3.7301e-06	-	792	Legume lectin, beta chain domain containing protein
Os03g0856100	-1.12227	1.89734e-07	3.80717e-06	-	2392	Pentatricopeptide repeat domain containing protein
Os03g0646200	-1.50895	1.92117e-07	3.85194e-06	-	1816	Peptidase C12, ubiquitin carboxyl-terminal hydrolase 1 domain containing protein
Os10g0490800	2.69492	1.92703e-07	3.86062e-06	-	687	Similar to Secretory protein
Os03g0376600	-1.31872	1.95472e-07	3.913e-06	-	1171	Similar to 29 kDa ribonucleoprotein, chloroplast precursor (RNA-binding protein cp29)
Os12g0139300	-1.88519	1.97142e-07	3.9433e-06	CPD2	1784	Similar to Cytochrome P450 90A1 (EC 1.14.-.-)
Os04g0486950	2.50366	1.9758e-07	3.94894e-06	MALATE SYNTHASE	2046	Similar to Malate synthase
Os12g0115000	2.18051	1.98477e-07	3.96375e-06	LIPID TRANSFER PROTEIN 1	348	Similar to Non-specific lipid-transfer protein 2B
Os08g0256000	1.52261	2.00752e-07	4.00285e-06	-	1264	Conserved hypothetical protein
Os10g0465000	-1.13532	2.03017e-07	4.04483e-06	OsWD40-177	4291	Hypothetical conserved gene
Os06g0239100	1.80224	2.03481e-07	4.0509e-06	-	1370	Peptidase M10A and M12B, matrixin and adamalysin family protein
Os07g0154900	-1.36203	2.06224e-07	4.10227e-06	-	529	Conserved hypothetical protein
Os04g0415600	-2.48561	2.07399e-07	4.1224e-06	COPPER TRANSPORTER 4	756	Similar to H0622F05.9 protein
Os06g0654900	-1.17142	2.12927e-07	4.22234e-06	B-box-containing protein 20, CCT domain-containing gene 23, CCT (CO, CO-LIKE and TOC1) domain protein 23, CCT domain protein 23	563	Similar to CONSTANS-like protein CO6
Os11g0479000	2.65617	2.15146e-07	4.26298e-06	-	669	Conserved hypothetical protein
Os12g0123500	1.26521	2.19966e-07	4.35274e-06	APY3	1704	Similar to Apyrase precursor (EC 3.6.1.5) (ATP-diphosphatase) (Adenosine diphosphatase) (ADPase) (ATP-diphosphohydrolase)
Os09g0482700	-2.71336	2.2002e-07	4.35274e-06	-	504	Conserved hypothetical protein
Os01g0113700	1.44504	2.24717e-07	4.44219e-06	-	2079	Similar to Receptor-like kinase
Os03g0194100	1.23867	2.28122e-07	4.50246e-06	-	1555	C2 calcium-dependent membrane targeting domain containing protein
Os01g0500400	-2.06841	2.30366e-07	4.54323e-06	-	945	Conserved hypothetical protein
Os04g0479200	1.07473	2.34132e-07	4.61035e-06	-	1598	Similar to NAD-dependent isocitrate dehydrogenase c;1
Os07g0538350	1.60841	2.34134e-07	4.61035e-06	-	518	Hypothetical protein
Os01g0805400	1.44304	2.36689e-07	4.65703e-06	endosperm-specific gene 18	1695	UDP-glucuronosyl/UDP-glucosyltransferase family protein
Os02g0633300	-1.04595	2.37592e-07	4.67117e-06	YELLOW STRIP-LIKE GENE 14	822	EspB-like protein
Os11g0129700	6.17811	2.46855e-07	4.84951e-06	APETALA2/ETHYLENE-RESPONSIVE ELEMENT BINDING PROTEIN 131	1912	Similar to AP2-1 protein (Fragment)
Os04g0502800	1.02015	2.55522e-07	5.012e-06	MAJOR FACILITATOR SUPERFAMILY 2	2057	Similar to Nodulin-like protein
Os03g0841600	5.25321	2.66804e-07	5.22924e-06	-	1527	UDP-glucuronosyl/UDP-glucosyltransferase family protein
Os06g0328966	2.2962	2.71277e-07	5.31278e-06	-	1478	Hypothetical protein
Os02g0705400	1.29203	2.73222e-07	5.34674e-06	-	1781	Similar to Pathogen induced protein 2-4
Os03g0161900	-1.38037	2.85818e-07	5.5846e-06	HEAT STRESS TRANSCRIPTION FACTOR A2D	2294	Similar to Isoform 2 of Heat stress transcription factor A-2d
Os12g0635700	2.3241	2.88753e-07	5.6376e-06	-	1164	Similar to GNS1/SUR4 membrane protein
Os03g0734300	1.80323	3.05217e-07	5.94527e-06	-	469	Similar to Proteinase inhibitor type II CEVI57 precursor
Os06g0187500	-1.41463	3.08575e-07	6.00605e-06	-	1553	Hypothetical conserved gene
Os05g0318700	1.12206	3.10585e-07	6.04053e-06	Catharanthus roseus receptor-like kinase1-like kinase 3	3275	Catharanthus roseus receptor-like kinase1-like kinas
Os07g0123800	2.78602	3.1815e-07	6.18291e-06	-	823	Uncharacterised conserved protein UCP031279 domain containing protein
Os08g0514033	2.74166	3.23287e-07	6.27792e-06	-	901	Hypothetical protein
Os12g0181533	-2.26235	3.23917e-07	6.28532e-06	-	1730	Hypothetical protein
Os05g0307100	-1.92314	3.26619e-07	6.33291e-06	-	863	Similar to tetracycline transporter protein
Os03g0225700	1.62034	3.36778e-07	6.51989e-06	WALL-ASSOCIATED KINASE GENE 25	2257	Wall-associated kinase, Biotic stress respons
Os09g0526500	1.65254	3.37264e-07	6.52431e-06	-	1033	C2 calcium/lipid-binding region, CaLB domain containing protein
Os05g0162000	2.56779	3.42231e-07	6.61534e-06	class III peroxidase 72	1355	Similar to Peroxidase (Fragment)
Os07g0549800	-1.14668	3.4278e-07	6.62088e-06	-	768	Similar to RGP-3 (Fragment)
Os02g0209300	1.61142	3.47067e-07	6.68838e-06	-	566	Hypothetical conserved gene
Os05g0370700	2.44348	3.50807e-07	6.74504e-06	-	1079	Alpha/beta hydrolase family protein
Os03g0123800	1.76867	3.53496e-07	6.79158e-06	-	1108	Similar to Hydrolase
Os03g0739700	2.16669	3.58785e-07	6.88274e-06	-	1297	Uncharacterised protein family UPF0114 domain containing protein
Os07g0615400	-1.08112	3.60382e-07	6.90814e-06	-	1753	Similar to Oligouridylate binding protein
Os03g0437200	2.25337	3.64689e-07	6.9854e-06	zinc finger protein 36	1097	C2H2-type zinc finger protein, Abscisic acid-induced antioxidant defence, Water stress and oxidative stress toleranc
Os12g0277500	-1.32643	3.66171e-07	7.00849e-06	chaperonin 60 alpha subunit 1	2069	Plastid chaperonin 60 alpha subunit, Folding of Rubisco large subunit (rbcL), Seedling developmen
Os11g0499600	1.26499	3.70378e-07	7.08366e-06	HYDROXYSTEROID DEHYDROGENASE 1	1625	Hydroxysteroid dehydrogenase, Cuticle formation, Lipid homeostasis, Submergence toleranc
Os11g0441500	2.25011	3.78129e-07	7.22644e-06	-	1500	UDP-glucuronosyl/UDP-glucosyltransferase family protein
Os01g0198000	-2.35565	3.83219e-07	7.31267e-06	RNA-DEPENDENT RNA POLYMERASE 4	2121	RNA-dependent RNA polymerase, eukaryotic-type domain containing protein
Os06g0314600	1.06176	3.84779e-07	7.33319e-06	-	1269	SAM dependent carboxyl methyltransferase family protein
Os04g0679000	2.7326	3.84874e-07	7.33319e-06	-	1155	Similar to H0801D08.9 protein
novel.649	3.02892	3.86423e-07	7.35716e-06	-	7349	- && sp|P14381|YTX2_XENLA Transposon TX1 uncharacterized 149 kDa protein OS=Xenopus laevis OX=8355 PE=4 SV=1 && -
Os10g0440500	1.38839	3.8804e-07	7.37793e-06	-	389	Heavy metal transport/detoxification protein domain containing protein
Os03g0825500	-1.11233	3.88097e-07	7.37793e-06	-	1380	Transcription antitermination protein, NusG, N-terminal domain containing protein
Os01g0649200	1.33105	3.89981e-07	7.40818e-06	GDSL ESTERASE/LIPASE PROTEIN 18	541	Similar to Esterase
Os01g0585200	7.20757	3.95836e-07	7.51376e-06	-	790	Similar to cDNA clone:J023088C01, full insert sequence
Os03g0679800	-2.51367	3.97521e-07	7.5381e-06	-	4740	Similar to TPR Domain containing protein
Os10g0190900	1.60288	3.97714e-07	7.5381e-06	-	1470	Multi antimicrobial extrusion protein MatE family protein
Os04g0379600	1.05714	3.99316e-07	7.56279e-06	-	1847	Defence response, Rin4 domain containing protein
Os06g0549600	2.95553	4.09778e-07	7.75513e-06	-	1812	FAD-linked oxidase, FAD-binding, subdomain 2 domain containing protein
Os01g0767600	-2.29891	4.10479e-07	7.7626e-06	-	1526	Conserved hypothetical protein
Os06g0653000	1.4789	4.11243e-07	7.77123e-06	glossy1 homolog, Glossy1-homologous gene 3	2232	Glossy1(GL1) homolog, Cuticular wax biosynthesis, Drought toleranc
Os09g0287000	-5.67965	4.11596e-07	7.77209e-06	SUBMERGENCE 1B	1107	Similar to Ethylene-responsive transcription factor 5 (Ethylene-responsive element binding factor 5) (EREBP-5) (AtERF5)
Os02g0301100	-1.04576	4.17755e-07	7.88252e-06	SWEET4	1383	RAG1-activating protein 1 homologue domain containing protein
novel.945	2.46066	4.23157e-07	7.97256e-06	-	1714	- && - && -
Os09g0365900	3.561	4.25989e-07	8.01993e-06	OZONE-RESPONSIVE APOPLASTIC PROTEIN1, OZONE-RESPONSIVE APOPLASTIC PROTEIN 1, ASCORBATE OXIDASE	2112	Apoplastic protein, Ascorbate oxidase, Induction of cell death in ozone stress, Abiotic stress respons
Os10g0118200	7.66432	4.30845e-07	8.10533e-06	O-methyltransferase ZRP4	1480	Conserved hypothetical protein
Os10g0545500	1.8132	4.37497e-07	8.22328e-06	XYLOGLUCAN ENDOTRANSGLUCOSYDASE/HYDROLASE 20	784	Similar to xyloglucan endotransglucosylase/hydrolase protein 32
Os06g0114500	-1.27767	4.3837e-07	8.22553e-06	-	637	Similar to ATOZI1 protein (Stress-induced protein OZI1) (AT0ZI1 protein)
Os06g0711100	1.10645	4.38534e-07	8.22553e-06	-	2411	Conserved hypothetical protein
Os06g0188950	-2.41299	4.49595e-07	8.42674e-06	-	662	Conserved hypothetical protein
Os07g0190000	2.61048	4.55445e-07	8.53007e-06	1-DEOXY-D-XYLULOSE 5-PHOSPHATE SYNTHASE 3	2869	Similar to 1-deoxy-D-xylulose 5-phosphate synthase 2 precursor
Os11g0664800	5.38922	4.5606e-07	8.53528e-06	-	1632	Hypothetical conserved gene
Os07g0150100	-1.22343	4.72307e-07	8.82628e-06	EARLY RESPONSIVE TO DEHYDRATION 4	2735	Protein of unknown function DUF221 domain containing protein
Os01g0606900	-2.34731	4.75406e-07	8.87356e-06	DnaJ domain protein C10	1214	Heat shock protein DnaJ, N-terminal domain containing protein
novel.190	3.87299	4.75538e-07	8.87356e-06	-	1541	- && sp|Q2R8L1|RGA5S_ORYSJ Disease resistance protein RGA5 OS=Oryza sativa subsp. japonica OX=39947 GN=RGA5 PE=2 SV=1 && -
Os01g0700100	2.0332	4.86622e-07	9.067e-06	SWEET2B	1160	MtN3 and saliva related transmembrane protein family protein
Os02g0744900	-1.17453	4.87883e-07	9.08382e-06	LIGHT-INDUCED YELLOW LEAF 1	1828	Geranylgeranyl reductase (EC:1.3.1.83), Chlorophyll and alpha-tocopherol synthesis, Response to light stress, Protection of photooxidative damag
Os06g0726100	3.94577	4.91413e-07	9.14281e-06	CHITINASE 3	1169	Similar to Seed chitinase-c
Os08g0524400	2.19305	4.93564e-07	9.17609e-06	-	953	Protein of unknown function DUF568, DOMON-like domain containing protein
Os06g0215900	1.27633	5.01636e-07	9.31931e-06	12-OXOPHYTODIENOATE REDUCTASE 4	1311	Similar to Oxo-phytodienoic acid reductase
Os02g0248440	7.51325	5.06633e-07	9.40523e-06	-	642	Zinc finger, RING-type domain containing protein
Os06g0153200	-2.15837	5.10283e-07	9.46604e-06	-	2218	Similar to cDNA clone:J023129O11, full insert sequence
Os03g0370500	-1.29653	5.11968e-07	9.49034e-06	-	2185	Similar to H/ACA ribonucleoprotein complex subunit 4 (EC 5.4.99.-) (Nucleolar protein NAP57 homolog) (Nopp-140 associated protein of 57 kDa homolog) (AtNAP57)
Os01g0752200	1.12491	5.13094e-07	9.50425e-06	-	1481	Enoyl-CoA hydratase/isomerase, Regulation of grain number and the yiel
Os03g0227400	2.10224	5.14298e-07	9.5196e-06	-	1792	Similar to glucan endo-1,3-beta-glucosidase 7
Os01g0309800	-1.34023	5.26923e-07	9.72694e-06	-	1187	Similar to Hydrogenase expression/formation protein hypB
Os05g0241200	-1.36642	5.27037e-07	9.72694e-06	TRIOSE PHOSPHATE/PHOSPHATE TRANSLOCATOR 2	1552	Similar to Phophate translocator (Fragment)
Os12g0552500	-1.25591	5.45157e-07	1.0054e-05	-	846	Rossmann-like alpha/beta/alpha sandwich fold domain containing protein
Os07g0502200	2.2538	5.56375e-07	1.02534e-05	-	1622	Multi antimicrobial extrusion protein MatE family protein
Os03g0157400	-1.14598	5.60538e-07	1.03151e-05	ABC TRANSPORTER G FAMILY MEMBER 4	7485	ABC transporter-like domain containing protein
Os06g0649000	1.64055	5.68799e-07	1.04519e-05	WRKY GENE 28	1413	PAMP (pathogen-associated molecular pattern)-responsive transrepressor, Defense respons
novel.252	3.29437	5.69431e-07	1.0456e-05	-	1276	- && - && -
Os02g0266000	1.30331	5.72028e-07	1.04918e-05	-	1275	Similar to N-(5'-phosphoribosyl)anthranilate isomerase
Os12g0170700	-1.09516	5.74017e-07	1.05097e-05	-	1839	Conserved hypothetical protein
Os02g0315600	-1.72736	5.88613e-07	1.07613e-05	basic helix-loop-helix protein 139	3400	Helix-loop-helix DNA-binding domain containing protein
Os07g0220600	-1.19315	5.92897e-07	1.08234e-05	-	2137	Hypothetical conserved gene
Os02g0594651	-2.9691	5.93207e-07	1.08234e-05	-	1946	Hypothetical gene
Os04g0458600	2.06546	5.9329e-07	1.08234e-05	-	1343	Similar to ORW1943Ba0077G13.3 protein
Os01g0239100	-1.5714	6.01291e-07	1.09614e-05	DnaJ domain protein B1	5257	Heat shock protein DnaJ family protein
Os06g0210900	2.39781	6.09041e-07	1.10947e-05	-	1737	Lipase, class 3 family protein
Os04g0531100	-1.25872	6.16059e-07	1.12145e-05	PHLOEM PROTEIN 16	760	Small C2-domain protein consisting of a single C2 domain, Phloem protein, Signaling pathway involving Ca<sup>2+</sup> ions, Defense respons
Os07g0162500	1.58451	6.18881e-07	1.12578e-05	-	1378	Alpha/beta hydrolase fold-3 domain containing protein
Os02g0763200	1.11152	6.33336e-07	1.15124e-05	-	2145	Similar to Galactoside 2-alpha-L-fucosyltransferase (EC 2.4.1.69) (Xyloglucan alpha-(1,2)-fucosyltransferase) (AtFUT1)
Os03g0582000	-1.41182	6.35527e-07	1.1544e-05	-	1911	Similar to Glutamate formiminotransferase
Os04g0688300	2.02775	6.43066e-07	1.16725e-05	class III peroxidase 61, Peroxidase 2	1299	Haem peroxidase, plant/fungal/bacterial family protein
Os02g0574500	1.65206	6.4355e-07	1.16729e-05	-	1746	General substrate transporter domain containing protein
Os04g0548400	-1.85735	6.54848e-07	1.18524e-05	RECEPTOR-LIKE CYTOPLASMIC KINASE 156	741	Protein kinase, core domain containing protein
Os04g0172400	4.02223	6.57956e-07	1.19001e-05	ACYLTRANSFERASE 19	1455	Transferase family protein
Os06g0210400	2.22838	6.63617e-07	1.19939e-05	-	2368	Concanavalin A-like lectin/glucanase, subgroup domain containing protein
Os06g0702700	1.18271	6.65707e-07	1.20231e-05	-	851	Butirosin biosynthesis, BtrG-like domain containing protein
Os01g0332100	1.1945	7.09299e-07	1.27922e-05	NEUTRAL/ALKALINE INVERTASE 2	2482	Similar to Neutral invertase-like protein (Fragment)
Os07g0113500	-1.37915	7.1149e-07	1.28225e-05	-	1934	Pentatricopeptide repeat domain containing protein
Os07g0680400	1.60179	7.14989e-07	1.28764e-05	WRKY GENE 47	1776	WRKY transcription factor, Drought toleranc
Os09g0513100	1.06882	7.16997e-07	1.29034e-05	-	2300	Similar to Phospholipase A1
Os02g0610700	1.00189	7.24263e-07	1.30249e-05	-	2727	Chlorophyll a/b binding protein domain domain containing protein
Os01g0895000	2.22449	7.27687e-07	1.30772e-05	-	530	Hypothetical protein
Os02g0748300	1.17559	7.28605e-07	1.30844e-05	F-box protein 109	2058	Similar to VMP3 protein
Os02g0173200	1.51699	7.34312e-07	1.31682e-05	VQ motif-containing protein 5	1146	VQ domain containing protein
Os04g0614300	2.33949	7.35415e-07	1.31786e-05	-	989	Hypothetical conserved gene
Os07g0516300	1.2912	7.54068e-07	1.35033e-05	-	935	Protein of unknown function DUF584 family protein
Os07g0605400	1.82071	7.55809e-07	1.35249e-05	-	705	Similar to EGG APPARATUS-1 protein (ZmEA1)
Os10g0134250	1.96698	7.5708e-07	1.35381e-05	-	3932	Hypothetical gene
Os12g0559934	3.67376	7.60145e-07	1.35758e-05	-	588	Similar to Lipoxygenase
Os10g0567000	1.49316	7.60264e-07	1.35758e-05	-	3810	Camphor resistance CrcB protein family protein
Os01g0734466	-2.35418	7.61355e-07	1.35857e-05	Respiratory Burst Oxidase Homolog A	2069	Similar to NAD(P)H oxidase (Fragment)
Os03g0850600	-1.13438	7.69951e-07	1.37198e-05	-	1197	Similar to Integral membrane protein
Os02g0774200	1.66688	7.735e-07	1.37733e-05	-	513	Conserved hypothetical protein
Os01g0735500	1.69569	7.82378e-07	1.39118e-05	-	1688	Conserved hypothetical protein
Os01g0284900	2.33591	7.8736e-07	1.39906e-05	-	1518	Conserved hypothetical protein
Os04g0442200	1.02212	7.88786e-07	1.40061e-05	-	1730	Protein of unknown function DUF482 family protein
Os01g0888800	2.0104	7.94803e-07	1.4103e-05	-	766	Conserved hypothetical protein
Os03g0302800	-2.18186	8.0071e-07	1.41979e-05	-	1150	Similar to Long cell-linked locus protein
Os01g0901600	2.28535	8.02163e-07	1.42137e-05	acyl-CoA synthetase 6	2036	Similar to 4-coumarate--CoA ligase-like 6
Os10g0154600	-1.03469	8.12039e-07	1.43786e-05	-	2397	Conserved hypothetical protein
Os01g0815700	-1.08207	8.18368e-07	1.44751e-05	-	3160	Zinc finger, RanBP2-type domain containing protein
Os05g0490300	-1.00747	8.18632e-07	1.44751e-05	F-box protein 265	1793	Cyclin-like F-box domain containing protein
Os01g0838600	4.60673	8.26889e-07	1.46109e-05	-	998	Zinc finger, C2H2-like domain containing protein
novel.67	-2.31851	8.27996e-07	1.46202e-05	-	1000	- && - && -
Os11g0689650	3.64126	8.28862e-07	1.46253e-05	-	2082	Conserved hypothetical protein
Os01g0871300	1.33207	8.50031e-07	1.4978e-05	-	1646	Pyridoxal phosphate-dependent transferase, major region domain containing protein
Os04g0436800	-1.55499	8.55241e-07	1.50588e-05	-	2822	Pentatricopeptide repeat domain containing protein
Os02g0669500	1.71747	8.55807e-07	1.50588e-05	-	458	Similar to H0211B05.7 protein
Os11g0660000	1.54729	8.58291e-07	1.50806e-05	Mg2+/H+ exchanger, magnesium/hydrogen exchanger, Na+/Ca2+ Exchanger 14, Sodium/calcium exchanger 14	1968	Sodium/calcium exchanger membrane region domain containing protein
Os03g0676400	1.68848	8.58836e-07	1.50806e-05	VQ motif-containing protein 13	667	VQ domain containing protein
Os03g0110900	-2.19954	8.6537e-07	1.51743e-05	-	1270	Dimeric alpha-beta barrel domain containing protein
Os03g0198600	2.39968	8.69491e-07	1.5236e-05	HOMEOBOX GENE 12	1167	Homeodomain-leucine zipper transcription factor, Regulation of panicle exsertio
Os03g0233000	3.86197	8.72343e-07	1.52754e-05	-	1428	Protein of unknown function DUF607 family protein
Os02g0168000	1.33352	8.78821e-07	1.53782e-05	-	3974	Similar to urease accessory protein F
Os04g0468000	2.94014	8.91005e-07	1.55806e-05	-	5903	Similar to OSIGBa0128P10.7 protein
Os08g0530600	-1.10133	8.97297e-07	1.5671e-05	-	2313	Similar to Ubiquitin carrier protein
Os09g0517200	3.75103	8.97414e-07	1.5671e-05	-	2919	Hypothetical conserved gene
Os01g0303000	-1.10624	9.09663e-07	1.58739e-05	-	723	Similar to CP12 (Fragment)
Os10g0203600	-1.07994	9.10524e-07	1.5878e-05	-	2162	DNA-binding SAP domain containing protein
Os01g0754000	-2.30154	9.11249e-07	1.58797e-05	-	634	Conserved hypothetical protein
Os01g0975000	2.21878	9.34304e-07	1.62591e-05	DUF966-stress repressive gene 3	1495	Protein of unknown function DUF966 family protein
Os03g0201700	-1.41701	9.35515e-07	1.6269e-05	-	1554	Histone acetylation protein 2 domain containing protein
Os04g0209200	1.72007	9.38139e-07	1.63034e-05	MULTIDRUG RESISTANCE-ASSOCIATED PROTEIN 9	4081	Similar to MRP-like ABC transporter
Os06g0109500	2.62196	9.40209e-07	1.63282e-05	-	902	Similar to Beta-phosphoglucomutase
Os12g0283400	3.20022	9.41519e-07	1.63397e-05	-	1136	Pectinesterase inhibitor domain containing protein
Os09g0342000	2.37732	9.46083e-07	1.64076e-05	F-box protein 479	1496	Cyclin-like F-box domain containing protein
Os05g0149300	1.04906	9.48213e-07	1.64333e-05	-	1031	Similar to 1-aminocyclopropane-1-carboxylate oxidase
Os01g0908600	-2.99787	9.64991e-07	1.67012e-05	proline transporter 1	1635	Amino acid transporter, transmembrane domain containing protein
Os06g0319366	2.83395	9.74342e-07	1.68515e-05	-	225	Hypothetical genes
Os02g0569000	4.16365	9.81348e-07	1.69611e-05	P-450 76M5	1669	Cytochrome P450 family protein
Os02g0227700	2.6511	9.84599e-07	1.70057e-05	RLK5	3203	Serine/threonine protein kinase-related domain containing protein
Os01g0896400	-7.57746	9.85412e-07	1.70081e-05	-	807	Similar to JHL23J11.5 protein
Os01g0212400	-1.30142	9.86646e-07	1.70178e-05	EF-hand containing H+/cation exchanger 1, EF-hand containing CAX 1, Na+/Ca2+ Exchanger 1, Sodium/Calcium exchanger 1, Na+/Ca2+ exchanger-like protein 1	2022	EF-Hand type domain containing protein
Os11g0427800	5.82145	9.96655e-07	1.71787e-05	non-specific lipid transfer protein 1.14, lipid transfer protein 1.14, type 1 non-specific lipid transfer protein 14, Non-specific lipid-transfer protein 1	846	Similar to Lipid transfer protein LPT III
Os12g0178700	-1.20318	1.01122e-06	1.74179e-05	ACCUMULATION AND REPLICATION OF CHLOROPLASTS5	2559	Similar to ARC5 (ACCUMULATION AND REPLICATION OF CHLOROPLAST 5); GTP binding / GTPase
Os03g0183000	-1.2118	1.01376e-06	1.74497e-05	ETHYLENE RESPONSE FACTOR 62	1688	APETALA2/ethylene-responsive element binding protein 125, Transcription regulator, Positive regulator of grain lengt
Os07g0461900	-1.24937	1.02055e-06	1.75427e-05	-	1032	Similar to Acetylornithine aminotransferase, mitochondrial precursor (EC 2.6.1.11) (ACOAT) (Acetylornithine transaminase) (AOTA)
novel.773	-2.62808	1.02527e-06	1.75945e-05	-	2481	- && sp|Q24746|NEUR_DROVI Protein neuralized OS=Drosophila virilis OX=7244 GN=neur PE=4 SV=1 && -
Os07g0409400	-2.32205	1.02542e-06	1.75945e-05	-	2044	Mitochodrial transcription termination factor-related family protein
Os05g0112750	-1.09511	1.02564e-06	1.75945e-05	-	998	Phosphatidylinositol transfer protein-like, N-terminal domain containing protein
Os01g0825900	1.1091	1.02692e-06	1.76045e-05	-	2287	Protein of unknown function Cys-rich family protein
Os05g0197300	1.54794	1.03285e-06	1.76849e-05	-	2015	IQ calmodulin-binding region domain containing protein
Os01g0949700	3.0402	1.03301e-06	1.76849e-05	TAU GLUTATHIONE S-TRANSFERASE 7	1146	Glutathione S-transferase, C-terminal domain containing protein
Os09g0482640	1.67386	1.03399e-06	1.76897e-05	WALL-ASSOCIATED KINASE GENE 87	3071	Serine/threonine protein kinase-related domain containing protein
Os11g0687200	7.75033	1.03473e-06	1.76904e-05	-	4913	Hypothetical conserved gene
Os01g0717700	-1.33872	1.0417e-06	1.77975e-05	-	1818	EGF-like, alliinase domain containing protein
novel.1617	-1.60529	1.04906e-06	1.79112e-05	-	1477	- && - && -
Os09g0451400	-1.75399	1.05951e-06	1.80652e-05	AMINOCYCLOPROPANE-1-CARBOXYLIC ACID OXIDASE 1	1426	ACC oxidase, Ethylene biosynthesi
Os04g0437300	4.13129	1.06955e-06	1.82232e-05	plant U-box-containing protein 38, U-box protein 38	1799	Zinc finger, RING/FYVE/PHD-type domain containing protein
ENSRNA049471090	1.5762	1.09061e-06	1.8558e-05	5_8S_rRNA	156	5.8S ribosomal RNA
Os05g0590201	-4.59469	1.09784e-06	1.86685e-05	-	3750	Hypothetical gene
Os02g0262800	1.42326	1.09983e-06	1.86897e-05	NBS-LRR protein rNBS41	4510	Similar to NBS-LRR protein (Fragment)
Os08g0520900	-1.23086	1.10269e-06	1.87257e-05	ISOAMYLASE 1	2272	Starch-debranching enzyme, Isoamylase 1, Amylopectin biosynthesis, Starch biosynthesi
Os11g0645400	-3.27995	1.11957e-06	1.89823e-05	-	786	Plant disease resistance response protein family protein
Os07g0529700	-3.51674	1.11973e-06	1.89823e-05	XYLOGLUCAN ENDOTRANSGLUCOSYDASE/HYDROLASE 1	1706	Similar to Xyloglucan endotransglucosylase/hydrolase 1
Os04g0597600	7.03898	1.12005e-06	1.89823e-05	PROTEIN TRANSPORTER 5	2943	TGF-beta receptor, type I/II extracellular region family protein
Os08g0138200	2.82898	1.1212e-06	1.89892e-05	UCLACYANIN-LIKE PROTEIN 27	573	Similar to blue copper protein
Os05g0157300	-1.28058	1.13614e-06	1.92036e-05	-	2122	4Fe-4S ferredoxin, iron-sulpur binding domain domain containing protein
Os01g0720500	-4.0079	1.14142e-06	1.92799e-05	-	1057	Similar to Type I chlorophyll a/b-binding protein b (Fragment)
Os05g0291700	-1.02402	1.14647e-06	1.93524e-05	-	2051	Similar to PTAC16 (PLASTID TRANSCRIPTIONALLY ACTIVE18); binding / catalytic
Os01g0720800	1.8905	1.15152e-06	1.94246e-05	OsSTA31	1602	Hypothetical conserved gene
novel.763	-2.38546	1.16425e-06	1.96131e-05	-	1517	- && - && -
novel.1378	3.55	1.16942e-06	1.96741e-05	-	1531	- && - && -
Os02g0700400	2.0567	1.17118e-06	1.96906e-05	ALTERNATIVE OXIDASE 1C	1088	Homodimeric diiron-carboxylate protein, Cyanide-resistant respiration in mitochondria, Reactive oxygen species (ROS) scavengin
Os06g0571800	-1.32636	1.18379e-06	1.98894e-05	GATA TRANSCRIPTION FACTOR 16	1645	Similar to GATA transcription factor 20
novel.489	3.67138	1.19118e-06	2.00003e-05	-	2419	- && - && -
Os10g0479800	1.14346	1.19644e-06	2.00754e-05	-	1372	Protein of unknown function DUF1336 domain containing protein
Os01g0948500	1.09715	1.2086e-06	2.02659e-05	-	2626	Armadillo-like helical domain containing protein
Os03g0168200	1.2174	1.21166e-06	2.03038e-05	-	1141	Similar to F16A14.21
Os12g0256900	-2.23703	1.21404e-06	2.03301e-05	-	1852	Pentatricopeptide repeat domain containing protein
Os12g0105500	1.0456	1.22912e-06	2.0569e-05	-	1059	Similar to Phosphatidate cytidylyltransferase family protein, expressed
Os06g0109300	-2.34158	1.23738e-06	2.06935e-05	-	1417	Protein of unknown function DUF6, transmembrane domain containing protein
Os01g0680900	-1.78913	1.24182e-06	2.07541e-05	-	1638	Similar to Dopamine beta-monooxygenase
Os06g0694400	-1.60563	1.24774e-06	2.08393e-05	-	1603	Conserved hypothetical protein
Os06g0650900	1.24369	1.25064e-06	2.0874e-05	DnaJ domain protein C56, rice DJC22 homolog	1420	Conserved hypothetical protein
Os07g0635300	1.63927	1.25554e-06	2.0942e-05	-	1873	Similar to Cytochrome P450
Os07g0471200	3.8025	1.26624e-06	2.11065e-05	-	1686	Hypothetical protein
Os03g0633900	-1.13977	1.27595e-06	2.12544e-05	-	1206	Nucleic acid-binding, OB-fold-like domain containing protein
Os09g0522200	-1.90186	1.29416e-06	2.15293e-05	DEHYDRATION-RESPONSIVE ELEMENT-BINDING PROTEIN 1A	920	DRE-binding protein 1A
Os04g0247700	2.48263	1.29711e-06	2.15642e-05	-	826	Similar to H0315A08.1 protein
Os06g0146100	-2.18747	1.29963e-06	2.15919e-05	PYRICULARIA ORYZAE RESISTANCE 9	4323	NB-ARC domain containing protein
Os12g0261300	1.38397	1.30369e-06	2.16452e-05	-	2833	Conserved hypothetical protein
Os06g0356800	1.81424	1.31021e-06	2.17391e-05	-	1103	Similar to Xylanase inhibitor protein I precursor
Os07g0550600	4.19124	1.36393e-06	2.26008e-05	-	1623	Transferase family protein
Os08g0196200	-1.44249	1.37035e-06	2.26923e-05	-	1275	Hypothetical conserved gene
novel.1136	2.13557	1.38006e-06	2.28232e-05	-	1622	- && sp|Q5GJ59|TPS7_MAIZE Tau-cadinol synthase OS=Zea mays OX=4577 GN=TPS7 PE=1 SV=1 && PF01397:Terpene synthase, N-terminal domain|PF03936:Terpene synthase family, metal binding domain
Os08g0359600	-1.08619	1.41848e-06	2.3428e-05	-	758	Similar to 30S ribosomal protein S17
Os01g0209800	2.03197	1.42353e-06	2.34962e-05	cationic amino acid transporter 1	2154	Similar to Cationic amino acid transporter (Fragment)
Os07g0664500	3.50788	1.45985e-06	2.40642e-05	-	1207	NAD(P)-binding domain containing protein
Os09g0519100	3.40407	1.46815e-06	2.41852e-05	basic helix-loop-helix protein 167	795	Helix-loop-helix DNA-binding domain containing protein
Os03g0244950	1.4793	1.48102e-06	2.43656e-05	-	516	Heat shock protein DnaJ, N-terminal domain containing protein
Os01g0186600	7.08213	1.48743e-06	2.44551e-05	-	935	Conserved hypothetical protein
Os08g0126700	-1.45216	1.49096e-06	2.44972e-05	ZINC FINGER CCCH DOMAIN-CONTAINING PROTEIN 54	2650	Nucleotide-binding, alpha-beta plait domain containing protein
Os01g0142100	-1.00192	1.53469e-06	2.5183e-05	EGY2	2054	Peptidase M50 family protein
Os02g0102200	-1.78704	1.55783e-06	2.55297e-05	amino acid permease 7C, amino acid permease 9, amino acid/auxin permease 9	1814	Similar to Transmembrane amino acid transporter protein
Os12g0105800	1.45442	1.56865e-06	2.56904e-05	-	2479	Tyrosine protein kinase domain containing protein
Os01g0128700	2.22626	1.58016e-06	2.58621e-05	-	1025	Conserved hypothetical protein
Os03g0717700	-1.03937	1.60072e-06	2.61817e-05	HISTIDINE KINASE 4	3579	Histidine kinase, Cytokinin signalin
Os12g0583500	-1.24534	1.60273e-06	2.61977e-05	-	4743	BTB domain containing protein
Os01g0967200	1.81322	1.62415e-06	2.65134e-05	-	1136	Similar to Rac GTPase activating protein 1
Os02g0686100	2.35328	1.64074e-06	2.67497e-05	-	1051	Similar to RING-H2 finger protein ATL1B
Os09g0533900	-1.34945	1.64425e-06	2.67897e-05	glycoside hydrolase OsGH9B5	2131	Similar to CEL5=CELLULASE 5 (Fragment)
Os03g0672400	-5.21869	1.66789e-06	2.71575e-05	-	2803	Conserved hypothetical protein
Os10g0570200	2.40401	1.68014e-06	2.73392e-05	-	505	Similar to RIR1b protein precursor
Os01g0192900	-3.33646	1.70827e-06	2.77792e-05	ACC SYNTHASE 5	1643	1-aminocyclopropane-1-carboxylate synthase family protein
Os12g0169600	1.77141	1.71012e-06	2.77914e-05	-	1546	Similar to Fructose-bisphosphate aldolase
Os02g0120600	-1.0808	1.71826e-06	2.79058e-05	UBIQUITIN-CONJUGATING ENZYME 13	812	Similar to Ubiquitin-conjugating enzyme E2-17 kDa 9 (EC 6.3.2.19) (Ubiquitin- protein ligase 9) (Ubiquitin carrier protein 9) (UBCAT4B)
Os04g0474700	-3.08694	1.71965e-06	2.79103e-05	BETA-GLUCOSIDASE 11	1920	Similar to OSIGBa0135C13.6 protein
Os03g0182000	7.023	1.7862e-06	2.89349e-05	-	1665	Similar to flavin-dependent monooxygenase 1
Os03g0134500	3.70009	1.82161e-06	2.94707e-05	-	1948	Cytochrome p450 (CYP78A9)
Os04g0149400	4.3791	1.83134e-06	2.96093e-05	-	396	Conserved hypothetical protein
Os02g0538700	-2.56058	1.85042e-06	2.98604e-05	-	1076	Harpin-induced 1 domain containing protein
Os03g0124200	1.31706	1.87409e-06	3.02231e-05	Catharanthus roseus receptor-like kinase1-like kinase 6	2739	Similar to Pto-like protein kinase F
Os01g0186000	1.74015	1.87916e-06	3.02856e-05	WRKY GENE 10	707	Similar to WRKY transcription factor 10
Os05g0527000	4.25276	1.88601e-06	3.03766e-05	-	1624	UDP-glucuronosyl/UDP-glucosyltransferase family protein
Os01g0821600	1.25285	1.89119e-06	3.04406e-05	RICE WRKY GENE21	1521	WRKY transcription factor 48-like protein (WRKY transcription factor 21)
Os11g0701500	3.09448	1.90353e-06	3.06198e-05	-	1019	Similar to Class III chitinase homologu
Os04g0630800	1.00449	1.90534e-06	3.06296e-05	-	1239	Similar to Anthocyanidin reductase
Os03g0724700	1.51777	1.90864e-06	3.06631e-05	-	2340	Similar to cDNA clone:002-104-C06, full insert sequence
Os06g0702600	-1.16911	1.93919e-06	3.11342e-05	AUXIN RESPONSE FACTOR 7A	3546	Auxin response factor 19, Control of leaf angl
Os01g0111700	2.1661	1.9847e-06	3.18243e-05	-	945	Conserved hypothetical protein
Os07g0633200	-1.48352	2.01455e-06	3.22417e-05	-	1090	Similar to SC35-like splicing factor SCL30a, 30a kD
Os03g0157800	-1.1302	2.03877e-06	3.26087e-05	-	2761	Hypothetical conserved gene
Os04g0413000	-1.7384	2.0587e-06	3.28651e-05	ABC TRANSPORTER B FAMILY MEMBER 27	1917	Similar to OSIGBa0134P10.6 protein
Os01g0314800	1.59031	2.0625e-06	3.28951e-05	LATE EMBRYOGENESIS ABUNDANT PROTEIN 9	600	Late embryogenesis abundant protein 3 family protein
Os05g0546300	3.33957	2.06318e-06	3.28951e-05	-	1082	Hypothetical protein
Os12g0484600	1.41141	2.07834e-06	3.3116e-05	-	2066	Nodule-specific protein-like
Os05g0509300	-1.05972	2.0919e-06	3.32902e-05	-	2745	Pseudouridine synthase, TruD domain containing protein
Os03g0216300	-1.81362	2.10645e-06	3.35007e-05	-	2878	Pentatricopeptide repeat domain containing protein
Os04g0583900	2.05837	2.11149e-06	3.35598e-05	LATE ELONGATED HYPOCOTYL	2013	Similar to LHY protein
Os01g0588400	2.21609	2.16803e-06	3.43936e-05	-	1175	Band 7 protein family protein
Os02g0542400	-1.21367	2.17086e-06	3.44168e-05	-	1994	Conserved hypothetical protein
Os03g0859600	-1.03431	2.18787e-06	3.46431e-05	chaperonin 60 alpha subunit 2	1107	RuBisCO subunit binding-protein alpha subunit, chloroplast precursor (60 kDa chaperonin alpha subunit) (CPN-60 alpha)
Os07g0590700	-2.47256	2.19555e-06	3.4743e-05	ARABINOGALACTAN PROTEIN 13	639	Similar to transcriptional regulatory protein algP
Os07g0603300	-1.95129	2.21136e-06	3.49495e-05	Grain Length on Chromosome 7, grain width QTL on chromosome 7	3128	TON1 RECRUIT MOTIF (TRM)-containing protein, Regulation of grain size and shap
Os08g0514066	3.15374	2.22526e-06	3.51252e-05	-	450	Similar to H0201G08.2 protein
Os01g0138800	2.64195	2.23185e-06	3.52073e-05	-	1564	Peptidase C26 domain containing protein
Os07g0529600	-4.33817	2.24026e-06	3.5318e-05	PATHOGEN-INDUCED DEFENSE-RESPONSIVE PROTEIN 8	1489	Similar to Thiazole biosynthetic enzyme 1-1, chloroplast precursor
Os03g0571900	1.83858	2.24913e-06	3.54357e-05	phenolics efflux zero 1	1900	Similar to transparent testa 12 protein
Os01g0899200	-1.66689	2.26646e-06	3.56865e-05	-	931	Similar to dehydration-responsive family protein
Os07g0585900	2.08639	2.29497e-06	3.6113e-05	-	1093	Hypothetical conserved gene
Os03g0180900	1.50096	2.3035e-06	3.62247e-05	TIFY GENE 11C	1110	Tify domain containing protein
Os09g0323000	1.32091	2.30681e-06	3.62542e-05	UDP-glucose epimerase 4	1535	Similar to UDP-galactose 4-epimerase-like protein
Os10g0558700	1.29991	2.30982e-06	3.62789e-05	-	2325	Similar to Oxidoreductase, 2OG-Fe oxygenase family protein, expressed
Os02g0303500	2.96736	2.31896e-06	3.63998e-05	-	953	Eggshell protein family protein
Os05g0582300	1.47618	2.32286e-06	3.64385e-05	sucrose phosphate synthase 2	1191	Similar to prenyl transferase
Os09g0341600	1.37705	2.32433e-06	3.6439e-05	F-box protein 478	1584	Cyclin-like F-box domain containing protein
Os07g0626800	-1.10508	2.32874e-06	3.64854e-05	-	1313	Amine oxidase domain containing protein
novel.510	-7.08265	2.34323e-06	3.66671e-05	-	724	- && - && -
Os05g0574300	-1.49976	2.38563e-06	3.72385e-05	H2B.9	686	Similar to Histone H2B.2
Os10g0442000	2.55678	2.4108e-06	3.76081e-05	-	2373	Similar to Lectin-like receptor kinase 7;2
Os07g0207400	-1.06759	2.43275e-06	3.79273e-05	-	869	Similar to RF12 protein (Fragment)
Os01g0793900	-1.24423	2.43908e-06	3.80025e-05	-	757	Conserved hypothetical protein
Os06g0713800	1.81858	2.44396e-06	3.80551e-05	ALPHA-AMYLASE 2A	1718	Alpha-amylase isozyme 2A precursor (EC 3.2.1.1) (1,4-alpha-D-glucan glucanohydrolase)
Os01g0837000	1.50051	2.45991e-06	3.82799e-05	NPR1-like gene 4	2039	Ankyrin repeat containing protein
Os02g0288000	1.29378	2.46423e-06	3.83235e-05	F-box protein 81	1441	Cyclin-like F-box domain containing protein
Os01g0924400	-1.00554	2.48941e-06	3.86676e-05	TEOSINTE BRANCHED/CYCLOIDEA/PROLIFERATING CELL FACTOR 6	1854	Similar to Auxin-induced basic helix-loop-helix transcription factor
Os07g0471300	1.8642	2.57917e-06	3.99392e-05	ARGONAUTE 18	2502	Similar to Protein argonaute 18
Os03g0221200	2.23284	2.59087e-06	4.00959e-05	-	1587	Similar to Homocysteine S-methyltransferase 1 (EC 2.1.1.10) (S- methylmethionine:homocysteine methyltransferase 1) (SMM:Hcy S- methyltransferase 1) (ZmHMT-1)
Os07g0582500	-3.80988	2.61778e-06	4.04876e-05	-	1620	Similar to Proton myo-inositol cotransporter
Os05g0195700	-1.10725	2.71645e-06	4.19367e-05	-	3358	Similar to Transcription factor MYBS2
Os01g0960200	1.86461	2.73614e-06	4.2215e-05	-	807	Hypothetical conserved gene
Os11g0582000	4.48889	2.74252e-06	4.22876e-05	-	687	Hypothetical conserved gene
Os05g0477800	-1.93931	2.78637e-06	4.29377e-05	-	1436	Conserved hypothetical protein
Os11g0672300	1.77177	2.82649e-06	4.35028e-05	-	1829	Similar to Protein kinase domain containing protein, expressed
Os04g0445700	-1.56806	2.84432e-06	4.3726e-05	-	1906	Similar to OSIGBa0140O07.8 protein
Os06g0561800	-2.90219	2.84494e-06	4.3726e-05	MULTIDRUG RESISTANCE-ASSOCIATED PROTEIN 11	3699	ABC transporter, transmembrane domain domain containing protein
Os03g0732100	-1.01597	2.85835e-06	4.38865e-05	-	3268	Similar to Homeodomain protein JUBEL1
Os02g0669366	1.84729	2.86781e-06	4.39783e-05	-	975	Hypothetical gene
Os04g0103500	1.40784	2.89539e-06	4.43474e-05	YK28	2757	Serine/threonine protein kinase-related domain containing protein
Os05g0437100	6.11333	2.92902e-06	4.48041e-05	-	687	Pathogenesis-related transcriptional factor and ERF domain containing protein
novel.113	2.99641	2.93151e-06	4.48041e-05	-	1624	- && - && -
Os07g0654450	4.14663	2.95083e-06	4.50602e-05	-	525	Hypothetical conserved gene
Os09g0509700	-1.71935	2.95567e-06	4.51057e-05	B-box-containing protein 28, CCT domain-containing gene 32, CCT (CO, CO-LIKE and TOC1) domain protein 32, CCT domain protein 32	1813	Zinc finger, B-box domain containing protein
Os07g0673200	1.28229	2.96274e-06	4.51604e-05	nitrogen limitation adaptation 1	1693	RING-type E3 ubiquitin-ligase, Maintenance of phosphate homeostasis via degradation of phosphate transporter
Os01g0963000	1.48962	3.00809e-06	4.5824e-05	class III peroxidase 22	1277	Similar to Peroxidase BP 1 precursor
novel.305	3.43234	3.01093e-06	4.58397e-05	-	2743	- && - && -
novel.1738	-1.13717	3.03677e-06	4.62053e-05	-	1627	- && - && -
Os08g0494375	-2.12463	3.04709e-06	4.63344e-05	-	519	Conserved hypothetical protein
Os03g0769700	2.05427	3.13551e-06	4.76503e-05	-	674	Uncharacterised conserved protein UCP031279 domain containing protein
Os12g0623600	-1.38711	3.14278e-06	4.7675e-05	-	1471	Protein of unknown function DUF1637 family protein
Os07g0199350	-1.11316	3.15016e-06	4.77582e-05	-	648	Similar to HAT family dimerisation domain containing protein
Os10g0541200	-1.05552	3.18551e-06	4.82364e-05	Protein phosphatase 113	2396	Similar to Protein phosphatase 2C containing protein, expressed
Os02g0193000	1.61973	3.23166e-06	4.88767e-05	LysM receptor-like kinase 1, LysM-type receptor-like kinase4, NFR5/NFP ortholog	1047	Protein kinase-like domain containing protein
Os05g0253200	1.09822	3.2462e-06	4.90379e-05	-	3436	Conserved hypothetical protein
Os07g0654500	6.33615	3.25322e-06	4.91147e-05	-	1739	Hypothetical protein
Os04g0379900	-1.17578	3.25742e-06	4.91488e-05	-	1677	Similar to Acyl-[acyl-carrier-protein] desaturase, chloroplast precursor (EC 1.14.19.2) (Stearoyl-ACP desaturase)
Os12g0268000	2.71715	3.28086e-06	4.94729e-05	SEKIGUCHI LESION	1904	Similar to Cytochrome P450 71A1 (EC 1.14.-.-) (CYPLXXIA1) (ARP-2)
Os01g0933900	1.94398	3.32728e-06	5.01287e-05	PHI GLUTATHIONE S-TRANSFERASE 4	963	Similar to Glutathione transferase III(B) (EC 2.5.1.18)
Os04g0665400	-1.39304	3.32831e-06	5.01287e-05	plastid division protein FtsZ1	1687	Similar to H1005F08.7 protein
Os12g0256000	-1.82049	3.33327e-06	5.01735e-05	-	1964	Alpha/beta hydrolase fold-3 domain containing protein
Os06g0572400	-1.76091	3.33938e-06	5.02357e-05	TETRASPANIN 9	1215	Tetraspanin domain containing protein
Os01g0623500	1.26014	3.39413e-06	5.09987e-05	-	2788	ATPase, AAA-type, core domain containing protein
Os01g0885700	3.18522	3.39961e-06	5.10507e-05	-	2771	Protein kinase-like domain containing protein
Os10g0134500	2.42257	3.44139e-06	5.16167e-05	-	1503	NB-ARC domain containing protein
Os06g0166000	1.13892	3.46434e-06	5.19302e-05	F-box protein 298	2353	Cyclin-like F-box domain containing protein
Os01g0190300	-1.16128	3.46892e-06	5.19375e-05	IAA2	1790	Similar to Auxin-responsive protein IAA26 (Indoleacetic acid-induced protein 26) (Phytochrome-associated protein 1)
Os01g0191700	1.06509	3.48789e-06	5.21905e-05	phosphofructokinase 1	1997	Similar to Pyrophosphate-fructose-6-phosphate 1-phosphotransferase-like protein (Pyrophosphate-dependent phosphofructo-1-kinase-like protein)
Os03g0197900	3.15289	3.53648e-06	5.2855e-05	OVATE family protein 8, ovate family protein 12, OVATE-domain containing protein 12	1073	Protein of unknown function DUF623, plant domain containing protein
Os04g0464800	-1.03998	3.60918e-06	5.39098e-05	-	3104	Similar to OSIGBa0130P02.2 protein
Os02g0230000	-1.16887	3.66515e-06	5.47135e-05	-	700	Conserved hypothetical protein
Os04g0403500	1.38122	3.67149e-06	5.47758e-05	-	1346	NAD(P)-binding domain containing protein
Os03g0152600	1.34057	3.68034e-06	5.48755e-05	-	981	Conserved hypothetical protein
Os07g0598500	-1.33575	3.68641e-06	5.49336e-05	-	1806	Pentatricopeptide repeat domain containing protein
Os07g0475000	-1.33817	3.6926e-06	5.49934e-05	-	863	Conserved hypothetical protein
Os01g0581300	-1.27194	3.76473e-06	5.60347e-05	e-ionone-forming lycopene cyclase, lycopene e-cyclase, epsilon-ionone-forming lycopene cyclase, lycopene epsilon-cyclase	1861	Similar to Lycopene epsilon-cyclase (Fragment)
Os12g0136300	-3.23798	3.77325e-06	5.61286e-05	-	2128	Hypothetical protein
Os09g0438700	-1.0874	3.7924e-06	5.63802e-05	-	1008	Similar to 20 kDa chaperonin, chloroplast precursor (Protein Cpn21) (Chloroplast protein Cpn10) (Chloroplast chaperonin 10) (Ch-CPN10) (Chaperonin 20)
Os01g0719125	-1.80433	3.7957e-06	5.63961e-05	-	2638	Hypothetical protein
Os05g0155400	-1.58653	3.79823e-06	5.64006e-05	GATA TRANSCRIPTION FACTOR 13	1133	Zinc finger, NHR/GATA-type domain containing protein
Os02g0120800	-1.9224	3.80471e-06	5.64307e-05	RAC/ROP-TYPE GTPASE 6	1431	Similar to Small GTP-binding protein (Fragment)
Os03g0307400	1.57652	3.83118e-06	5.67899e-05	-	1429	Six-bladed beta-propeller, TolB-like domain containing protein
Os03g0300600	-1.51999	3.83911e-06	5.68741e-05	DnaJ domain protein C28	1102	Similar to Chaperone protein dnaJ
Os02g0570700	2.67577	3.84928e-06	5.69914e-05	P-450 71Z7	1846	Cytochrome P450 family protein
Os01g0727600	1.77267	3.85619e-06	5.70603e-05	-	738	Conserved hypothetical protein
Os08g0518900	7.45628	3.87351e-06	5.72832e-05	C10122	1367	Chitinase (EC 3.2.1.14)
Os04g0580800	1.43403	3.87781e-06	5.73132e-05	RING finger protein OsRFPH2-6, RING-H2 protein 6	1088	Zinc finger, RING/FYVE/PHD-type domain containing protein
Os03g0287400	3.49366	3.89683e-06	5.75607e-05	-	1097	Similar to LOB domain protein 4
Os07g0154100	3.14746	3.92098e-06	5.78499e-05	9-CIS-EPOXYCAROTENOID DIOXYGENASE 3	2144	Similar to Viviparous-14
Os02g0621300	2.08311	3.97286e-06	5.8513e-05	ECERIFERUM 1, Glossy1-homologous gene 4	2480	Homologous protein of CER1, Very-long-chain (VLC) alkane biosynthesis, Regulation of anther development and plastids differentiatio
Os11g0525900	3.70347	4.06265e-06	5.96618e-05	-	651	Zinc finger, GRF-type domain containing protein
Os02g0818900	4.39776	4.0838e-06	5.99376e-05	-	1095	Heavy metal transport/detoxification protein domain containing protein
Os01g0139900	4.03482	4.08897e-06	5.99787e-05	-	717	Conserved hypothetical protein
Os06g0119600	-4.49462	4.17536e-06	6.11396e-05	-	1884	Peptidase aspartic, catalytic domain containing protein
Os06g0282000	2.04343	4.2492e-06	6.21488e-05	-	1754	UDP-glucuronosyl/UDP-glucosyltransferase family protein
Os10g0572300	1.04596	4.25532e-06	6.22025e-05	intracellular Ras-group-related LRR protein 5	2294	Leucine-rich repeat, typical subtype containing protein
Os03g0817000	-1.15757	4.27071e-06	6.23553e-05	Suppressor of cAMP Receptor-Like Protein 3, SCAR-like Protein 3, suppressor of cAMP receptor 2	1630	Actin-binding WH2 domain containing protein
Os02g0233200	1.88085	4.27533e-06	6.23867e-05	BZR4	1080	Similar to Brassinazole-resistant 1 protein
Os01g0268900	-1.55218	4.28633e-06	6.25113e-05	-	1097	Conserved hypothetical protein
Os09g0506000	2.01232	4.30195e-06	6.27029e-05	PURPLE ACID PHOSPHATASE 27A	2324	Nucleotide pyrophosphatase/phosphodiesteras
Os09g0569800	1.81779	4.32578e-06	6.3014e-05	RECEPTOR-LIKE CYTOPLASMIC KINASE 280	2577	Serine/threonine protein kinase-related domain containing protein
Os09g0240200	1.10056	4.33809e-06	6.3157e-05	CONSTANS-like gene B, B-box-containing protein 27, CCT domain-containing gene 31, CCT (CO, CO-LIKE and TOC1) domain protein 31, CCT domain protein 31	1362	Zinc finger, B-box domain containing protein
Os11g0191400	1.07801	4.3835e-06	6.37813e-05	-	3263	ATP-NAD kinase, PpnK-type, all-beta domain containing protein
Os10g0205300	1.36857	4.39511e-06	6.39136e-05	glycosyltransferase family GT43 member G	1579	Glycosyl transferase, family 43 protein
Os01g0768700	-1.03738	4.41929e-06	6.41914e-05	-	2185	Conserved hypothetical protein
Os02g0695800	1.25271	4.43047e-06	6.43168e-05	Oligopeptide transporter 8	1751	Similar to oligopeptide transporter 4
Os06g0301300	1.36155	4.4542e-06	6.46243e-05	-	2178	Similar to predicted protein
Os05g0594700	-1.76575	4.46462e-06	6.47382e-05	HYPEROSMOLALITY-GATED CALCIUM-PERMEABLE CHANNEL 1.2	3004	Similar to Hv711N16.16 (Fragment)
Os11g0668650	2.77847	4.47039e-06	6.47848e-05	-	1604	Calmodulin binding protein-like family protein
Os08g0485400	1.15041	4.51311e-06	6.53664e-05	-	2181	Similar to Oxidoreductase
Os07g0664000	3.55905	4.60352e-06	6.65997e-05	-	900	Similar to Oxidoreductase, short chain dehydrogenase/reductase family protein, expressed
Os12g0548401	7.04721	4.63331e-06	6.69541e-05	-	507	Similar to Proteinase inhibitor
Os09g0287300	-1.0671	4.65142e-06	6.71774e-05	-	1058	Similar to predicted protein
Os01g0663300	-2.70013	4.6825e-06	6.75877e-05	-	1656	Similar to (1-4)-beta-mannan endohydrolase-like protein
Os02g0738100	3.46866	4.73447e-06	6.82212e-05	-	611	Conserved hypothetical protein
Os11g0600500	7.03368	4.78996e-06	6.89813e-05	-	576	Calcium-binding EF-hand domain containing protein
Os10g0505700	2.15455	4.80332e-06	6.91345e-05	non-specific lipid transfer protein 2.12, lipid transfer protein 2.12, type 2 non-specific lipid transfer protein 12	503	Similar to Nonspecific lipid-transfer protein 2 (nsLTP2) (7 kDa lipid transfer protein)
Os04g0430600	1.51334	4.80626e-06	6.91374e-05	-	1384	Similar to OSIGBa0160I14.1 protein
Os01g0583300	-1.57281	4.91557e-06	7.05894e-05	Os_F0727	1784	Zinc finger, C2H2, LYAR-type domain containing protein
Os02g0275200	1.45294	4.93091e-06	7.07369e-05	-	2086	Xyloglucan fucosyltransferase family protein
Os05g0253700	-2.08292	4.9319e-06	7.07369e-05	-	1041	Hypothetical conserved gene
Os01g0864300	6.40618	4.93422e-06	7.07369e-05	-	980	Harpin-induced 1 domain containing protein
Os11g0594000	2.34086	4.9438e-06	7.0834e-05	-	1837	Sugar/inositol transporter domain containing protein
Os03g0656800	1.40988	4.98822e-06	7.13897e-05	-	2559	Similar to 3-glucanase
Os06g0549700	1.14033	5.0061e-06	7.1605e-05	-	3445	Conserved hypothetical protein
Os08g0434500	4.44056	5.09798e-06	7.28781e-05	CELLULOSE SYNTHASE LIKE A11	396	Hypothetical protein
Os01g0225400	-1.15987	5.15889e-06	7.37072e-05	-	558	Pyruvate/Phosphoenolpyruvate kinase, catalytic core domain containing protein
Os01g0949900	3.08967	5.17609e-06	7.39112e-05	TAU GLUTATHIONE S-TRANSFERASE 37	804	Conserved hypothetical protein
Os04g0683600	-2.31538	5.25084e-06	7.48519e-05	-	2592	Similar to H0306F12.6 protein
Os09g0294000	-1.5895	5.28728e-06	7.53288e-05	-	3119	Similar to Bifunctional aspartokinase/homoserine dehydrogenase 2, chloroplast precursor (AK-HD 2) (AK-HSDH 2) [Includes: Aspartokinase (EC 2.7.2.4); Homoserine dehydrogenase (EC 1.1.1.3)]
Os01g0498200	-4.25359	5.33794e-06	7.60079e-05	-	1118	Conserved hypothetical protein
Os03g0231700	-1.23631	5.38823e-06	7.66377e-05	-	3671	Similar to squalene monooxygenase
Os04g0504000	-1.07029	5.41761e-06	7.70123e-05	ADENINE PHOSPHORIBOSYL TRANSFERASE 2	1952	Similar to Adenine phosphoribosyltransferase form 2
Os04g0311400	1.12736	5.48223e-06	7.78066e-05	-	2479	Similar to Cysteine proteinase 1 precursor (EC 3.4.22.-)
Os02g0661900	-1.47451	5.48272e-06	7.78066e-05	-	1887	Similar to OSIGBa0143N19.13 protein
Os09g0471100	-1.68382	5.53385e-06	7.84443e-05	class III peroxidase 122	1413	Similar to Peroxidase 17 precursor (EC 1.11.1.7) (Atperox P17) (ATP25a)
Os01g0280400	-1.80635	5.5401e-06	7.84637e-05	-	1836	DNA-binding protein
Os11g0586300	2.51855	5.54142e-06	7.84637e-05	-	1830	Conserved hypothetical protein
Os04g0603100	-3.17033	5.67644e-06	8.03306e-05	-	2339	Hypothetical protein
Os01g0113800	1.36528	5.68711e-06	8.0392e-05	-	2399	Protein kinase, core domain containing protein
Os01g0516700	-1.41459	5.68714e-06	8.0392e-05	-	3077	Similar to glycosyltransferase family 28 C-terminal domain containing protein
Os02g0160000	-1.23491	5.70256e-06	8.05649e-05	-	398	Similar to Kluyveromyces lactis strain NRRL Y-1140 chromosome B of strain NRRL Y- 1140 of Kluyveromyces lactis
Os02g0152400	-1.05676	5.71406e-06	8.06824e-05	RuBisCO small subunit 1, Ribulose-1, 5-Bisphosphate Carboxylase/Oxygenase Small Subunit 1	999	Rubisco small subunit 1, Reguration of Rubisco catalytic activit
Os11g0439600	-2.57657	5.73326e-06	8.09084e-05	-	1690	Similar to Nod factor binding lectin-nucleotide phosphohydrolase
novel.577	1.62693	5.7678e-06	8.13051e-05	-	1441	- && - && -
Os07g0154800	-1.32058	5.79052e-06	8.158e-05	-	633	Conserved hypothetical protein
Os01g0627967	6.70227	5.82104e-06	8.19642e-05	-	1595	Hypothetical protein
novel.539	1.91358	5.83031e-06	8.20491e-05	-	3252	- && sp|O49329|RP24L_ARATH Receptor like protein 24 OS=Arabidopsis thaliana OX=3702 GN=RLP24 PE=3 SV=1 && -
Os10g0130600	2.12629	5.87763e-06	8.26469e-05	-	3918	Hypothetical conserved gene
Os02g0629000	1.5848	5.87932e-06	8.26469e-05	-	968	Protein of unknown function DUF584 family protein
Os01g0686200	1.31909	5.88306e-06	8.26535e-05	-	1570	UDP-glucuronosyl/UDP-glucosyltransferase family protein
Os06g0599200	2.05085	5.90742e-06	8.29498e-05	CYP76M7	1678	Cytochrome P450 family protein
Os02g0743700	-1.19446	5.93399e-06	8.32715e-05	-	2492	Similar to RING-H2 finger protein ATL1Q
Os02g0571100	2.95584	5.93692e-06	8.32715e-05	ENT-COPALYL DIPHOSPHATE SYNTHASE 2	1173	Ent-copalyl diphosphate synthase, Defense against both fungal pathogen and bacterial pathogen, Biosynthesis of phytoalexi
Os03g0385400	-1.29825	5.95182e-06	8.34058e-05	non-specific lipid transfer protein-like AGP 1, non-specific lipid transfer protein-like arabinogalactan protein 1, GPI-anchored non-specific lipid transfer protein 6, type G nsLTP 6, type G non-specific lipid transfer protein 6, non-specific lipid transfer protein-like protein 1	864	Bifunctional inhibitor/plant lipid transfer protein/seed storage domain containing protein
Os06g0244000	2.02225	6.05539e-06	8.47454e-05	-	1324	Similar to anthranilic acid methyltransferase 3
Os02g0139300	-1.21648	6.09807e-06	8.52954e-05	-	3095	Glycoside hydrolase, family 17 protein
Os05g0411200	-1.12543	6.12125e-06	8.55723e-05	TCD5	2538	Similar to electron carrier/ oxidoreductase
Os08g0173600	4.24103	6.14971e-06	8.59228e-05	-	585	Conserved hypothetical protein
Os10g0409400	1.07822	6.18436e-06	8.63593e-05	polygalacturonase isoenzyme 1 beta subunit, BURP domain-containing protein 16, beta subunit of polygalacturonase 1, polygalacturonase 1 beta subunit, non-catalytic PG1beta subunit	1220	beta subunit of polygalacturonase 1, Abiotic stress respons
Os08g0374000	-2.45782	6.25149e-06	8.71043e-05	-	793	Bet v I allergen family protein
novel.283	1.19324	6.27914e-06	8.74415e-05	-	1679	- && sp|O80341|EF102_ARATH Ethylene-responsive transcription factor 5 OS=Arabidopsis thaliana OX=3702 GN=ERF5 PE=2 SV=1 && PF00847:AP2 domain
Os02g0141100	-1.39074	6.31728e-06	8.79241e-05	AUXIN RESPONSE FACTOR 5	3400	Similar to Auxin response factor 5
Os08g0269500	-1.46508	6.35912e-06	8.84578e-05	-	635	Conserved hypothetical protein
Os10g0537800	5.93132	6.45544e-06	8.97484e-05	-	1404	Peptidase aspartic, catalytic domain containing protein
Os02g0832400	1.39037	6.46662e-06	8.98129e-05	-	3008	Similar to Callose synthase 1 catalytic subunit
Os12g0116400	1.52987	6.60797e-06	9.16488e-05	WRKY GENE 97	1011	Similar to WRKY DNA binding domain containing protein, expressed
Os03g0641250	2.85456	6.61075e-06	9.16488e-05	-	1756	Hypothetical gene
Os01g0127900	1.41332	6.62965e-06	9.17669e-05	-	1705	Mannose-6-phosphate isomerase domain containing protein
Os01g0678100	1.52427	6.7317e-06	9.30269e-05	-	3049	Protein of unknown function DUF2921 domain containing protein
Os07g0553700	1.01361	6.76204e-06	9.33952e-05	-	1102	Similar to Light induced protein like
Os02g0300700	1.11827	6.77501e-06	9.34832e-05	EUKARYOTIC INITIATION FACTOR 1A-1	834	Similar to Eukaryotic translation initiation factor 1A (EIF-1A) (EIF-4C)
Os07g0572100	-2.40444	6.7758e-06	9.34832e-05	Copper amine oxidase	1713	Similar to Amine oxidase like protein (EC 1.4.3.6) (Copper amine oxidase)
Os03g0577200	-1.30271	6.88945e-06	9.49476e-05	-	1070	Similar to Mps one binder kinase activator-like 1A (Mob1 homolog 1A) (Mob1A) (Mob1B) (Protein Mob4A)
Os01g0347300	5.57064	6.89503e-06	9.49664e-05	-	1311	Conserved hypothetical protein
Os02g0815200	-1.08868	6.89832e-06	9.49664e-05	-	1331	Similar to 29 kDa ribonucleoprotein, chloroplast precursor (RNA-binding protein cp29)
Os12g0226700	3.23308	7.01005e-06	9.6452e-05	-	1246	Similar to Allyl alcohol dehydrogenase
Os02g0829850	4.05809	7.02723e-06	9.66358e-05	-	1229	Conserved hypothetical protein
Os09g0314200	1.15628	7.06155e-06	9.70023e-05	-	3090	Disease resistance protein domain containing protein
Os06g0318200	-1.0357	7.18955e-06	9.86536e-05	-	1848	Ankyrin domain containing protein
Os03g0822300	-1.04407	7.19409e-06	9.86624e-05	-	946	Ribosomal RNA methyltransferase J domain containing protein
Os03g0858700	-1.32775	7.20008e-06	9.8691e-05	-	1070	Protein of unknown function DUF1499 family protein
Os05g0104200	1.49422	7.24277e-06	9.92224e-05	POLYGALACTURONASE-INHIBITING PROTEIN 1, POLYGALACTURONASE-INHIBITING PROTEIN 2	1216	Polygalacturonase inhibiting protein, Inhibitor of fungal polygalacturonase, Sheath blight resistanc
Os02g0627100	1.50835	7.29733e-06	9.98682e-05	PHENYLALANINE AMMONIA-LYASE 1	2405	Similar to Phenylalanine ammonia-lyase (EC 4.3.1.5)
Os03g0178400	1.72424	7.29981e-06	9.98682e-05	-	1173	Alpha/beta hydrolase fold-1 domain containing protein
Os05g0104150	-3.05958	7.31839e-06	0.000100042	POLYGALACTURONASE-INHIBITING PROTEIN 2, Polygalacturonase-inhibiting protein 2, polygalacturonase inhibiting protein 2	1029	Leucine-rich repeat (LRR) protein, Inhibitor of fungal polygalacturonase, Defence respons
Os10g0489000	1.57586	7.44108e-06	0.000101664	-	822	Similar to FIP1
novel.524	-3.20358	7.51958e-06	0.000102681	-	1193	- && - && -
Os02g0242900	2.16637	7.62129e-06	0.000103902	-	1179	Similar to hydroquinone glucosyltransferase
Os05g0529200	1.04278	7.67023e-06	0.000104513	-	1080	Crotonase, core domain containing protein
Os05g0100500	1.16511	7.69269e-06	0.000104762	-	1443	Similar to Debaryomyces hansenii chromosome F of strain CBS767 of Debaryomyces hansenii
Os05g0528600	-2.7468	7.83249e-06	0.000106579	YUCCA-LIKE GENE 2	1470	Flavin monooxygenase-like enzyme, Auxin biosynthesi
Os09g0488700	1.46582	7.83453e-06	0.000106579	-	1397	Conserved hypothetical protein
Os08g0155900	3.0063	7.89523e-06	0.000107347	PATHOGEN-INDUCED DEFENSE-RESPONSIVE PROTEIN 10	618	Similar to Pathogen-induced defense-responsive protein
Os02g0664100	1.21155	7.92675e-06	0.000107676	-	2508	Hypothetical conserved gene
Os01g0179000	1.84837	7.92792e-06	0.000107676	ACYLTRANSFERASE 6	1725	Transferase family protein
Os02g0613900	-2.42541	7.97656e-06	0.000108278	-	1110	Similar to Adenine phosphoribosyltransferase 2 (EC 2.4.2.7) (APRT)
Os07g0544800	-1.05052	8.03712e-06	0.000109031	-	961	Similar to Oxygen-evolving enhancer protein 3-2, chloroplast precurso
novel.1381	1.70368	8.04062e-06	0.000109031	-	2877	- && sp|Q7XUN6|SIT2_ORYSJ L-type lectin-domain containing receptor kinase SIT2 OS=Oryza sativa subsp. japonica OX=39947 GN=SIT2 PE=2 SV=2 && PF00069:Protein kinase domain|PF00139:Legume lectin domain
Os03g0387300	2.15164	8.0562e-06	0.000109137	VQ motif-containing protein 12	1078	Similar to VQ motif family protein, expressed
Os05g0563400	-1.0685	8.05707e-06	0.000109137	auxin response factor-15, auxin response factor 15, OsETTIN1	2728	Similar to Auxin response factor 5
Os07g0462200	-1.8439	8.07855e-06	0.000109311	-	908	Protein of unknown function DUF1218 family protein
Os04g0127500	2.46319	8.08677e-06	0.000109364	WALL-ASSOCIATED KINASE GENE 29	2215	Serine/threonine protein kinase-related domain containing protein
Os07g0575700	1.22131	8.09871e-06	0.000109467	Salt Intolerance 3	2188	Similar to Lectin-like receptor kinase 7;2
Os04g0675101	1.41521	8.13741e-06	0.000109872	-	7160	ATPase-like, ATP-binding domain domain containing protein
Os02g0177600	1.6058	8.15374e-06	0.000109998	4-COUMARATE:COENZYME A LIGASE 3	2043	4-coumarate:coenzyme A ligase, Lignin biosynthesis, Defense against woundin
Os10g0517500	1.92444	8.23904e-06	0.000111067	RRJ1	1702	Cys/Met metabolism, pyridoxal phosphate-dependent enzyme domain containing protein
Os05g0421600	1.11222	8.37349e-06	0.000112819	NAC DOMAIN-CONTAINING PROTEIN 88	841	No apical meristem (NAM) protein domain containing protein
Os10g0565150	1.68894	8.38746e-06	0.000112946	BETA-AMYLASE 6	2085	Hypothetical gene
Os02g0681632	1.44621	8.39256e-06	0.000112946	RECEPTOR-LIKE CYTOPLASMIC KINASE 83	789	Peptidoglycan-binding Lysin subgroup domain containing protein
Os01g0590700	-1.79007	8.39628e-06	0.000112946	-	2760	Peptidase M41 domain containing protein
Os01g0830700	1.47874	8.46966e-06	0.000113781	trichome birefringence-like 12	2019	Protein of unknown function DUF231, plant domain containing protein
Os09g0491852	1.39249	8.48213e-06	0.000113858	cinnamoyl-CoA reductase 1	1272	NAD(P)-binding domain containing protein
Os04g0435100	1.74995	8.4902e-06	0.000113906	bi-directional amino acid transporter 7	2004	Amino acid/polyamine transporter I family protein
Os06g0595800	1.6361	8.49959e-06	0.000113972	ACYLTRANSFERASE 8	1506	Transferase family protein
Os07g0557200	1.59495	8.50955e-06	0.000114045	-	2495	Delayed-early response protein/equilibrative nucleoside transporter family protein
Os01g0176100	1.39827	8.5616e-06	0.000114682	-	1506	UDP-glucuronosyl/UDP-glucosyltransferase family protein
Os10g0490100	1.66569	8.6549e-06	0.000115748	-	830	Virulence factor, pectin lyase fold family protein
Os02g0731700	-1.68771	8.73012e-06	0.000116692	B-box-containing protein 8, CCT domain-containing gene 9, CCT (CO, CO-LIKE and TOC1) domain protein 9, CCT domain protein 9, Grain number, plant height, and heading date2, CONSTANS-like 1 protein	1968	CCT domain domain containing protein
Os12g0153200	3.65942	8.73855e-06	0.000116743	-	946	Conserved hypothetical protein
Os02g0226200	1.96301	8.77567e-06	0.000117098	-	1057	HAD-superfamily subfamily IB hydrolase, hypothetical 1 protein
Os03g0785800	-2.29018	8.779e-06	0.000117098	PROLIFERATING CELL FACTOR 6	1857	Transcription factor , Cold toleranc
Os06g0251000	-1.17905	8.79122e-06	0.000117199	-	1955	Similar to mitochondrion protein
Os07g0634600	-1.1759	8.7971e-06	0.000117216	-	2103	Similar to Pectin acetylesterase (Fragment)
novel.286	-2.08968	8.85352e-06	0.000117782	-	1843	- && sp|Q84K71|DTX44_ARATH Protein DETOXIFICATION 44, chloroplastic OS=Arabidopsis thaliana OX=3702 GN=DTX44 PE=2 SV=1 && PF01554:MatE
Os10g0466500	-1.41732	8.98539e-06	0.000119473	CCT domain-containing gene 34, CCT (CO, CO-LIKE and TOC1) domain protein 34, CCT domain protein 34, CCT MOTIF FAMILY (CMF) gene 10, CONSTANS-like protein CO9	1805	CCT domain containing protein
Os07g0188800	1.03105	9.06803e-06	0.000120445	-	1944	Similar to Methylmalonate-semialdehyde dehydrogenase (EC 1.2.1.27)
Os07g0417200	1.95232	9.13647e-06	0.000121291	fatty acid desaturase 2-2, microsomal delta-12 fatty acid desaturase2-2	1267	Similar to Delta 12 oleic acid desaturase FAD2
Os12g0486900	2.16891	9.14905e-06	0.000121394	RECEPTOR-LIKE CYTOPLASMIC KINASE 369	1483	Similar to Protein kinase domain containing protein, expressed
Os01g0941200	2.45942	9.17918e-06	0.00012173	-	1232	Similar to Glucan endo-1,3-beta-glucosidase GII precursor (EC 3.2.1.39) ((1->3)- beta-glucan endohydrolase GII) ((1->3)-beta-glucanase isoenzyme GII) (Beta-1,3-endoglucanase GII)
novel.188	1.25112	9.18466e-06	0.000121739	-	1983	- && sp|Q9SGA8|U83A1_ARATH UDP-glycosyltransferase 83A1 OS=Arabidopsis thaliana OX=3702 GN=UGT83A1 PE=2 SV=1 && PF00201:UDP-glucoronosyl and UDP-glucosyl transferase
Os10g0559500	1.86594	9.20436e-06	0.000121936	flavonol synthase	2490	2OG-Fe(II) oxygenase domain containing protein
Os01g0639200	1.50408	9.22622e-06	0.000122162	suppressor of BTH-induced, NH1-mediated lesion mimic 6	1679	Cinnamoyl-CoA reductase-like gene family member, Defense respons
Os10g0470900	-1.02221	9.34544e-06	0.00012367	RNA binding protein J	5256	Nucleotide-binding, alpha-beta plait domain containing protein
Os03g0401100	1.10663	9.48869e-06	0.000125244	-	3802	Similar to Protein kinase domain containing protein, expressed
Os03g0724100	1.04958	9.52086e-06	0.000125603	-	1334	Phosphatidylinositol transfer protein-like, N-terminal domain containing protein
Os02g0575700	1.37368	9.55453e-06	0.000125981	ILA1 INTERACTING PROTEIN 3	2634	Similar to OSIGBa0097P08.1 protein
Os06g0606700	-1.46597	9.59481e-06	0.000126447	-	1411	Tetratricopeptide-like helical domain containing protein
Os01g0168000	-4.1902	9.70107e-06	0.00012778	-	442	Hypothetical protein
Os08g0192900	-1.02908	9.72636e-06	0.000128003	RNA-binding nucleolin	2091	Nucleotide-binding, alpha-beta plait domain containing protein
Os03g0856500	-1.01673	9.72844e-06	0.000128003	-	1339	Similar to Plastid-specific 30S ribosomal protein 1, chloroplast precursor (CS- S5) (CS5) (S22) (Ribosomal protein 1) (PSRP-1)
Os08g0392100	2.90277	9.73311e-06	0.000128003	-	1382	2OG-Fe(II) oxygenase domain containing protein
Os05g0475700	-2.61569	9.85431e-06	0.000129486	MAJOR FACILITATOR SUPERFAMILY 3	2113	Nodulin-like domain containing protein
Os06g0730150	3.18373	9.85611e-06	0.000129486	-	232	Hypothetical protein
Os03g0135200	-4.63218	9.92721e-06	0.000130352	PHI GLUTATHIONE S-TRANSFERASE 16	631	Similar to Glutathione S-transferase GST 9 (EC 2.5.1.18)
novel.1288	-3.96738	9.97629e-06	0.000130928	-	1592	- && - && -
Os02g0285300	-3.44491	1.00182e-05	0.000131343	developmentally regulated plasma membrane polypeptide 2	1080	DREPP plasma membrane polypeptide family protein
Os07g0628700	-1.8859	1.00655e-05	0.000131836	-	2365	Similar to Receptor protein kinase
novel.435	1.86304	1.00663e-05	0.000131836	-	4320	- && sp|Q1MX30|XA21_ORYSI Receptor kinase-like protein Xa21 OS=Oryza sativa subsp. indica OX=39946 GN=XA21 PE=1 SV=1 && PF00069:Protein kinase domain|PF13855:Leucine rich repeat
Os03g0285300	1.84631	1.01036e-05	0.000132257	-	500	Conserved hypothetical protein
Os08g0268000	-1.26137	1.0114e-05	0.000132292	-	964	Conserved hypothetical protein
Os01g0847700	1.16545	1.04413e-05	0.000136183	ALDO-KETO REDUCTASE 2	1413	Aldo-keto reductase, Detoxification of reactive aldehydes, Abiotic stress toleranc
Os05g0123000	2.87363	1.0515e-05	0.000137075	-	438	Similar to Lateral organ boundaries domain 1
Os04g0571600	-1.35485	1.05209e-05	0.00013708	-	2176	Multi antimicrobial extrusion protein MatE family protein
Os11g0667000	2.38836	1.05312e-05	0.000137144	RECEPTOR-LIKE CYTOPLASMIC KINASE 346	1743	Similar to Protein kinase domain containing protein, expressed
Os02g0282000	2.58397	1.06618e-05	0.000138773	-	4117	NB-ARC domain containing protein
Os04g0488500	-1.41195	1.09387e-05	0.000142272	-	2767	Pentatricopeptide repeat domain containing protein
Os08g0269700	-2.03051	1.09652e-05	0.000142429	-	663	Conserved hypothetical protein
Os08g0127800	1.6999	1.09652e-05	0.000142429	-	1002	Conserved hypothetical protein
Os03g0157900	1.21606	1.0987e-05	0.000142639	-	1660	Phosphoserine aminotransferase, chloroplast precursor (EC 2.6.1.52) (PSAT)
Os01g0289600	1.76203	1.1064e-05	0.00014356	WRKY GENE 9	1263	Similar to WRKY transcription factor 28
Os06g0132400	-1.12112	1.10994e-05	0.000143877	Mg-Proto IX methyltransferase, Mg-protoporphyrin IX methyltransferase	469	Similar to Magnesium-protoporphyrin O-methyltransferase (EC 2.1.1.11) (Magnesium- protoporphyrin IX methyltransferase)
Os04g0450600	1.68494	1.11532e-05	0.0001445	-	956	Similar to H0818E04.21 protein
Os05g0510100	2.02825	1.11737e-05	0.000144692	-	877	Protein of unknown function DUF567 family protein
Os05g0553400	1.64123	1.11967e-05	0.000144915	R2R3-MYB Transcription Factor 55, R2R3-MYB Transcription Factor OsMYB55	1262	Similar to Myb-related transcription factor-like protein (MYB transcription factor)
Os12g0153900	1.75939	1.12272e-05	0.000145236	-	996	Conserved hypothetical protein
Os03g0131200	1.0357	1.12358e-05	0.000145273	CATALASE C	1944	Catalase, Hydrogen peroxide-induced leaf cell deat
Os01g0962700	1.01361	1.1267e-05	0.000145602	class III peroxidase 20	1397	Similar to Peroxidase 12 precursor (EC 1.11.1.7) (Atperox P12) (PRXR6) (ATP4a)
Os08g0202300	2.36254	1.13558e-05	0.000146526	-	8970	Hypothetical conserved gene
Os03g0716200	-1.67776	1.14783e-05	0.000148024	-	2542	Zinc finger, PHD-type domain containing protein
Os02g0448400	-1.51189	1.14837e-05	0.000148024	-	1941	Similar to Synaptotagmin C
Os01g0136700	2.50947	1.17279e-05	0.000151095	-	4238	Conserved hypothetical protein
Os02g0175000	-2.99499	1.17786e-05	0.000151668	HIGH-AFFINITY K+ TRANSPORTER 6	1679	Ion transporter , Na+ transpor
Os10g0481000	1.739	1.18929e-05	0.00015291	-	954	Hypothetical conserved gene
Os04g0561500	1.6481	1.1947e-05	0.000153527	Prolyl Oligopeptidase 9, PROLYL OLIGOPEPTIDASE 9	3031	Similar to Prolyl endopeptidase (EC 3.4.21.26) (Post-proline cleaving enzyme) (PE)
Os06g0226950	1.23727	1.19745e-05	0.000153802	DIHYDROSPHINGOSINE C4 HYDROXYLASE 1	1120	Fatty acid hydroxylase domain containing protein
Os03g0374575	-1.2921	1.20318e-05	0.00015446	-	1243	Similar to RNA recognition motif family protein, expressed
Os03g0343900	-1.04949	1.20457e-05	0.00015456	PHOTOSYSTEM II SUBUNIT	665	Photosystem II PsbX domain containing protein
Os09g0426000	1.20855	1.20797e-05	0.000154917	USUALLY MULTIPLE ACIDS MOVE IN AND OUT TRANSPORTER 13	1405	Protein of unknown function DUF6, transmembrane domain containing protein
Os01g0292200	1.06181	1.21166e-05	0.00015515	CALCINEURIN B-LIKE PROTEIN-INTERACTING PROTEIN KINASE 1	1787	Serine/threonine protein kinase domain containing protein
Os06g0114000	-1.02569	1.21223e-05	0.00015515	chaperonin 60 beta subunit 1	2710	Hypothetical gene
Os08g0196700	-1.57391	1.21945e-05	0.000155994	HAP2 SUBUNIT OF CCAAT-BOX BINDING COMPLEX	927	HAP2 subunit of HAP complex, Nuclear Factor Y (NF-YA) transcription factor, Drought stress toleranc
Os09g0460700	2.59436	1.22408e-05	0.000156508	-	1059	Alpha/beta hydrolase fold-3 domain containing protein
Os08g0415600	2.6954	1.23284e-05	0.000157549	plant U-box-containing protein 5, U-box protein 5	2154	Similar to ubiquitin-protein ligase
Os08g0241400	1.66881	1.23611e-05	0.000157886	RING finger protein	1322	Similar to protein binding protein
Os02g0206100	-1.09142	1.25047e-05	0.00015964	-	2259	UDP-glucuronosyl/UDP-glucosyltransferase family protein
Os07g0680700	-1.82296	1.25732e-05	0.000160433	-	654	Hypothetical protein
Os02g0128000	-1.60359	1.25797e-05	0.000160435	HSP18.9	534	Similar to Cytosolic class I small heat shock protein 6 (Fragment)
Os01g0558800	-1.02411	1.26808e-05	0.000161481	-	1607	Similar to oxidoreductase/ transition metal ion binding protein
Os09g0527500	-4.00975	1.2724e-05	0.00016195	-	1197	Similar to MEG5
Os06g0604600	1.13615	1.27437e-05	0.000162103	-	724	Conserved hypothetical protein
Os08g0277300	1.56272	1.27636e-05	0.000162208	-	1154	Similar to Flavonol 4-sulfotransferase
Os03g0179000	-1.01341	1.27868e-05	0.000162421	-	2948	Similar to Tubulin-tyrosine ligase family protein, expressed
Os07g0638100	1.40151	1.28193e-05	0.000162672	-	2198	Six-bladed beta-propeller, TolB-like domain containing protein
Os07g0185900	1.46486	1.28627e-05	0.000163141	-	620	Conserved hypothetical protein
Os01g0687300	-1.03662	1.29143e-05	0.000163631	-	3155	Conserved hypothetical protein
Os06g0200250	1.54573	1.2985e-05	0.000164362	-	1023	Hypothetical conserved gene
Os06g0158300	-1.15607	1.30718e-05	0.000165378	-	3818	NB-ARC domain containing protein
Os09g0106700	1.41737	1.31352e-05	0.00016601	R2R3-MYB	1586	Similar to Myb proto-oncogene protein (C-myb)
Os03g0318400	2.13388	1.31415e-05	0.00016601	-	1515	Peptidase A1 domain containing protein
Os06g0557100	1.08185	1.33409e-05	0.000168445	-	4042	Serine/threonine protein kinase domain containing protein
Os03g0800700	1.01328	1.33646e-05	0.000168535	THIOREDOXIN H-TYPE 4	700	Similar to Thioredoxin H-type 5 (TRX-H-5)
Os11g0131200	-2.01269	1.3368e-05	0.000168535	-	1385	Similar to Mpv17/PMP22 family protein, expressed
Os03g0130750	-1.32648	1.33805e-05	0.000168609	-	826	Similar to predicted protein
Os03g0136500	1.65198	1.35478e-05	0.000170632	-	696	Similar to protein-methionine-s-oxide reductase
Os02g0717500	1.38616	1.36349e-05	0.000171644	-	1649	Similar to X7 (Fragment)
Os06g0570900	2.64143	1.37018e-05	0.000172401	basic helix-loop-helix protein 030	1778	Helix-loop-helix DNA-binding domain containing protein
Os01g0108600	1.69866	1.37851e-05	0.000173174	-	1287	Basic helix-loop-helix dimerisation region bHLH domain containing protein
Os10g0580400	1.54685	1.37965e-05	0.000173174	high-affinity urea transporter OsDUR3	2513	High-affinity urea transporter, Effective urea acquisition and utilisation, Effective use of low external urea as a N sourc
Os01g0717400	-2.58695	1.37975e-05	0.000173174	-	1805	EGF-like, alliinase domain containing protein
Os05g0336000	1.52644	1.38489e-05	0.000173733	-	1654	Hypothetical protein
Os01g0798900	2.27295	1.40052e-05	0.000175606	-	1194	Similar to disease resistance protein RGA4
novel.971	7.25513	1.40166e-05	0.000175662	-	2006	- && sp|Q7XKS9|ORR28_ORYSJ Two-component response regulator ORR28 OS=Oryza sativa subsp. japonica OX=39947 GN=RR28 PE=3 SV=1 && PF00072:Response regulator receiver domain
Os02g0156600	2.3536	1.40735e-05	0.000176201	-	2204	Hypothetical conserved gene
Os04g0365100	1.47406	1.41334e-05	0.000176863	WALL-ASSOCIATED KINASE GENE 37	2329	Similar to OSIGBa0135K14.8 protein
Os09g0399800	1.62076	1.42312e-05	0.000177912	CINNAMYL ALCOHOL DEHYDROGENASE 8A	1407	Cinnamyl alcohol dehydrogenase (EC 1.1.1.195)
Os01g0795000	3.26339	1.42641e-05	0.000178234	subtilase, subtilisin-like serine protease 1, Subtilisin 5, SUBTILISIN 5, Subtilisin 6, SUBTILISIN 6	2390	Subtilase
novel.1545	1.97376	1.43258e-05	0.000178917	-	4097	- && sp|Q6VAA5|U89B2_STERE UDP-glycosyltransferase 89B2 OS=Stevia rebaudiana OX=55670 GN=UGT89B2 PE=2 SV=1 && PF00201:UDP-glucoronosyl and UDP-glucosyl transferase
Os03g0405900	1.20205	1.4533e-05	0.000181326	-	2067	Hypothetical conserved gene
Os01g0705700	1.74194	1.45927e-05	0.000181766	inducer of CBF expression 1, basic helix-loop-helix protein 010, OsMYC2-like protein 1, MYC2-like protein 1	1979	Similar to Transcription factor ICE1 (Inducer of CBF expression 1) (Basic helix- loop-helix protein 116) (bHLH116) (AtbHLH116)
Os03g0700400	1.25317	1.45949e-05	0.000181766	LIPOXYGENASE 3	380	Lipoxygenase-3, Generation of stale flavo
novel.943	1.48244	1.4602e-05	0.000181766	-	1088	- && - && -
Os05g0535800	-1.37305	1.46042e-05	0.000181766	-	1567	Similar to F14O23.10 protein
Os08g0503000	-2.92871	1.48484e-05	0.000184532	-	827	Hypothetical protein
novel.1224	-1.08985	1.49226e-05	0.000185364	-	1180	- && - && -
Os01g0654100	1.61147	1.50745e-05	0.000187067	-	2915	Similar to CTP synthase (EC 6.3.4.2) (UTP--ammonia ligase) (CTP synthetase)
Os07g0179300	-2.35891	1.51185e-05	0.000187521	VITAMIN E DEFICIENT 3	993	Methyltransferase type 11 domain containing protein
Os02g0586900	5.14458	1.51505e-05	0.000187827	endosperm-specific gene 40	696	Hypothetical conserved gene
Os02g0628800	1.08454	1.52088e-05	0.000188365	-	592	Similar to Ubiquitin-like protein 5 (Fragment)
Os07g0130500	1.42656	1.53037e-05	0.000189447	-	4983	Hypothetical protein
Os02g0114300	2.09985	1.53207e-05	0.000189466	-	923	Hypothetical protein
Os01g0825500	-1.55821	1.53264e-05	0.000189466	-	2129	Nodulin-like domain containing protein
Os05g0428700	1.05197	1.53277e-05	0.000189466	salt-sensitive K1 uptake channel OsAKT2	1858	Similar to Potassium channel protein ZMK2
Os08g0557600	1.01948	1.53415e-05	0.000189544	monodehydroascorbate reductase 4	1720	Similar to Monodehydroascorbate reductase (EC 1.6.5.4) (MDAR) (Ascorbate free radical reductase) (AFR reductase)
Os02g0725000	-1.70288	1.55057e-05	0.000191368	-	2178	Similar to Protein kinase G11A (EC 2.7.1.-) (Fragment)
Os12g0609200	1.37794	1.55118e-05	0.000191368	-	1557	Conserved hypothetical protein
Os05g0217800	-5.42195	1.59355e-05	0.000196404	BURP domain-containing protein 2	1391	BURP domain containing protein
Os05g0557400	1.06074	1.60918e-05	0.000198233	-	2346	Membrane attack complex component/perforin/complement C9 family protein
Os10g0389100	-1.31594	1.63215e-05	0.000200868	RED CHLOROPHYLL CATABOLITE REDUCTASE 3	510	Red chlorophyll catabolite reductase, Truncated copy of OsRCCR
Os01g0885300	-1.60655	1.63695e-05	0.00020136	-	2592	Conserved hypothetical protein
Os07g0534100	1.93463	1.64384e-05	0.00020211	-	1410	Protein kinase, catalytic domain domain containing protein
Os08g0499300	-1.46936	1.64685e-05	0.000202381	WRKY GENE 30	2352	WRKY transcription factor 30
Os02g0661100	-1.3588	1.64861e-05	0.000202499	TREHALOSE-6-PHOSPHATE PHOSHPHATASE 1	1768	Similar to Trehalose-6-phosphate phosphatase
Os12g0507500	-1.06802	1.65882e-05	0.000203654	-	614	Similar to SWIB/MDM2 domain containing protein, expressed
Os02g0575000	1.77991	1.66181e-05	0.000203885	-	627	Conserved hypothetical protein
Os01g0629600	1.42525	1.6823e-05	0.000205938	SERINE CARBOXYPEPTIDASE 4	1448	Peptidase S10, serine carboxypeptidase family protein
Os12g0218100	2.41816	1.6976e-05	0.00020761	-	600	Similar to cDNA, clone: J065028F04, full insert sequence
Os07g0271000	1.1334	1.69961e-05	0.000207755	-	1793	Similar to GDP dissociation inhibitor protein OsGDI1
Os06g0705400	2.55711	1.70308e-05	0.000208078	non-specific lipid transfer protein 2.6, lipid transfer protein 2.6, type 2 non-specific lipid transfer protein 6	629	Hypothetical conserved gene
Os03g0236200	1.40984	1.74821e-05	0.000213283	GLUTAMATE DECARBOXYLASE	2017	Similar to Glutamate decarboxylase isozyme 3 (EC 4.1.1.15)
novel.1158	-3.16679	1.74934e-05	0.000213318	-	877	- && - && -
Os07g0573200	1.5984	1.75049e-05	0.000213355	-	712	Similar to Adenylyl-sulfate kinase
Os11g0703100	1.81916	1.75754e-05	0.000213943	-	799	Thaumatin, pathogenesis-related family protein
Os09g0456800	1.48879	1.75865e-05	0.000213943	HEAT STRESS TRANSCRIPTION FACTOR B1	1565	Similar to Heat stress transcription factor Spl7 (Heat shock transcription factor) (Heat shock factor RHSF10)
Os09g0341500	1.99532	1.7622e-05	0.000214267	-	1592	F-box domain, cyclin-like domain containing protein
Os11g0592100	1.96973	1.76724e-05	0.000214776	PATHOGENESIS-RELATED GENE 4B	730	Similar to Barwin
Os04g0612500	-2.73132	1.78764e-05	0.000217152	-	890	Similar to 36.4 kDa proline-rich protein
novel.431	-1.56878	1.79791e-05	0.000218295	-	611	- && - && -
Os12g0441600	4.79322	1.79998e-05	0.000218441	-	1131	O-methyltransferase, family 2 domain containing protein
Os06g0661400	-1.48919	1.81437e-05	0.000220082	OsSTA175	1939	Similar to clathrin assembly protein
Os03g0823800	-1.80674	1.81603e-05	0.000220102	-	2023	Similar to Permease 1
Os10g0521000	2.61899	1.81628e-05	0.000220102	TREHALASE 1	1986	Similar to TRE1 protein (Fragment)
Os02g0701300	-3.17994	1.8191e-05	0.000220339	GRAIN SIZE 2	1523	Growth-regulating factor, Regulation of grain shape and panicle length, Negative regulation of seed shatterin
Os01g0556650	-1.67815	1.8204e-05	0.00022039	-	1656	Hypothetical protein
Os01g0278000	-1.01354	1.82178e-05	0.000220452	VQ motif-containing protein 1	1015	VQ domain containing protein
Os02g0258200	-5.81192	1.82277e-05	0.000220466	-	1031	Similar to high mobility group family
Os01g0835000	-1.11749	1.83002e-05	0.000221132	-	3304	Similar to predicted protein
Os08g0346900	3.01725	1.83584e-05	0.00022173	-	636	Hypothetical conserved gene
Os03g0776900	1.81664	1.84049e-05	0.000222005	DnaJ domain protein C35	689	Similar to mitochondrial import inner membrane translocase subunit TIM14
Os10g0555100	1.06257	1.84657e-05	0.0002226	glycogenin glucosyltransferase	1995	Similar to DNA chromosome 4, ESSA I CONTIG fragment NO. 6 (Glucosyltransferase like protein)
Os07g0669250	-1.06258	1.8528e-05	0.000223032	-	400	Similar to predicted protein
Os01g0581800	4.02461	1.85392e-05	0.000223061	-	1658	Hypothetical conserved gene
Os07g0589200	-1.97908	1.85995e-05	0.00022368	-	2170	GRAS transcription factor domain containing protein
Os04g0572600	-2.67389	1.88278e-05	0.000226318	-	1741	Similar to DNA-directed RNA polymerase
Os04g0514600	1.16466	1.88862e-05	0.000226805	-	2903	Similar to NBS-LRR type disease resistance protein O2 (Fragment)
Os01g0697100	2.16632	1.92655e-05	0.00023103	-	1725	UDP-glucuronosyl/UDP-glucosyltransferase family protein
novel.295	-2.85708	1.92782e-05	0.000231073	-	6626	- && sp|Q2R2D5|XA21_ORYSJ Receptor kinase-like protein Xa21 OS=Oryza sativa subsp. japonica OX=39947 GN=XA21 PE=1 SV=1 && PF13855:Leucine rich repeat|PF00069:Protein kinase domain
Os10g0369750	1.04842	1.94542e-05	0.000233073	-	1698	Hypothetical protein
Os01g0585600	1.35732	1.94669e-05	0.000233114	-	3189	Protein of unknown function DUF632 domain containing protein
Os02g0504000	1.45757	1.95406e-05	0.000233886	-	1916	Similar to Cytochrome P450 CYP81L6
Os06g0192800	1.21609	1.96053e-05	0.000234439	-	1274	Similar to RING-H2 finger protein ATL1R (RING-H2 finger protein ATL8)
Os12g0547600	1.14471	1.96598e-05	0.000234869	Calmodulin-Binding Protein	2320	Calmodulin binding protein-like domain containing protein
Os11g0598500	1.36022	2.02315e-05	0.000241152	-	3873	NB-ARC domain containing protein
Os10g0114300	-1.1475	2.0298e-05	0.000241808	-	1253	Similar to NADPH-dependent codeinone reductase (EC 1.1.1.247)
Os04g0556400	1.80015	2.03271e-05	0.000242041	-	2454	Similar to UDP-glycosyltransferase UGT93B9
Os01g0825800	1.32053	2.03739e-05	0.000242483	amino acid transporter-like 7	2043	Amino acid transporter, transmembrane domain containing protein
Os05g0143300	-1.03562	2.04128e-05	0.000242833	-	1727	Conserved hypothetical protein
Os05g0375400	1.29547	2.05514e-05	0.000244367	(1,3;1,4)-b-glucanase, (1,3;1,4)-beta-glucanase, pathogenesis-related gene 2, endo-(1,3;1,4)-beta-glucanase 1	1605	Beta-glucanase precursor
Os04g0555600	1.57882	2.06755e-05	0.000245727	-	3857	Similar to WD-40 repeat family protein / beige-related
Os02g0598400	-1.35403	2.06913e-05	0.000245799	-	3575	Hypothetical conserved gene
Os12g0431300	4.48653	2.09024e-05	0.00024819	-	2745	Six-bladed beta-propeller, TolB-like domain containing protein
Os12g0141000	3.02296	2.09142e-05	0.000248214	-	2950	Conserved hypothetical protein
Os02g0629400	1.02208	2.09735e-05	0.000248801	-	3528	Similar to Phytosulfokine receptor precursor (EC 2.7.1.37) (Phytosulfokine LRR receptor kinase)
Os11g0684000	2.15851	2.10004e-05	0.000249004	JA-regulated myb transcription factor	1402	Similar to Transcription factor MYB21 (Myb-related protein 21) (AtMYB21) (Myb homolog 3) (AtMyb3)
Os06g0671375	7.1077	2.14419e-05	0.000253888	-	1487	Hypothetical protein
novel.1592	-1.57481	2.14424e-05	0.000253888	-	1899	- && - && -
Os07g0539900	1.73126	2.15358e-05	0.000254755	-	2062	Similar to Beta-1,3-glucanase-like protein
Os02g0764100	-1.14014	2.16834e-05	0.000256381	-	799	Similar to DNA-binding protein RAV1
Os12g0211500	2.26007	2.18059e-05	0.000257709	-	3029	Leucine-rich repeat, N-terminal domain containing protein
Os04g0450400	1.28076	2.21964e-05	0.000261713	-	1544	Similar to H0818E04.19 protein
Os06g0253350	2.47306	2.23845e-05	0.000263552	-	979	Hypothetical gene
Os02g0538400	-1.8371	2.23941e-05	0.000263552	-	2361	Armadillo-like helical domain containing protein
Os06g0230100	2.26342	2.24307e-05	0.00026386	CELLULOSE SYNTHASE LIKE A3	1857	Similar to Cellulose synthase-like A1
Os03g0826200	1.37396	2.25528e-05	0.000264928	-	583	Conserved hypothetical protein
novel.61	2.43912	2.26101e-05	0.000265444	-	565	- && - && PF12734:Cysteine-rich TM module stress tolerance
Os12g0626400	2.08435	2.26787e-05	0.000265913	PHYTOENE SYNTHASE 2	1499	Similar to Phytoene synthase 1, chloroplast precursor (EC 2.5.1.-) (Fruit ripening specific protein pTOM5)
Os07g0533800	2.10436	2.26938e-05	0.000265966	-	1596	Peptidase A1 domain containing protein
Os06g0225300	1.41288	2.27666e-05	0.000266696	somatic embryogenesis receptor-like kinase 3, somatic embryogenesis receptor kinase 3, SERK-like gene 6, bri1-associated receptor kinase 1 (BAK1) homologue 3, BRASSINOSTEROID INSENSITIVE1-ASSOCIATED RECEPTOR KINASE1	2512	Similar to SERK1 (Fragment)
Os08g0427700	-1.82413	2.28078e-05	0.000267055	-	690	Histone H2A
Os04g0453400	-1.40727	2.29532e-05	0.000268633	-	4840	Similar to H0505F09.6 protein
Os03g0192700	1.73283	2.30055e-05	0.000269078	INOSITOL 1-PHOSPHATE SYNTHASE-1	1913	Similar to Myo-inositol-1-phosphate synthase
Os02g0632800	-1.96714	2.30125e-05	0.000269078	WALL-ASSOCIATED KINASE GENE 14	3256	Wall-associated kinase, Positive regulation of rice blast resistanc
Os02g0167100	1.27506	2.31907e-05	0.000270661	SULFURTRANSFERASE 23	1239	Similar to 3-mercaptopyruvate sulfurtransferase precursor (EC 2.8.1.1)
Os10g0527400	4.26793	2.33294e-05	0.00027203	TAU GLUTATHIONE S-TRANSFERASE 19	1150	Similar to Tau class GST protein 3
Os10g0112700	1.08146	2.34794e-05	0.000273526	WALL-ASSOCIATED KINASE GENE 98	2041	Serine/threonine protein kinase-related domain containing protein
Os09g0525700	-1.76445	2.3865e-05	0.000277324	-	1844	Similar to Generative cell specific-1
Os08g0130000	1.17832	2.3869e-05	0.000277324	OsSTA203	1404	Putative DNA binding domain containing protein
Os01g0241400	4.40311	2.38711e-05	0.000277324	GLUTAREDOXIN 3	691	Thioredoxin fold domain containing protein
Os12g0628300	1.94804	2.41671e-05	0.000280376	-	1204	Conserved hypothetical protein
Os06g0529900	2.28138	2.42264e-05	0.000280807	-	1024	Hypothetical conserved gene
Os03g0839200	-1.98077	2.44196e-05	0.000282916	-	2032	Multi antimicrobial extrusion protein MatE family protein
Os05g0513900	2.10204	2.45279e-05	0.000284041	-	936	Similar to Proline iminopeptidase (EC 3.4.11.5) (PIP) (Prolyl aminopeptidase) (PAP)
Os05g0582600	2.51525	2.4595e-05	0.000284524	SERINE CARBOXYPEPTIDASE 30	1833	Peptidase S10, serine carboxypeptidase family protein
Os08g0231400	1.20215	2.4664e-05	0.000285095	GERMIN-LIKE PROTEIN 8-12	995	Germin-like protein 8-12, Disease resistanc
Os08g0498100	1.65711	2.47443e-05	0.000285892	O-Methyltransferase 26, caffeoyl-CoA O-methyltransferase, caffeoyl CoA O-methyltransferase 20	1097	Similar to Caffeoyl-CoA O-methyltransferase 2 (EC 2.1.1.104) (Trans-caffeoyl-CoA 3-O-methyltransferase 2) (CCoAMT-2) (CCoAOMT-2)
Os04g0398000	1.63008	2.50494e-05	0.000288759	ETHYLENE RESPONSE FACTOR 101	3852	ERF transcription factor, A member of APETALA2/Ethylene-Responsive Element Binding Protein(AP2/EREBP) family, Regulation of drought stress response, Innate immunit
Os04g0412500	-2.29921	2.53122e-05	0.000291523	ALPHA-CARBONIC ANHYDRASE 2	1199	Similar to OSIGBa0134P10.2 protein
Os04g0474800	1.16651	2.54147e-05	0.000292304	BETA-GLUCOSIDASE 12	1957	Similar to OSIGBa0135C13.7 protein
Os01g0910500	1.23142	2.54347e-05	0.000292401	-	1495	Conserved hypothetical protein
Os06g0665800	1.1158	2.55344e-05	0.000293413	HEAVY METAL ATPASE 9	3505	Similar to heavy metal ATPase
Os08g0412700	2.32186	2.5568e-05	0.000293667	-	1491	Protein of unknown function DUF1262 family protein
Os06g0493600	1.80136	2.57828e-05	0.000295859	PHOSPHATE TRANSPORTER 1;3	2880	Phosphate (Pi) transporter, Pi homeostasi
Os10g0345100	1.50059	2.57859e-05	0.000295859	-	1902	Multi antimicrobial extrusion protein MatE family protein
Os03g0270600	2.39941	2.57939e-05	0.000295859	-	1520	Cytochrome c domain domain containing protein
novel.704	2.10728	2.61441e-05	0.000299739	-	2478	- && - && PF04434:SWIM zinc finger
Os08g0440100	1.3097	2.66335e-05	0.000305049	-	859	Similar to Temperature stress-induced lipocalin
Os10g0529500	3.32226	2.66434e-05	0.000305049	TAU GLUTATHIONE S-TRANSFERASE 30	866	Similar to Glutathione-S-transferase 2
Os01g0101700	1.45341	2.6717e-05	0.000305681	DnaJ domain protein C1, rice DJC26 homolog	879	Similar to chaperone protein dnaJ 20
Os05g0402851	1.05471	2.67228e-05	0.000305681	-	1710	Hypothetical protein
Os07g0625800	-1.33005	2.69619e-05	0.000308138	non-specific lipid transfer protein-like AGP 7, non-specific lipid transfer protein-like arabinogalactan protein 7, GPI-anchored non-specific lipid transfer protein 21, type G nsLTP 21, type G non-specific lipid transfer protein 21	956	Plant lipid transfer protein/Par allergen family protein
Os03g0725800	-1.08717	2.7069e-05	0.000309222	basic helix-loop-helix protein 018	1959	Helix-loop-helix DNA-binding domain containing protein
Os01g0224100	-2.19504	2.71764e-05	0.000310309	ETHYLENE RESPONSE FACTOR 53	1816	Similar to DNA binding protein-like protein
Os09g0332600	1.45988	2.73624e-05	0.000312237	-	2419	Hypothetical protein
Os04g0338100	1.2997	2.73699e-05	0.000312237	-	1078	Similar to IN2-2 protein
Os03g0225900	1.09867	2.74554e-05	0.00031307	ALLENE OXIDE SYNTHASE 2	1973	Allene oxide synthase (CYP74A2), Biosynthesis of jasmonic acid (JA
Os04g0457500	1.02865	2.77667e-05	0.000315929	-	1929	Similar to H0523F07.13 protein
Os12g0594000	1.88412	2.77685e-05	0.000315929	OsWD40-198	2198	WD40 repeat-like domain containing protein
Os05g0406300	1.61593	2.80567e-05	0.000318921	-	2639	Hypothetical protein
Os03g0305000	1.59217	2.81352e-05	0.000319526	-	2032	AMP-binding protein
Os01g0159800	1.36259	2.83645e-05	0.000321987	basic helix-loop-helix protein 035	1473	Similar to DNA binding protein
Os03g0656201	1.3166	2.84482e-05	0.000322792	-	959	Similar to chaperone protein dnaJ-related
Os03g0572900	1.34515	2.86567e-05	0.000325011	phenolics efflux zero 2, phenolics efflux transporter 2	1917	Multi antimicrobial extrusion protein MatE family protein
Os02g0761100	-1.81148	2.88189e-05	0.000326705	CYCLOPHILIN 40B	1721	Similar to Cyclophilin-40 (Expressed protein)
Os04g0487200	1.16605	2.88736e-05	0.000327032	-	2739	Serine/threonine protein kinase domain containing protein
Os06g0206200	1.03053	2.92638e-05	0.000331303	-	760	Similar to Gb protein
Os03g0349200	-1.0466	2.93116e-05	0.000331696	CYCLIN-DEPENDENT KINASE C;2, C-type cyclin-dependent kinase 2, Cyclin-dependent kinase C-2	2206	Similar to transposon protein
Os01g0752500	1.89146	2.94001e-05	0.0003324	ETHYLENE RESPONSE FACTOR 92	924	APETELA2/ethylene response factor (AP2/ERF) type transcription factor, Negative regulation of disease resistance, Negative regulation of salt toleranc
Os12g0242800	1.74263	2.94285e-05	0.000332572	-	967	TRAM, LAG1 and CLN8 homology domain containing protein
Os04g0538400	-2.56748	2.99501e-05	0.000338315	-	1176	Similar to Nodulin 21 (N-21)
Os09g0563300	-1.26621	2.99782e-05	0.000338483	TCD9	2595	Similar to GroEL-like chaperone, ATPase
Os01g0304400	1.61059	3.00613e-05	0.000339197	-	764	Conserved hypothetical protein
Os03g0434400	1.57231	3.01074e-05	0.000339487	-	990	Similar to Phenazine biosynthesis-like protein, expressed
Os11g0211800	8.07474	3.04075e-05	0.000342164	DROUGHT TOLERANCE 11	714	Similar to Specific abundant protein-like protein 1
Os11g0183900	1.47349	3.04125e-05	0.000342164	aspartic protease 2	1839	Similar to Aspartic proteinase Asp1 precursor (EC 3.4.23.-
Os04g0669600	1.5569	3.06069e-05	0.000344198	-	973	Phospholipase/carboxylesterase domain containing protein
Os11g0600900	1.61064	3.09871e-05	0.000348062	-	1009	Similar to Mannose-6-phosphate isomerase (ManA)
Os06g0336200	-1.61145	3.10131e-05	0.000348148	TONOPLAST INTRINSIC PROTEIN 2;2	1214	Delta-tonoplast intrinsic protein
Os03g0655400	-2.02393	3.11462e-05	0.000349331	LATE EMBRYOGENESIS ABUNDANT PROTEIN 24	619	Similar to LIP5
Os03g0302700	-1.33782	3.12168e-05	0.000349661	ANAPHASE PROMOTING COMPLEX 11	972	Zinc finger, RING/FYVE/PHD-type domain containing protein
Os03g0288000	-1.73913	3.13573e-05	0.000351077	METALLOTHIONEIN I-1B	751	Similar to Metallothionein
Os03g0670700	-1.28335	3.14481e-05	0.000351783	GLYCINE-RICH RNA-BINDING PROTEIN 3	853	Similar to Glycine-rich RNA-binding, abscisic acid-inducible protein
Os02g0823900	1.56686	3.15226e-05	0.00035246	OsSTA83	1035	Hypothetical conserved gene
Os01g0297200	2.0272	3.16348e-05	0.000353558	-	1801	ATPase, AAA-type, core domain containing protein
Os10g0580800	-1.18862	3.16931e-05	0.000353897	CHLOROPLAST PROTEASE 4	1125	Similar to NClpP4 (Fragment)
Os03g0799000	-1.23911	3.18094e-05	0.000355039	-	1386	Similar to Histone H1
Os05g0542200	1.32212	3.19526e-05	0.000356323	-	1859	Alpha/beta hydrolase fold-1 domain containing protein
Os06g0561200	-1.12064	3.23066e-05	0.000360112	-	2498	Similar to Potassium/proton antiporter-like protein
Os10g0542900	1.84879	3.23701e-05	0.000360503	CHITINASE 8	1072	Similar to chitinase
Os10g0554200	-1.0431	3.24765e-05	0.000361528	nitrate transporter 1.1B	2393	TGF-beta receptor, type I/II extracellular region family protein
Os09g0538400	-1.26347	3.261e-05	0.000362855	R2R3-MYB	1052	Similar to P-type R2R3 Myb protein (Fragment)
Os02g0572200	2.22975	3.26248e-05	0.000362859	-	1312	Similar to RING-H2 finger protein ATL3I (YGHL1-C3HC4 RING fusion protein)
Os10g0208500	1.49754	3.26912e-05	0.000363438	-	7854	Hypothetical protein
Os12g0133900	-1.17255	3.27309e-05	0.00036372	-	2124	Similar to Epa4p
Os10g0503300	2.40578	3.28934e-05	0.000365079	-	277	Similar to 10-deacetylbaccatin III 10-O-acetyltransferase
Os05g0299600	-1.80126	3.28954e-05	0.000365079	-	2171	Conserved hypothetical protein
Os01g0252600	-1.00309	3.28965e-05	0.000365079	-	1156	Similar to predicted protein
Os03g0290300	1.7884	3.30996e-05	0.000367171	OsFAD7	999	Similar to W-3 fatty acid desaturase (Fragment)
Os11g0158000	-2.28964	3.35035e-05	0.00037149	-	745	Conserved hypothetical protein
Os05g0446550	-1.17126	3.40399e-05	0.000376777	REPRESSOR OF SILENCING 1d	330	Similar to DNA glycosylase/lyase 701
Os06g0530600	1.84308	3.41851e-05	0.000378053	VQ motif-containing protein 22	435	VQ domain containing protein
Os08g0391800	6.89002	3.42799e-05	0.000378936	-	1078	Hypothetical protein
Os02g0507100	-2.38111	3.44478e-05	0.000380626	-	667	Conserved hypothetical protein
Os10g0481500	4.67889	3.4518e-05	0.000381235	FLOT1	1463	Similar to Flotillin-like protein 1
Os08g0348300	5.29567	3.46198e-05	0.000382026	-	591	Hypothetical conserved gene
Os03g0448200	5.28108	3.4666e-05	0.000382368	EXOCYST SUBUNIT EXO70 FAMILY PROTEIN H2	1671	Similar to Exo70 exocyst complex subunit family protein
Os02g0220400	-1.18621	3.47223e-05	0.000382823	CYTOKININ GATA TRANSCRIPTION FACTOR 1	1340	GATA transcription factor, Chloroplast development, Plant architectur
novel.1537	6.69575	3.4751e-05	0.000382847	-	1300	- && - && -
ENSRNA049473661	-1.32463	3.47548e-05	0.000382847	SNORD14	121	Small nucleolar RNA SNORD14
Os03g0347800	-1.22706	3.48178e-05	0.000383374	-	3714	Peptidyl-tRNA hydrolase family protein
Os01g0946500	2.85643	3.55355e-05	0.000391107	-	1211	Similar to Glucan endo-1,3-beta-glucosidase GV (EC 3.2.1.39) ((1->3)-beta-glucan endohydrolase GV) ((1->3)-beta-glucanase isoenzyme GV) (Beta-1,3- endoglucanase GV)
Os03g0363800	-1.39898	3.5583e-05	0.000391459	-	1157	Similar to SC35-like splicing factor SCL28, 28 kD
Os10g0567800	-1.55721	3.56372e-05	0.000391886	dynamin-related protein 1C, dynamin-related protein 1D	2211	Similar to Dynamin-related protein 1E (Dynamin-like protein E) (Dynamin-like protein 4) (Dynamin-like protein DLP2)
Os06g0554800	1.04578	3.57591e-05	0.000392885	PLEIOTROPIC DRUG RESISTANCE 12	4315	Similar to ABC transporter (PDR5-like) isolog (PDR1 ABC transporter)
Os11g0593000	6.59211	3.63363e-05	0.000398707	NON-SPECIFIC PHOSPHOLIPASE C3	1907	Phosphoesterase family protein
Os08g0454500	-5.93698	3.68759e-05	0.000403752	-	1082	Similar to Flavonoid 7-O-methyltransferase
Os03g0718000	1.31908	3.7587e-05	0.000410826	ANTHRANILATE SYNTHASE BETA-SUBUNIT 2	1115	Similar to Anthranilate synthase beta chain
Os08g0465800	-1.61592	3.76313e-05	0.000411133	GLUTAMATE DECARBOXYLASE 1	1975	Similar to Glutamate decarboxylase
Os03g0154100	1.2583	3.78238e-05	0.000413058	-	1661	Aromatic-ring hydroxylase family protein
Os12g0603300	-1.98123	3.80836e-05	0.000415358	ETHYLENE RESPONSE FACTOR 112	2141	Similar to AP2 domain containing protein, expressed
Os09g0417600	1.88567	3.81368e-05	0.000415758	WRKY GENE 76	1414	WRKY transcription factor, Transcriptional repressor, Pathogen defens
Os04g0623500	1.58571	3.83552e-05	0.00041796	GLYCOLATE OXIDASE 3	1445	Similar to H0215F08.7 protein
Os01g0218100	1.17706	3.85144e-05	0.000419514	basic helix-loop-helix protein 037	2088	Helix-loop-helix DNA-binding domain containing protein
Os06g0215600	1.65318	3.86461e-05	0.000420694	12-OXOPHYTODIENOATE REDUCTASE 5	1434	Similar to Oxo-phytodienoic acid reductase
Os05g0478800	6.87176	3.87488e-05	0.000421522	WRKY GENE 54	672	Similar to WRKY transcription factor 48
Os01g0926800	1.12508	3.88246e-05	0.000422165	-	1026	Cellular retinaldehyde-binding/triple function, N-terminal domain containing protein
Os04g0182600	1.04787	3.89116e-05	0.000422748	-	1623	Similar to predicted protein
Os11g0463700	-1.52017	3.91244e-05	0.000424878	-	825	Penicillin-binding protein, transpeptidase fold domain containing protein
Os02g0329800	1.08784	3.93014e-05	0.000426617	xylosyl arabinosyl substitution of xylan 1	2112	Glycosyltransferase, Xylan biosynthesi
Os03g0303100	-1.5135	3.95522e-05	0.000428971	-	1574	Protein of unknown function DUF1645 family protein
Os08g0321000	-1.65135	3.98818e-05	0.000432361	FASCICLIN-LIKE ARABINOGALACTAN PROTEIN 3	1763	FAS1 domain domain containing protein
Os02g0725600	-1.07098	4.00735e-05	0.000433881	-	873	tRNA (guanine-N1-)-methyltransferase, eukaryotic domain containing protein
Os01g0201100	1.57667	4.12767e-05	0.000445384	-	1753	Similar to xylosyltransferase oxt
Os01g0816100	1.77682	4.13377e-05	0.000445712	NAC DOMAIN-CONTAINING PROTEIN 4	1282	Similar to NAC domain protein
Os01g0734800	1.48835	4.17522e-05	0.000449938	-	1778	UDP-glucuronosyl/UDP-glucosyltransferase family protein
Os01g0815400	-1.30767	4.18042e-05	0.000450307	-	831	Conserved hypothetical protein
Os02g0684500	-3.69709	4.18456e-05	0.000450561	-	515	Similar to Histone H4
Os02g0763000	1.39435	4.19891e-05	0.00045153	FW2.2-like 1	772	Protein of unknown function Cys-rich family protein
[truncated: 1,852 more rows]
