# Supplementary material for: Transcriptome and metabolome profiling reveal the chlorogenic acid as a resistance substance for rice against the white-backed planthopper Sogatella furcifera (Horváth)
Source: Front Plant Sci. 2025 May 30;16:1571893. doi: 10.3389/fpls.2025.1571893 (PMC12162631; doi:10.3389/fpls.2025.1571893)
Supplement: Supplementary file 10 [file Table10.xlsx]

## Sheet: KL35_48hvsKL35_0h_deg_all
gene_id	log2FoldChange	pvalue	padj	gene_name	gene_length	gene_description
Os12g0629600	6.31828	5.16e-54	1.32e-49	-	534	Thaumatin-like protein
Os04g0457000	-4.01814	7.7e-50	9.86e-46	light-harvesting protein CP24, PSII CP24	1141	Similar to Chlorophyll a/b-binding protein CP24, photosystem II (Fragment)
novel.520	5.73169	1.39e-49	1.18e-45	-	1347	- && sp|Q0DFT7|WRK19_ORYSJ Transcription factor WRKY19 OS=Oryza sativa subsp. japonica OX=39947 GN=WRKY19 PE=2 SV=1 && PF03106:WRKY DNA -binding domain
Os12g0555000	5.64283	4.27e-49	2.73e-45	root-specific Oryza sativa PR10, root specific rice PR10, root-specific OsPR10a	760	Similar to Probenazole-inducible protein PBZ1
Os08g0356700	4.12744	6.52e-49	3.34e-45	-	1973	Protein of unknown function DUF247, plant family protein
Os09g0448200	5.00875	2.67e-48	1.14e-44	HIGH-AFFINITY POTASSIUM(K+) TRANSPORTER 17	2776	Similar to High-affinity potassium transporter
Os12g0116700	6.4915	3.99e-45	1.46e-41	WRKY GENE 64	1193	Similar to WRKY transcription factor 64
Os10g0569800	4.01092	1.19e-44	3.8e-41	Defense-related gene/RIR1b, Rapid alkalization factor 30	564	Similar to RIR1b protein
Os06g0320500	-3.60997	7.32e-43	2.08e-39	-	1048	Similar to Light-harvesting complex I (Fragment)
Os11g0165700	4.87884	2.98e-42	7.62e-39	-	543	Mannose-binding lectin domain containing protein
Os12g0190000	3.28819	3.08e-41	7.17e-38	GDP-L-galactose phosphorylase	2086	Similar to VTC2
Os12g0555500	5.60158	3.37e-40	7.18e-37	PATHOGENESIS-RELATED GENE 10A	813	Pathogen resistance protein PBZ1, 17 kDa RNase, Disease resistanc
Os11g0129700	5.71656	7.97e-40	1.57e-36	APETALA2/ETHYLENE-RESPONSIVE ELEMENT BINDING PROTEIN 131	1912	Similar to AP2-1 protein (Fragment)
Os07g0190000	4.41035	2.9e-39	5.3e-36	1-DEOXY-D-XYLULOSE 5-PHOSPHATE SYNTHASE 3	2869	Similar to 1-deoxy-D-xylulose 5-phosphate synthase 2 precursor
Os09g0345300	3.44751	7.15e-39	1.22e-35	-	3369	Similar to Receptor-like serine/threonine kinase
novel.1430	5.54775	1.38e-38	2.21e-35	-	1245	- && sp|Q7FAE1|MOMAS_ORYSJ Momilactone A synthase OS=Oryza sativa subsp. japonica OX=39947 GN=Os04g0179200 PE=2 SV=1 && -
Os03g0103200	3.15407	3.06e-38	4.61e-35	hybrid proline- or glycine-rich protein 4	736	Similar to Physical impedance induced protein
Os04g0631100	4.39678	5.47e-38	7.57e-35	-	1841	Similar to H0105C05.5 protein
Os04g0414700	-3.03168	5.62e-38	7.57e-35	-	645	Photosystem I PsaO domain containing protein
Os11g0117600	6.65783	1.07e-37	1.37e-34	WRKY GENE 50	465	Similar to WRKY transcription factor 50 (Fragment)
Os03g0339900	-3.65795	7.47e-36	9.11e-33	CALCINEURIN B-LIKE PROTEIN-INTERACTING PROTEIN KINASE 10	3760	Similar to Serine/threonine protein kinase
Os12g0548401	4.09217	1.23e-35	1.43e-32	-	507	Similar to Proteinase inhibitor
Os12g0555200	6.61886	2.15e-35	2.39e-32	PATHOGENESIS-RELATED GENE 10B	806	Similar to Probenazole-inducible protein PBZ1
Os03g0800000	3.42009	7.81e-33	8.32e-30	-	2308	Similar to Nitrate and chloride transporter
Os03g0760200	3.275	1.87e-32	1.91e-29	BENTAZON LETHAL	1866	Cytochrome P450 family protein
Os05g0478700	4.22944	2.97e-32	2.92e-29	WRKY GENE 84	1167	Hypothetical conserved gene
Os03g0741000	2.93234	2.4e-31	2.27e-28	-	903	Similar to Acyl-[acyl-carrier protein] desaturase
Os12g0123700	5.32673	4.74e-31	4.33e-28	NAC DOMAIN-CONTAINING PROTEIN 131	1945	NAC domain containing transcription factor, Abiotic and biotic stress respons
Os03g0740833	3.40073	7.74e-31	6.83e-28	-	3283	Conserved hypothetical protein
Os03g0188100	4.66716	1.87e-30	1.6e-27	Multidrug and Toxic compound Extrusion protein 1	1873	Similar to transparent testa 12 protein
Os04g0404800	2.51658	2.14e-30	1.77e-27	-	2574	Similar to H0502B11.5 protein
Os01g0182600	-3.00007	4.04e-30	3.23e-27	GIGANTEA	4293	Orthologue of the Arabidopsis GIGANTEA, Regulation of circadian rhythm and flowering time, Photoperiodic control of flowering, Osmotic stress respons
Os11g0474900	5.38928	4.42e-30	3.43e-27	-	519	Similar to Stemar-13-ene synthase
Os01g0127600	5.56037	5.17e-30	3.89e-27	-	878	Similar to Bowman-Birk type proteinase inhibitor D-II precursor (IV)
Os04g0444800	2.40964	6.05e-30	4.41e-27	ferric reductase oxidase 7	2737	Ferric reductase-like transmembrane component family protein
Os11g0117500	6.38673	6.21e-30	4.41e-27	WRKY GENE 40	1208	DNA-binding WRKY domain containing protein
Os02g0685200	3.73112	7.7e-30	5.32e-27	MYB transcription factor OsMyb1R, Cold induced MYB 1	2081	MYB transcription factor, Transcriptional activator in mediating stress and rhythm responsivegene expressio
Os10g0503300	2.66337	1.23e-29	8.26e-27	-	277	Similar to 10-deacetylbaccatin III 10-O-acetyltransferase
Os10g0503250	3.54058	2.56e-29	1.68e-26	-	993	Hypothetical protein
Os09g0517100	3.80885	3.98e-29	2.55e-26	-	4276	NB-ARC domain containing protein
Os08g0157600	3.36165	5.55e-29	3.47e-26	CIRCADIAN CLOCK ASSOCIATED 1	3266	MYB transcription factor, Circadian cloc
Os02g0759500	2.3694	2.92e-28	1.77e-25	-	2620	Pentatricopeptide repeat domain containing protein
Os01g0940700	3.65266	2.97e-28	1.77e-25	beta-1, 3-glucanase, pathogenesis-related protein 2	1297	Similar to Glucan endo-1,3-beta-glucosidase GII precursor (EC 3.2.1.39) ((1->3)- beta-glucan endohydrolase GII) ((1->3)-beta-glucanase isoenzyme GII) (Beta-1,3-endoglucanase GII)
novel.1128	5.00294	4.97e-28	2.89e-25	-	1528	- && sp|Q9LY00|WRK70_ARATH Probable WRKY transcription factor 70 OS=Arabidopsis thaliana OX=3702 GN=WRKY70 PE=1 SV=1 && PF03106:WRKY DNA -binding domain
Os03g0790500	3.58274	2.52e-27	1.43e-24	ga insensitive dwarf1, ga insensitive dwarf 1	1322	Alpha/beta hydrolase fold-3 domain containing protein
Os07g0660100	-4.51971	4.09e-27	2.27e-24	-	665	Similar to predicted protein
Os11g0671000	-1.92939	4.95e-27	2.69e-24	auxin repressed protein 1	801	Similar to Dormancy-associated protein
Os11g0126900	4.84295	6.45e-27	3.44e-24	NAC DOMAIN-CONTAINING PROTEIN 122	1653	NAC-domain protein, Drought toleranc
Os05g0186300	4.12297	3.61e-26	1.89e-23	cytosolic NADP malic enzyme 2	2240	Similar to NADP-malic enzyme
Os11g0547000	-3.83485	9.88e-26	5.05e-23	FLAVIN-BINDING, KELCH REPEAT, F BOX 1	4235	Autonomous floral activator, Promotion of flowerin
Os05g0105000	3.08572	1.08e-25	5.42e-23	-	3540	Similar to Methionine S-methyltransferase (EC 2.1.1.12) (AdoMet:Met S- methyltransferase) (Hv-MMT1)
Os11g0641500	6.56953	1.8e-25	8.86e-23	LACCASE 23	2065	Cupredoxin domain containing protein
Os06g0569500	5.20537	1.86e-25	8.97e-23	ENT-KAURENE OXIDASE 4	1813	Ent-kaurene oxidase, Diterpenoid phytoalexin biosynthesi
Os06g0726200	2.82458	1.96e-25	9.28e-23	CHITINASE 1	1217	Similar to Chitinase 1
Os12g0292400	-1.85741	3.7e-25	1.72e-22	nuclear encoded small subunit of ribulose-1, 5-bisphosphate carboxylase/oxygenase, RuBisCO small subunit 4, Ribulose-1, 5-Bisphosphate Carboxylase/Oxygenase Small Subunit 4	1994	Similar to Petunia ribulose 1,5-bisphosphate carboxylase small subunit mRNA (clone pSSU 51), partial cds. (Fragment)
Os07g0526600	5.30879	1.15e-24	5.24e-22	-	1621	Alpha/beta hydrolase fold-3 domain containing protein
Os07g0664500	4.69526	1.19e-24	5.35e-22	-	1207	NAD(P)-binding domain containing protein
Os10g0478000	-1.9167	1.8e-24	7.92e-22	G1 LIKE PROTEIN 5	1110	Transcriptional regulator, Regulator of meristem activity, Regulation of inflorescence developmen
Os12g0603300	-3.4487	3.38e-24	1.46e-21	ETHYLENE RESPONSE FACTOR 112	2141	Similar to AP2 domain containing protein, expressed
Os11g0587600	4.724	3.98e-24	1.7e-21	PLEIOTROPIC DRUG RESISTANCE 3	5192	Similar to PDR-like ABC transporter
Os03g0112600	2.93223	8.25e-24	3.46e-21	-	1188	Similar to Plus-3 domain containing protein, expressed
Os04g0300600	2.42767	9.9e-24	4.08e-21	basic helix-loop-helix protein 007	888	Hypothetical conserved gene
Os09g0272600	3.06484	2.11e-23	8.58e-21	-	477	Conserved hypothetical protein
Os01g0881300	-3.3612	2.89e-23	1.15e-20	SWEET1A	1205	Non-protein coding transcript
Os10g0537800	5.68761	4.72e-23	1.86e-20	-	1404	Peptidase aspartic, catalytic domain containing protein
Os04g0178400	6.33659	7.26e-23	2.82e-20	P-450 99A3	1779	Similar to Cytochrome P450 CYP99A1 (EC 1.14.-.-) (Fragment)
Os02g0141100	-2.64316	9.22e-23	3.52e-20	AUXIN RESPONSE FACTOR 5	3400	Similar to Auxin response factor 5
Os10g0515900	5.52948	1.11e-22	4.16e-20	-	1871	Cytochrome P450 family protein
Os04g0127200	4.31962	1.85e-22	6.87e-20	Subtilisin 37, SUBTILISIN 37	3170	Hypothetical conserved gene
Os08g0434632	4.10699	2.76e-22	1.01e-19	CELLULOSE SYNTHASE LIKE A11	2633	Conserved hypothetical protein
Os01g0660200	3.22967	2.9e-22	1.05e-19	C10728, OsChib3a	1236	Acidic class III chitinase OsChib3a precursor (Chitinase) (EC 3.2.1.14)
Os05g0524300	-2.4501	3.27e-22	1.16e-19	-	2072	Similar to Mitochondrial processing peptidase
Os11g0116600	5.94875	3.56e-22	1.25e-19	WRKY GENE 52	534	Conserved hypothetical protein
Os08g0140300	6.25611	6.57e-22	2.27e-19	TRYPTOPHAN DECARBOXYLASE 1	1866	Aromatic L-amino acid decarboxylase (AADC), Senescence-induced serotonin biosynthesi
Os03g0853200	4.37881	7.25e-22	2.47e-19	TETRASPANIN 6	965	Tetraspanin domain containing protein
Os10g0490900	2.5685	7.68e-22	2.59e-19	-	1013	Similar to Secretory protein
Os06g0604200	2.61656	9.17e-22	3.05e-19	PHOSPHOLIPASE D ALPHA 4	2820	Chloroplast-localized phospholipase D, Herbivore defens
Os05g0105050	5.82746	1.28e-21	4.21e-19	-	655	Hypothetical conserved gene
Os01g0504500	2.69708	1.31e-21	4.25e-19	-	5138	Similar to Transparent testa 12 protein
Os05g0366600	4.36998	2.14e-21	6.83e-19	BETA-GLUCOSIDASE 22	2114	Similar to Hydroxyisourate hydrolase
Os07g0435300	-1.68707	2.91e-21	9.19e-19	PHOTOSYSTEM I SUBUNIT	509	Photosystem I reaction center subunit IV, chloroplast precursor (PSI- E) (Photosystem I 10.8 kDa polypeptide)
Os03g0592500	-3.1548	3.38e-21	1.05e-18	LHCB, LHCP II, Lhcb2	1109	Similar to Photosystem II type II chlorophyll a/b binding protein (Fragment)
Os09g0511600	2.35622	4.03e-21	1.24e-18	BETA-GLUCOSIDASE 31	2101	Glycoside hydrolase, family 1 protein
Os09g0129500	3.60203	5e-21	1.52e-18	-	912	Conserved hypothetical protein
Os04g0179200	6.77572	8.65e-21	2.6e-18	MOMILACTONE A SYNTHASE	1264	Similar to Stem secoisolariciresinol dehydrogenase (Fragment)
Os01g0850900	3.13097	8.78e-21	2.61e-18	-	927	SOUL haem-binding protein domain containing protein
Os04g0405900	1.99468	1.1e-20	3.24e-18	-	1510	Similar to OSIGBa0142C11.2 protein
Os04g0583000	3.98506	1.27e-20	3.69e-18	F-box protein 229	4613	Conserved hypothetical protein
Os01g0382000	4.91595	1.39e-20	3.98e-18	PATHOGENESIS-RELATED GENE 1B	823	Similar to Pathogenesis-related protein PRB1-2 precursor
Os12g0630100	3.12182	1.52e-20	4.31e-18	Tolerance Of Nitrogen Deficiency 1, Thaumatin	692	Thaumatin protein, Tolerance to nitrogen deficienc
Os01g0922600	2.37832	1.57e-20	4.41e-18	RICE SQUAMOSA PROMOTER-BINDING-LIKE 2	1357	Similar to SBP-domain protein 4
Os01g0600900	-3.83104	1.62e-20	4.5e-18	CHLOROPHYLL A/B BINDING PROTEIN 2R	1179	Chlorophyll a-b binding protein 2, chloroplast precursor (LHCII type I CAB-2) (LHCP)
Os01g0124100	4.40439	2.49e-20	6.86e-18	BOWMAN-BIRK INHIBITOR 3-2	930	Proteinase inhibitor I12, Bowman-Birk family protein
Os07g0522500	3.51186	3.41e-20	9.28e-18	PLEIOTROPIC DRUG RESISTANCE 5	1686	Similar to PDR6 ABC transporter
Os07g0129200	5.27872	4.65e-20	1.25e-17	PATHOGENESIS-RELATED GENE 1A	934	Pathogenesis-related 1a protein, Regulation of abiotic stress response
Os08g0168000	7.54721	6.23e-20	1.66e-17	terpene synthase 31, sesquiterpene synthase	1749	Similar to Sesquiterpene synthase
Os05g0429500	-3.04443	7e-20	1.85e-17	-	1105	Similar to dienelactone hydrolase family protein
Os01g0677900	2.32083	7.32e-20	1.91e-17	-	3075	Protein of unknown function DUF2921 domain containing protein
Os05g0453500	-2.61237	7.57e-20	1.96e-17	-	2661	Guanylyl cyclase domain containing protein
Os09g0321500	-2.04503	8.45e-20	2.16e-17	-	864	Hypothetical conserved gene
Os09g0433800	-3.01522	1.09e-19	2.76e-17	-	915	Similar to Senescence-associated protein SAG102
Os12g0431100	4.85963	1.33e-19	3.3e-17	-	1620	ATPase, AAA-type, core domain containing protein
novel.613	3.98639	1.33e-19	3.3e-17	-	2640	- && sp|Q6JN46|EIX2_SOLLC Receptor-like protein EIX2 OS=Solanum lycopersicum OX=4081 GN=EIX2 PE=1 SV=2 && PF13855:Leucine rich repeat
Os02g0121700	4.71962	1.56e-19	3.83e-17	terpene synthase 3, linalool synthase	2037	Terpenoid synthase domain containing protein
Os03g0197175	4.11888	1.95e-19	4.75e-17	-	1188	Hypothetical gene
Os07g0689600	-3.08399	2.05e-19	4.95e-17	NICOTIANAMINE SYNTHASE 3	1510	Nicotianamine synthase 3 (EC 2.5.1.43) (S-adenosyl-L-methionine:S- adenosyl-L-methionine:S-adenosyl-methionine 3-amino-3- carboxypropyltransferase 3
Os02g0152400	-2.09511	3.58e-19	8.57e-17	RuBisCO small subunit 1, Ribulose-1, 5-Bisphosphate Carboxylase/Oxygenase Small Subunit 1	999	Rubisco small subunit 1, Reguration of Rubisco catalytic activit
Os01g0871900	-2.59717	3.72e-19	8.8e-17	-	1335	Similar to POT family protein
Os07g0154100	3.09155	3.79e-19	8.9e-17	9-CIS-EPOXYCAROTENOID DIOXYGENASE 3	2144	Similar to Viviparous-14
Os06g0656300	1.85317	6.2e-19	1.44e-16	-	975	Uncharacterised protein family UPF0497, trans-membrane plant subgroup domain containing protein
Os07g0500300	2.12575	7.16e-19	1.65e-16	-	952	C2 calcium-dependent membrane targeting domain containing protein
Os12g0111800	5.45999	7.21e-19	1.65e-16	-	1142	Similar to Class III peroxidase 136
Os01g0609501	5.06251	7.91e-19	1.79e-16	-	714	Hypothetical protein
Os12g0215950	4.64382	9.7e-19	2.18e-16	-	3334	Similar to Leucine Rich Repeat family protein, expressed
Os12g0170800	2.185	1.04e-18	2.31e-16	-	988	Similar to Citrate binding protein precursor
Os01g0190300	-1.75019	1.2e-18	2.64e-16	IAA2	1790	Similar to Auxin-responsive protein IAA26 (Indoleacetic acid-induced protein 26) (Phytochrome-associated protein 1)
Os06g0114000	-1.69966	1.22e-18	2.66e-16	chaperonin 60 beta subunit 1	2710	Hypothetical gene
Os01g0963000	3.85619	1.23e-18	2.67e-16	class III peroxidase 22	1277	Similar to Peroxidase BP 1 precursor
Os04g0178300	7.35264	1.51e-18	3.24e-16	ENT-COPALYL DIPHOSPHATE SYNTHASE 4	3230	Similar to Isoform 3 of Syn-copalyl diphosphate synthase
Os07g0691300	2.88951	1.57e-18	3.34e-16	-	877	Wound-induced protein, Wun1, subgroup domain containing protein
Os01g0793300	6.46954	1.91e-18	4.03e-16	-	2888	Di-copper centre-containing domain containing protein
Os05g0143500	1.77954	1.97e-18	4.13e-16	mitogen-activated protein kinase 14	2713	Similar to Mitogen-activated protein kinase 14
Os04g0623300	2.47022	2.21e-18	4.6e-16	POLYAMINE OXIDASE 3	4103	Polyamine oxidase, Seed germinatio
Os04g0607600	3.68003	2.68e-18	5.53e-16	HIGH-AFFINITY K+ TRANSPORTER 7	1723	High-affinity K+ transporter (HKT) family protein, Na+ exclusion from leaf blade upon salt stres
Os01g0615050	4.59398	2.71e-18	5.55e-16	-	641	Proteinase inhibitor I13, potato inhibitor I family protein
Os07g0681100	1.99739	4.6e-18	9.3e-16	-	2513	Similar to Receptor-like protein kinase
Os08g0231400	3.70864	4.61e-18	9.3e-16	GERMIN-LIKE PROTEIN 8-12	995	Germin-like protein 8-12, Disease resistanc
Os01g0626100	2.09141	5.73e-18	1.14e-15	-	2935	Armadillo-like helical domain containing protein
Os07g0192000	2.81586	6.1e-18	1.21e-15	-	1738	ATPase, AAA-type, core domain containing protein
Os04g0307500	3.20148	6.62e-18	1.3e-15	WALL-ASSOCIATED KINASE GENE 32	3221	Similar to OSIGBa0113B06.2 protein
Os10g0485800	2.8417	6.93e-18	1.35e-15	-	2716	Conserved hypothetical protein
Os07g0129900	4.00313	7.29e-18	1.41e-15	-	1974	Similar to lectin-like receptor kinase 7
Os05g0104200	2.13924	7.98e-18	1.53e-15	POLYGALACTURONASE-INHIBITING PROTEIN 1, POLYGALACTURONASE-INHIBITING PROTEIN 2	1216	Polygalacturonase inhibiting protein, Inhibitor of fungal polygalacturonase, Sheath blight resistanc
Os01g0954000	3.54265	8.27e-18	1.58e-15	-	765	NADPH-dependent FMN reductase family protein
Os04g0581000	3.44075	1.43e-17	2.7e-15	-	1361	Similar to Flavanone 3-hydroxylase (Fragment)
Os01g0532300	3.00887	1.46e-17	2.74e-15	-	1219	Conserved hypothetical protein
novel.1505	-1.954	1.51e-17	2.82e-15	-	903	- && - && -
Os01g0197700	5.54571	1.57e-17	2.91e-15	GRAIN NUMBER 1A	2147	Cytokinin oxidase/dehydrogenase, Regulation of grain productio
Os12g0105300	1.82549	1.74e-17	3.19e-15	-	3183	Actin-binding FH2 domain containing protein
Os10g0538200	9.09764	1.75e-17	3.2e-15	-	1401	Peptidase aspartic, catalytic domain containing protein
Os04g0435100	2.89395	2.11e-17	3.83e-15	bi-directional amino acid transporter 7	2004	Amino acid/polyamine transporter I family protein
Os05g0406150	1.94011	3.16e-17	5.7e-15	-	2567	Hypothetical protein
Os06g0103800	2.15543	3.51e-17	6.28e-15	-	2502	Protein of unknown function DUF125, transmembrane family protein
Os10g0330000	-2.65174	3.77e-17	6.7e-15	-	749	Conserved hypothetical protein
Os04g0126900	3.13022	5.07e-17	8.91e-15	-	655	Similar to H0124E07.4 protein
Os01g0871800	-2.05487	5.09e-17	8.91e-15	-	3002	TGF-beta receptor, type I/II extracellular region family protein
Os12g0448900	2.86575	5.44e-17	9.46e-15	Pathogen-inducible oxygenase, fatty acid alpha-oxygenase, alpha-oxygenase, Rice alpha-oxygenase, rice fatty acid alpha-(di)oxygenase	2252	Fatty acid alpha-dioxygenase family, Enzyme that oxygenates fatty acids into 2R-hydroperoxide
Os07g0677200	2.17086	6.48e-17	1.12e-14	PEROXIDASE 22.3	1302	Peroxidase
Os03g0405500	2.66362	7.06e-17	1.21e-14	-	2056	Similar to PDI-like protein
Os04g0344100	5.28959	7.12e-17	1.21e-14	-	2140	Similar to OSIGBa0106G08.3 protein
Os02g0569900	8.36754	9.99e-17	1.69e-14	P-450 76M7	1657	Cytochrome P450 family protein
novel.1695	4.71567	1.18e-16	1.98e-14	-	1182	- && - && -
Os08g0326600	-1.4321	1.37e-16	2.29e-14	-	1988	Similar to GMP synthetase
Os04g0573900	2.15235	1.38e-16	2.29e-14	P-450 704A3	2037	Similar to cDNA clone:001-036-C03, full insert sequence
Os01g0170051	1.78705	1.41e-16	2.33e-14	-	2390	Hypothetical protein
Os08g0435900	-3.67807	1.49e-16	2.45e-14	chlorophyll a/b binding protein, light-harvesting chlorophyll a/b binding protein, cab gene from Norin 8	1138	Similar to LHC I type IV chlorophyll binding protein (Fragment)
Os06g0119100	1.80367	1.53e-16	2.5e-14	-	2724	Protein of unknown function DUF594 family protein
Os03g0650200	2.84827	1.67e-16	2.71e-14	-	1767	Similar to Cytochrome P450 CYP92C5
Os01g0173900	2.3766	1.8e-16	2.89e-14	MULTIDRUG RESISTANCE-ASSOCIATED PROTEIN 3	5017	Similar to MRP-like ABC transporter
Os01g0202500	-2.09487	2.03e-16	3.24e-14	B-box-containing protein 1, DOUBLE B-BOX zinc finger gene 3c, DOUBLE B-BOX 3c	1440	Similar to B-box zinc finger family protein
Os08g0450700	1.85741	2.19e-16	3.47e-14	-	1812	Chaperonin Cpn60/TCP-1 family protein
Os11g0156600	4.15293	2.45e-16	3.87e-14	-	465	Similar to H0622F05.7 protein
Os12g0153200	2.97443	2.56e-16	4.02e-14	-	946	Conserved hypothetical protein
Os08g0468100	3.62494	2.81e-16	4.38e-14	Rubisco activase, nitrate reductase apoenzyme 1, nitrate reductase 1, Nitrate reductase [NADH]1	3267	Similar to Nitrate reductase
Os05g0500450	-2.46607	2.82e-16	4.38e-14	-	495	Similar to allyl alcohol dehydrogenase-like protein
Os02g0744682	3.3329	2.85e-16	4.39e-14	-	491	Hypothetical protein
Os03g0308800	2.05148	3.23e-16	4.95e-14	-	2961	Tetratricopeptide-like helical domain containing protein
Os06g0356800	2.46588	3.55e-16	5.41e-14	-	1103	Similar to Xylanase inhibitor protein I precursor
Os10g0469700	2.75116	3.69e-16	5.57e-14	-	1785	Leucine-rich repeat, typical subtype containing protein
Os12g0564100	3.13661	3.7e-16	5.57e-14	R2R3-MYB	2292	Similar to Myb-like DNA-binding domain containing protein, expressed
Os08g0249000	2.56567	3.76e-16	5.63e-14	B-box-containing protein 25, CCT domain-containing gene 29, CCT (CO, CO-LIKE and TOC1) domain protein 29, CCT domain protein 29	1025	Zinc finger, B-box domain containing protein
Os01g0609200	5.58727	4.29e-16	6.38e-14	PLEIOTROPIC DRUG RESISTANCE 11	4395	Similar to Pleiotropic drug resistance protein 3
Os01g0700100	3.0548	4.51e-16	6.66e-14	SWEET2B	1160	MtN3 and saliva related transmembrane protein family protein
novel.1165	5.21599	6.24e-16	9.17e-14	-	2113	- && - && -
Os11g0687100	7.32277	8.51e-16	1.24e-13	-	2348	von Willebrand factor, type A domain containing protein
Os04g0341500	5.6278	1.2e-15	1.74e-13	terpene synthase 20	4891	Similar to OSIGBa0159H11-OSIGBa0137A07.8 protein
Os01g0123900	2.97969	1.38e-15	1.99e-13	BOWMAN-BIRK INHIBITOR 2-2	858	Similar to Bowman-Birk type proteinase inhibitor (EBI)
Os05g0462400	1.99931	1.42e-15	2.04e-13	-	3072	Lipin, N-terminal conserved region domain containing protein
Os09g0381300	-1.53314	1.44e-15	2.06e-13	-	2368	Pyridoxal phosphate-dependent transferase, major region, subdomain 1 domain containing protein
Os07g0217600	4.24164	1.52e-15	2.17e-13	P-450 71Z2	1811	CytochromeP450 monooxygenase, Diterpenoid phytoalexin biosynthesis, Bacterial blight resistanc
Os05g0114700	-1.15273	1.66e-15	2.35e-13	-	2125	Myb-type HTH DNA-binding domain domain containing protein
Os08g0111300	3.10465	2.11e-15	2.96e-13	-	1835	Transferase family protein
Os08g0470200	1.9008	2.3e-15	3.22e-13	ALPHA-CARBONIC ANHYDRASE 6	1128	Similar to Nectarin III
Os12g0601800	-3.1242	2.44e-15	3.39e-13	b-ZIP TRANSCRIPTION FACTOR 88	1107	Similar to BZIP transcription factor family protein, expressed
Os12g0441600	4.53298	2.78e-15	3.85e-13	-	1131	O-methyltransferase, family 2 domain containing protein
Os09g0396900	-2.27032	2.95e-15	4.06e-13	Vacuolar Iron Transporter 2	1230	Protein of unknown function DUF125, transmembrane family protein
Os08g0499300	-2.20063	3.42e-15	4.68e-13	WRKY GENE 30	2352	WRKY transcription factor 30
Os08g0158200	3.97645	3.59e-15	4.88e-13	-	1691	FAD linked oxidase, N-terminal domain containing protein
Os09g0561500	3.99814	3.63e-15	4.92e-13	WALL-ASSOCIATED KINASE GENE 90	2346	Wall-associated kinase, Rice blast resistanc
Os03g0844700	2.10679	5.22e-15	7.03e-13	-	1470	Similar to ALBINO3-like protein 1, chloroplastic
Os03g0711100	-1.5036	5.69e-15	7.63e-13	B-box-containing protein 10, CCT domain-containing gene 14, CCT (CO, CO-LIKE and TOC1) domain protein 14, CCT domain protein 14	1840	Member of the CONSTANS-like (COL) family, Flowering time represso
Os01g0216000	-2.60716	6.28e-15	8.37e-13	GDSL ESTERASE/LIPASE PROTEIN 7	1531	Lipase, GDSL domain containing protein
Os05g0257100	2.02128	7.07e-15	9.37e-13	-	2950	Leucine-rich repeat, plant specific containing protein
Os01g0597800	3.75473	8.17e-15	1.08e-12	-	1962	UDP-glucuronosyl/UDP-glucosyltransferase family protein
Os07g0540600	2.68881	8.28e-15	1.09e-12	-	1125	Gnk2-homologous domain domain containing protein
Os02g0129300	-2.50028	8.77e-15	1.15e-12	-	1561	Conserved hypothetical protein
Os08g0106300	5.20477	8.88e-15	1.15e-12	-	894	Similar to Cytochrome P450
Os08g0331800	4.19155	9.31e-15	1.2e-12	-	562	Conserved hypothetical protein
Os07g0628900	-2.25587	9.47e-15	1.22e-12	-	2342	Similar to KI domain interacting kinase 1
Os07g0475400	1.61505	9.51e-15	1.22e-12	EXLA3	1360	Similar to Expansin-like protein A (Fragment)
Os01g0666600	4.29016	9.8e-15	1.25e-12	-	858	Conserved hypothetical protein
Os01g0237500	6.78524	1.08e-14	1.36e-12	-	571	NmrA-like family protein
Os04g0688100	2.14099	1.09e-14	1.37e-12	class III peroxidase 59	1496	Peroxidase (EC 1.11.1.7)
Os03g0664800	2.32183	1.1e-14	1.37e-12	-	861	Acyl-CoA N-acyltransferase domain containing protein
Os03g0189400	2.95362	1.1e-14	1.37e-12	-	1405	Similar to Alcohol dehydrogenase ADH
Os02g0633066	3.55941	1.22e-14	1.51e-12	WALL-ASSOCIATED KINASE GENE 16	2760	Protein kinase, catalytic domain domain containing protein
Os06g0328400	2.92869	1.48e-14	1.82e-12	-	2502	Protein kinase, catalytic domain domain containing protein
Os05g0586600	4.01569	1.51e-14	1.85e-12	SIGMA FACTOR 5	1645	Similar to SIGE (RNA polymerase sigma subunit E); DNA binding / DNA-directed RNA polymerase/ sigma factor/ transcription factor
Os01g0723800	2.14553	1.6e-14	1.96e-12	MULTIDRUG RESISTANCE 17	4011	Similar to P-glycoprotein homologue
Os12g0510000	-1.68312	1.6e-14	1.96e-12	-	4211	Conserved hypothetical protein
Os07g0227800	1.59578	1.62e-14	1.97e-12	-	1864	Similar to ubiquinone biosynthesis protein ubiB
Os03g0131200	1.80645	1.66e-14	2e-12	CATALASE C	1944	Catalase, Hydrogen peroxide-induced leaf cell deat
Os06g0116600	-1.34305	1.79e-14	2.15e-12	-	767	Proteinase inhibitor, propeptide domain containing protein
Os03g0238800	2.33195	1.89e-14	2.26e-12	-	2534	Conserved hypothetical protein
Os11g0592000	3.85352	1.92e-14	2.28e-12	PATHOGENESIS-RELATED GENE 4C	743	Similar to Barwin
Os01g0307686	3.96226	2.12e-14	2.52e-12	-	933	Similar to embryonic abundant protein-like
Os01g0580500	-1.82013	2.2e-14	2.59e-12	AMINOCYCLOPROPANE-1-CARBOXYLIC ACID OXIDASE 7	1183	ACC oxidase, Ethylene biosynthesi
Os07g0520800	-1.54345	2.32e-14	2.72e-12	-	828	Ankyrin repeat-containing domain domain containing protein
Os03g0184100	-1.36764	2.57e-14	3e-12	-	1335	Conserved hypothetical protein
Os12g0277500	-2.19764	2.67e-14	3.1e-12	chaperonin 60 alpha subunit 1	2069	Plastid chaperonin 60 alpha subunit, Folding of Rubisco large subunit (rbcL), Seedling developmen
Os11g0702100	4.75246	2.94e-14	3.4e-12	-	1167	Similar to Class III chitinase homologu
Os05g0529700	3.17448	2.97e-14	3.42e-12	DnaJ domain protein C50, rice DJC82 homolog	1876	Similar to electron transporter/ heat shock protein binding protein
Os10g0543500	2.37251	3e-14	3.44e-12	-	1471	Six-bladed beta-propeller, TolB-like domain containing protein
Os08g0498100	2.02765	3.44e-14	3.93e-12	O-Methyltransferase 26, caffeoyl-CoA O-methyltransferase, caffeoyl CoA O-methyltransferase 20	1097	Similar to Caffeoyl-CoA O-methyltransferase 2 (EC 2.1.1.104) (Trans-caffeoyl-CoA 3-O-methyltransferase 2) (CCoAMT-2) (CCoAOMT-2)
Os07g0175900	-1.67116	3.61e-14	4.1e-12	-	2846	Similar to Inositol-1, 4, 5-trisphosphate 5-Phosphatase-like protein
novel.69	3.69164	3.96e-14	4.48e-12	-	1129	- && - && -
Os04g0674700	3.80475	4.3e-14	4.85e-12	-	1897	Similar to AMP-binding protein (Adenosine monophosphate binding protein 5 AMPBP5)
Os01g0306800	-1.6229	4.45e-14	5e-12	-	1787	Conserved hypothetical protein
novel.341	4.49855	4.55e-14	5.08e-12	-	3282	- && sp|Q6JN47|EIX1_SOLLC Receptor-like protein EIX1 OS=Solanum lycopersicum OX=4081 GN=EIX1 PE=2 SV=2 && PF13855:Leucine rich repeat
Os10g0113900	1.72333	4.9e-14	5.46e-12	-	2436	Similar to NAD(P)H-dependent oxidoreductase
Os11g0643100	10.0932	4.93e-14	5.46e-12	TRYPTAMINE BENZOYL TRANSFERASE 2	1584	Transferase family protein
Os01g0872000	-3.49962	4.95e-14	5.46e-12	-	1795	TGF-beta receptor, type I/II extracellular region family protein
Os02g0619600	3.36622	5.12e-14	5.62e-12	RING finger protein OsRFPH2-15, RING-H2 protein 15	2750	Zinc finger, RING/FYVE/PHD-type domain containing protein
Os01g0886900	2.60328	5.3e-14	5.8e-12	ROOT UV-B SENSITIVE 6A	1917	Similar to EMB1879 (EMBRYO DEFECTIVE 1879)
Os11g0289700	2.05947	5.41e-14	5.89e-12	-	1726	Cytochrome P450 family protein
Os04g0573000	2.16356	6.24e-14	6.76e-12	SPX-MFS protein 1	2705	SPX-MFS protein, Phosphate transporter, Pi homeostasi
Os12g0611200	-1.37693	6.44e-14	6.96e-12	RNA helicase 9	2463	RNA helicase
Os06g0726300	2.19856	7.42e-14	7.97e-12	NAC DOMAIN-CONTAINING PROTEIN 95	1234	NAC transcription factor, Drought and cold stress toleranc
Os01g0237750	5.61297	7.62e-14	8.16e-12	-	366	Hypothetical conserved gene
Os11g0117400	3.46346	7.98e-14	8.49e-12	WRKY GENE 104	817	Similar to WRKY DNA binding domain containing protein, expressed
Os07g0642200	2.61602	8e-14	8.49e-12	GDSL ESTERASE/LIPASE PROTEIN 93	1283	Lipase, GDSL domain containing protein
Os02g0774100	-1.79329	1.01e-13	1.06e-11	-	875	Similar to thioredoxin-like 5
Os01g0711400	1.53684	1.03e-13	1.09e-11	-	1187	Similar to Victorin binding protein
Os01g0764400	2.34763	1.06e-13	1.11e-11	chorismate mutase	1249	Similar to Chorismate mutase, chloroplast precursor (EC 5.4.99.5) (CM-1)
Os02g0689200	1.80398	1.06e-13	1.11e-11	PURINE PERMEASE 11	3058	Protein of unknown function DUF250 domain containing protein
Os07g0273900	2.06602	1.12e-13	1.16e-11	-	3595	Disease resistance protein domain containing protein
Os12g0630500	2.13828	1.19e-13	1.23e-11	-	962	Similar to Thaumatin-like protein
Os03g0638900	2.89738	1.22e-13	1.26e-11	F-box protein 157	1431	Cyclin-like F-box domain containing protein
Os03g0732100	-1.30589	1.33e-13	1.36e-11	-	3268	Similar to Homeodomain protein JUBEL1
Os04g0448800	-1.6043	1.4e-13	1.43e-11	PHOSPHATE TRANSPORTER 17	1838	Similar to Mitochondrial phosphate transporter (Fragment)
Os04g0678700	-5.06561	1.43e-13	1.46e-11	NADPH: protochlorophyllide oxidoreductase A, Protochlorophyllide oxidoreductase A	1384	Similar to Protochlorophyllide reductase (EC 1.3.1.33) (PCR) (NADPH- protochlorophyllide oxidoreductase) (POR) (Fragment)
Os01g0124000	3.95699	1.61e-13	1.63e-11	BOWMAN-BIRK INHIBITOR 2-1	910	Similar to Bowman Birk trypsin inhibitor
Os02g0208675	-3.40861	1.68e-13	1.7e-11	-	1209	Hypothetical protein
Os01g0356400	1.69509	1.82e-13	1.84e-11	MULTIDRUG RESISTANCE-ASSOCIATED PROTEIN 8	5087	Similar to multidrug resistance protein ABC transporter family
Os03g0126000	2.51056	2.03e-13	2.03e-11	-	1602	Similar to Phosphorybosyl anthranilate transferase 1
Os06g0676700	3.84522	2.1e-13	2.09e-11	-	3069	Similar to High pI alpha-glucosidase
Os04g0585200	1.63858	2.1e-13	2.09e-11	GLUTAMATE RECEPTOR 3.1	3662	Similar to Glutamate receptor
Os12g0263200	1.83215	2.21e-13	2.19e-11	-	1182	Pinoresinol-lariciresinol reductase TH2
Os11g0167800	-1.81672	2.44e-13	2.41e-11	ABSCISIC ACID-STRESS-RIPENING-INDUCIBLE 5 PROTEIN	850	Similar to Anth (Pollen-specific desiccation-associated LLA23 protein)
Os01g0752500	2.12876	2.59e-13	2.55e-11	ETHYLENE RESPONSE FACTOR 92	924	APETELA2/ethylene response factor (AP2/ERF) type transcription factor, Negative regulation of disease resistance, Negative regulation of salt toleranc
Os01g0687300	-1.41219	2.62e-13	2.57e-11	-	3155	Conserved hypothetical protein
Os07g0562700	-2.72328	2.75e-13	2.68e-11	-	1032	Similar to Type III chlorophyll a/b-binding protein (Fragment)
Os07g0577600	-1.95906	2.79e-13	2.71e-11	-	1666	Similar to Type II chlorophyll a/b binding protein from photosystem I precursor
Os03g0333100	-1.44612	2.94e-13	2.85e-11	-	4184	Protein of unknown function DUF663 domain containing protein
novel.1577	2.67908	3.12e-13	3.01e-11	-	2245	- && sp|Q6AVI0|RSLE2_ORYSJ Zinc finger BED domain-containing protein RICESLEEPER 2 OS=Oryza sativa subsp. japonica OX=39947 GN=Os03g0733400 PE=2 SV=1 && PF03106:WRKY DNA -binding domain
Os08g0203100	2.74932	3.17e-13	3.04e-11	-	2064	Hypothetical conserved gene
Os09g0484200	-1.96054	3.28e-13	3.14e-11	-	1008	Hypothetical protein
Os06g0644700	1.8393	3.38e-13	3.23e-11	amino acid transporter-like 1	2260	Amino acid transporter, transmembrane domain containing protein
Os09g0471200	3.46533	3.41e-13	3.25e-11	-	2079	Similar to WAK80 - OsWAK receptor-like protein kinase
Os11g0672300	2.94591	3.48e-13	3.3e-11	-	1829	Similar to Protein kinase domain containing protein, expressed
Os03g0226400	-2.10748	3.77e-13	3.56e-11	metal tolerance protein 8.1	2104	Manganese transporter, Cation diffusion facilitator (CDF) family member, Mn toleranc
Os12g0559200	2.5544	3.84e-13	3.61e-11	LIPOXYGENASE 11	3420	Lipoxygenase (EC 1.13.11.12)
Os02g0306401	2.90249	3.9e-13	3.65e-11	NICOTINAMINE AMINOTRANSFERASE 1	1485	Similar to Nicotianamine aminotransferase A
Os04g0369600	3.20885	3.94e-13	3.68e-11	-	1155	Similar to OSIGBa0107E14.3 protein
Os05g0111300	-3.1248	4.14e-13	3.85e-11	METALLOTHIONEIN2B	674	Similar to B22EL8 protein
Os11g0598300	3.37731	4.24e-13	3.93e-11	-	4611	NB-ARC domain containing protein
Os08g0422600	-1.53074	4.37e-13	4.03e-11	super apical dormant 1	1028	Conserved hypothetical protein
Os09g0255400	3.32126	4.42e-13	4.07e-11	indole-3-glycerol phosphate synthase	1573	Similar to Indole-3-glycerol phosphate synthase, chloroplast precursor (EC 4.1.1.48) (IGPS)
Os12g0190400	3.62632	5.07e-13	4.65e-11	-	1467	Similar to NifS-like protein
novel.598	2.17139	5.18e-13	4.73e-11	-	3658	- && - && -
Os12g0632000	-2.18298	5.47e-13	4.98e-11	Glycine-Rich Protein GRP162, a Gly-rich protein encoding 162 amino acids, glycine-rich protein 162	815	Gly-rich protein, Partner protein of RF5, Fertility restoratio
Os02g0282000	3.22663	5.56e-13	5.05e-11	-	4117	NB-ARC domain containing protein
Os11g0474800	4.91156	5.72e-13	5.17e-11	ENT-KAURENE SYNTHASE 8	1569	Similar to Isoform 2 of Stemar-13-ene synthase
Os09g0562700	1.95386	5.89e-13	5.31e-11	-	904	Conserved hypothetical protein
Os12g0133100	2.1935	6.13e-13	5.5e-11	ZINC-INDUCED FACILITATOR-LIKE 12	2985	Major facilitator superfamily protein
Os10g0539900	-1.50058	6.49e-13	5.81e-11	TONOPLAST MONOSACCHARIDE TRANSPORTER 1	2799	Tonoplast monosaccharide transpoter, Vacuolar sugar transpor
Os01g0822800	-2.10205	6.68e-13	5.96e-11	-	1293	Similar to RING-H2 finger protein ATL3C
novel.967	5.02476	6.95e-13	6.17e-11	-	3821	- && - && -
Os06g0125800	2.67927	7.36e-13	6.52e-11	BLAST AND BTH INDUCED 1	1057	Zinc finger, RING/FYVE/PHD-type domain containing protein
Os06g0728700	6.49799	8.18e-13	7.22e-11	-	1930	Homeodomain-like containing protein
Os08g0140500	4.02487	8.46e-13	7.44e-11	-	1572	Similar to Tryptophan decarboxylase (EC 4.1.1.28)
Os06g0207000	1.79527	8.82e-13	7.73e-11	-	2672	Fumble domain containing protein
Os03g0227400	1.75385	1.02e-12	8.93e-11	-	1792	Similar to glucan endo-1,3-beta-glucosidase 7
Os05g0551801	-2.18562	1.05e-12	9.1e-11	-	2895	Hypothetical gene
Os06g0693100	-2.06065	1.06e-12	9.18e-11	-	2942	NB-ARC domain containing protein
Os09g0346500	-3.52807	1.15e-12	9.9e-11	CHLOROPHYLL A/B BINDING PROTEIN 1R	1234	Similar to Chlorophyll a-b binding protein, chloroplast precursor (LHCII type I CAB) (LHCP)
Os01g0584800	-2.16364	1.23e-12	1.06e-10	-	519	Similar to binding
Os02g0553802	2.31012	1.25e-12	1.07e-10	-	2845	Hypothetical conserved gene
Os08g0331900	3.44376	1.3e-12	1.11e-10	-	1285	Similar to Leucine Rich Repeat family protein, expressed
Os08g0434500	4.85958	1.45e-12	1.23e-10	CELLULOSE SYNTHASE LIKE A11	396	Hypothetical protein
Os05g0542900	-1.35746	1.45e-12	1.23e-10	-	1473	Pectin lyase fold domain containing protein
Os03g0120900	1.82472	1.45e-12	1.23e-10	-	1780	Similar to AP2 domain containing protein RAP2.8 (Fragment)
Os03g0744675	3.39014	1.53e-12	1.29e-10	-	3477	Similar to WD-40 repeat family protein / beige-related
Os03g0583800	1.31858	1.58e-12	1.33e-10	-	1297	Mpv17/PMP22 family protein
Os07g0129800	4.98063	1.74e-12	1.46e-10	-	2570	Similar to lectin-like receptor kinase 7
Os01g0343100	8.6759	1.88e-12	1.57e-10	-	2506	Protein of unknown function DUF594 family protein
Os11g0592200	2.51537	1.94e-12	1.61e-10	PATHOGENESIS-RELATED GENE 4	655	Similar to Chitin-binding allergen Bra r 2 (Fragments)
Os01g0572300	-2.0094	2e-12	1.66e-10	indeterminate domain 11	2615	Zinc finger, C2H2-type domain containing protein
novel.404	3.15317	2.03e-12	1.68e-10	-	1797	- && sp|Q9XEC7|CRK37_ARATH Cysteine-rich receptor-like protein kinase 37 OS=Arabidopsis thaliana OX=3702 GN=CRK37 PE=3 SV=1 && PF07714:Protein tyrosine and serine/threonine kinase|PF00069:Protein kinase domain
novel.703	4.86104	2.08e-12	1.72e-10	-	1329	- && - && -
Os02g0571100	6.86501	2.2e-12	1.81e-10	ENT-COPALYL DIPHOSPHATE SYNTHASE 2	1173	Ent-copalyl diphosphate synthase, Defense against both fungal pathogen and bacterial pathogen, Biosynthesis of phytoalexi
Os10g0491400	4.13376	2.4e-12	1.96e-10	-	594	Conserved hypothetical protein
Os06g0297400	2.2349	2.63e-12	2.15e-10	-	3576	Conserved hypothetical protein
Os01g0795400	1.70893	2.65e-12	2.16e-10	Subtilisin 9, SUBTILISIN 9	2889	Similar to Subtilase
Os07g0442900	2.92334	3.01e-12	2.44e-10	-	946	Uncharacterised protein family UPF0497, trans-membrane plant subgroup domain containing protein
Os03g0223100	1.76852	3.03e-12	2.45e-10	-	2009	Cytochrome P450 family protein
Os09g0517200	4.33685	3.07e-12	2.48e-10	-	2919	Hypothetical conserved gene
Os03g0575200	1.82786	3.32e-12	2.67e-10	HIGH-AFFINITY POTASSIUM(K+) TRANSPORTER 16	2904	Similar to Potassium transporter
Os03g0251350	-1.64203	3.5e-12	2.81e-10	HAP5C SUBUNIT OF CCAAT-BOX BINDING COMPLEX	1217	Histone-fold domain containing protein
Os09g0129600	4.66496	3.9e-12	3.12e-10	-	604	Conserved hypothetical protein
Os08g0556300	2.6486	4.07e-12	3.25e-10	-	809	Glycolipid transfer protein domain domain containing protein
Os03g0265900	-2.12084	4.11e-12	3.26e-10	-	804	Conserved hypothetical protein
Os08g0331000	2.96544	4.24e-12	3.36e-10	-	460	Conserved hypothetical protein
Os04g0687800	2.675	4.77e-12	3.76e-10	USUALLY MULTIPLE ACIDS MOVE IN AND OUT TRANSPORTER 7	1551	Protein of unknown function DUF6, transmembrane domain containing protein
Os01g0585200	4.59346	4.89e-12	3.85e-10	-	790	Similar to cDNA clone:J023088C01, full insert sequence
Os11g0155600	2.14463	5.08e-12	3.99e-10	MULTIDRUG RESISTANCE-ASSOCIATED PROTEIN 16	3615	Conserved hypothetical protein
Os03g0634000	-1.74171	5.36e-12	4.19e-10	TATA	781	Similar to THA4
Os10g0135100	4.495	5.9e-12	4.61e-10	-	1444	NB-ARC domain containing protein
Os01g0965900	2.96569	6.1e-12	4.74e-10	-	1015	Conserved hypothetical protein
Os02g0638650	2.67468	6.12e-12	4.74e-10	ETHYLENE RESPONSE FACTOR 141	2033	Pathogenesis-related transcriptional factor and ERF domain containing protein
Os10g0576900	2.135	6.14e-12	4.74e-10	-	1277	NAD(P)-binding domain containing protein
Os01g0113700	2.37276	6.4e-12	4.93e-10	-	2079	Similar to Receptor-like kinase
Os05g0130100	1.56405	6.58e-12	5.06e-10	-	2291	Hypothetical conserved gene
Os07g0475000	-1.95407	6.61e-12	5.06e-10	-	863	Conserved hypothetical protein
Os11g0105400	-1.23684	6.65e-12	5.08e-10	-	1081	Ribosomal protein L10 family protein
Os07g0245100	2.48797	6.73e-12	5.12e-10	-	2179	Similar to Cytosine deaminase (EC 3.5.4.1)
Os02g0692700	1.12034	6.85e-12	5.2e-10	-	1319	Similar to PLATZ transcription factor
Os01g0888500	-1.38803	7.01e-12	5.31e-10	-	2773	Similar to Phosphoribosylformylglycinamidine synthase
Os04g0525200	1.925	7.8e-12	5.89e-10	-	3638	UDP-glucuronosyl/UDP-glucosyltransferase family protein
Os03g0797400	2.75308	8.38e-12	6.3e-10	indole-3-glycerol phosphate lyase	1371	Similar to Indole-3-glycerol phosphate lyase
Os05g0131500	-2.40649	8.5e-12	6.38e-10	-	1962	Ferroporti-1 domain containing protein
Os06g0688200	4.6493	9.21e-12	6.89e-10	-	441	Similar to blight-associated protein p12
Os01g0824800	1.88593	9.29e-12	6.93e-10	-	1489	Conserved hypothetical protein
Os06g0581300	1.99723	9.44e-12	7.02e-10	-	1559	Hypothetical conserved gene
Os03g0120400	-1.527	9.51e-12	7.05e-10	-	1130	Heavy metal transport/detoxification protein domain containing protein
Os01g0375200	1.82828	9.95e-12	7.36e-10	3-dehydroquinate dehydratase/shikimate dehydrogenase	2045	Similar to shikimate biosynthesis protein aroDE
Os08g0167800	9.19986	1.01e-11	7.46e-10	terpene synthase, terpene synthase 30	1542	Similar to Sesquiterpene synthase
Os05g0278500	4.96771	1.01e-11	7.46e-10	ACYLTRANSFERASE 5	1551	Transferase family protein
Os05g0555600	-3.6473	1.02e-11	7.5e-10	NADH-DEPENDENT GLUTAMATE SYNTHASE 2	2257	Similar to Glutamate synthase [NADH], amyloplastic
Os11g0158400	1.92081	1.15e-11	8.43e-10	-	2624	Similar to Digalactosyldiacylglycerol synthase 1
Os12g0126300	4.98101	1.18e-11	8.59e-10	APETALA2/ETHYLENE-RESPONSIVE ELEMENT BINDING PROTEIN 155	1341	Similar to AP2 domain containing protein, expressed
Os01g0609300	3.68653	1.19e-11	8.63e-10	PLEIOTROPIC DRUG RESISTANCE 9	4224	Similar to Pleiotropic drug resistance protein 3
Os06g0186400	1.75747	1.23e-11	8.89e-10	SERINE CARBOXYPEPTIDASE 32	1792	Similar to Serine carboxypeptidase II-2 precursor (EC 3.4.16.6) (CP-MII.2) (Fragment)
Os09g0394500	-1.49659	1.29e-11	9.29e-10	-	2168	Similar to predicted protein
Os11g0691300	9.52397	1.33e-11	9.55e-10	-	1518	Similar to Protein kinase
Os11g0687200	8.63052	1.33e-11	9.55e-10	-	4913	Hypothetical conserved gene
Os06g0264500	-1.70838	1.34e-11	9.58e-10	-	1997	TGF-beta receptor, type I/II extracellular region family protein
Os07g0631900	-1.60927	1.35e-11	9.62e-10	-	1053	Nucleotide-binding, alpha-beta plait domain containing protein
Os01g0760600	1.80751	1.46e-11	1.04e-09	-	1888	Aspartate aminotransferase, cytoplasmic (EC 2.6.1.1) (Transaminase A)
Os04g0675400	-2.21562	1.52e-11	1.08e-09	DnaJ domain protein C45, rice DJC77 homolog	1756	Similar to Chaperone protein dnaJ
Os04g0578200	1.51091	1.56e-11	1.1e-09	-	996	Similar to H0404F02.9 protein
Os09g0439800	-4.22512	1.58e-11	1.12e-09	DEEPER ROOTING 1	1282	Control of root system architecture, Drought avoidanc
Os07g0129300	5.82836	1.65e-11	1.17e-09	PATHOGEN RESPONSE GENE 1, PATHOGENESIS-RELATED 1a	851	Similar to PR1a protein
Os11g0131200	-2.44571	1.67e-11	1.17e-09	-	1385	Similar to Mpv17/PMP22 family protein, expressed
Os10g0122000	1.85219	1.69e-11	1.19e-09	-	1515	UDP-glucuronosyl/UDP-glucosyltransferase family protein
Os04g0209300	1.86084	1.87e-11	1.31e-09	MULTIDRUG RESISTANCE-ASSOCIATED PROTEIN 10	4967	Similar to Glutathione-conjugate transporter AtMRP4
Os02g0227700	3.11425	1.91e-11	1.33e-09	RLK5	3203	Serine/threonine protein kinase-related domain containing protein
Os05g0156700	1.74824	2.02e-11	1.4e-09	-	1094	Similar to Dihydrolipoyl dehydrogenase
Os09g0522100	-4.38702	2.02e-11	1.4e-09	ETHYLENE RESPONSE FACTOR 133	741	Similar to Dehydration-responsive element-binding protein 1H
Os06g0568600	6.93684	2.05e-11	1.42e-09	ENT-KAURENE OXIDASE 5	1803	Similar to Ent-kaurene oxidase 1 (Fragment)
Os05g0358500	1.95044	2.09e-11	1.44e-09	protein phosphatase 2C48, protein phosphatase 2C 48, protein phosphatase 75	1803	Protein phosphatase 2C domain containing protein
Os04g0172400	6.65642	2.17e-11	1.49e-09	ACYLTRANSFERASE 19	1455	Transferase family protein
Os03g0448600	1.96701	2.17e-11	1.49e-09	OsWD40-76	1354	WD40 repeat-like domain containing protein
Os07g0106200	1.84647	2.17e-11	1.49e-09	monosaccharide transporter 3	1986	Similar to Hexose transporter
Os04g0399300	4.36598	2.19e-11	1.5e-09	-	1578	Similar to Nudix hydrolase 13, mitochondrial precursor (EC 3.6.1.-) (AtNUDT13)
Os05g0178600	-1.37384	2.25e-11	1.53e-09	IAA15	1201	Similar to Auxin-responsive protein (Aux/IAA) (Fragment)
Os07g0147500	-2.01244	2.29e-11	1.55e-09	PHOTOSYSTEM II SUBUNIT	620	Similar to Photosystem II 10 kDa polypeptide, chloroplast precursor
Os06g0705400	1.76268	2.32e-11	1.57e-09	non-specific lipid transfer protein 2.6, lipid transfer protein 2.6, type 2 non-specific lipid transfer protein 6	629	Hypothetical conserved gene
Os09g0333000	3.31177	2.43e-11	1.64e-09	PLEIOTROPIC DRUG RESISTANCE 19	2506	ABC transporter-like domain containing protein
Os06g0155500	1.98562	2.47e-11	1.66e-09	-	1396	Transferase family protein
Os01g0899200	-2.39314	2.49e-11	1.67e-09	-	931	Similar to dehydration-responsive family protein
Os06g0313440	7.54456	2.5e-11	1.67e-09	-	600	SAM dependent carboxyl methyltransferase domain containing protein
Os10g0571200	1.64444	2.5e-11	1.67e-09	-	3647	Similar to Pyruvate kinase isozyme G, chloroplast (EC 2.7.1.40) (Fragment)
Os07g0203300	-1.39117	2.5e-11	1.67e-09	-	2457	Nucleic acid-binding, OB-fold domain containing protein
Os02g0753800	1.46743	2.51e-11	1.67e-09	ANNEXIN 2	1222	Calcium-binding protein, Annexin, Heat and drought stress toleranc
Os03g0198300	1.32597	2.53e-11	1.67e-09	DnaJ domain protein C25	2244	Heat shock protein DnaJ, N-terminal domain containing protein
Os11g0704700	-1.24257	2.71e-11	1.79e-09	-	1766	RNA recognition motif domain domain containing protein
Os07g0688200	2.58811	2.81e-11	1.86e-09	R2R3-MYB	1419	Similar to Typical P-type R2R3 Myb protein (Fragment)
Os03g0125300	-1.12296	2.91e-11	1.91e-09	-	1603	D111/G-patch domain containing protein
Os04g0508800	1.43537	2.92e-11	1.92e-09	RING finger protein	2619	Similar to Retroelement pol polyprotein-like
Os07g0416900	3.66857	3e-11	1.96e-09	fatty acid desaturase 2-3, microsomal delta-12 fatty acid desaturase2-3	1356	Similar to Omega-6 fatty acid desaturase, endoplasmic reticulum isozyme 2 (EC 1.14.19.-)
Os01g0248500	2.83854	3.01e-11	1.96e-09	-	1312	Similar to Pathogen-related protein
Os07g0148900	-2.28256	3.07e-11	2e-09	PHOTOSYSTEM I SUBUNIT	599	Photosystem I protein-like protein
Os03g0609800	-1.46754	3.14e-11	2.04e-09	-	3484	BTB domain containing protein
Os01g0848200	3.27656	3.15e-11	2.04e-09	guanine nucleotide exchange factor for Rop 5, pyrroline-5-carboxylate synthetase 2, proline carboxylate synthase 2	3441	Similar to Delta 1-pyrroline-5-carboxylate synthetase (P5CS) [Includes: Glutamate 5-kinase (EC 2.7.2.11) (Gamma-glutamyl kinase) (GK); Gamma-glutamyl phosphate reductase (GPR) (EC 1.2.1.41) (Glutamate-5-semialdehyde dehydrogenase) (Glutamyl-gamma-semialdehyde dehydrogenase)]
Os01g0277500	-1.4248	3.35e-11	2.16e-09	Dof zinc factor 4, Dof transcription factor 4	2254	Dof (DNA binding with one finger) transcription factor, C2-C2 zinc finger transcription factor, Regulation of flowering tim
Os03g0283600	-1.48874	3.57e-11	2.3e-09	-	1606	CDP-alcohol phosphatidyltransferase domain containing protein
Os07g0207400	-1.57459	3.58e-11	2.3e-09	-	869	Similar to RF12 protein (Fragment)
Os11g0603200	1.60068	3.77e-11	2.42e-09	ABC TRANSPORTER F FAMILY MEMBER 6	2593	Similar to ABCF-type protein
Os01g0290800	1.89571	3.97e-11	2.54e-09	-	2126	Hypothetical protein
Os08g0139100	-1.54117	3.99e-11	2.55e-09	-	1205	Similar to DAG protein, chloroplast precursor
Os02g0150900	1.21461	4.1e-11	2.61e-09	-	1815	Protein of unknown function DUF1644 family protein
Os07g0127500	8.09552	4.13e-11	2.62e-09	PATHOGENESIS-RELATED GENE 1-72	721	Similar to PR-1a pathogenesis related protein (Hv-1a) precursor
Os11g0212900	7.27302	4.21e-11	2.66e-09	OsWD40-187	2740	Serine/threonine protein kinase-related domain containing protein
Os02g0618250	-1.51179	4.27e-11	2.7e-09	-	654	Similar to H/ACA ribonucleoprotein complex subunit 3-like protein
Os03g0335300	1.42862	4.34e-11	2.74e-09	-	2544	Similar to Vacuolar sorting receptor homolog (Fragment)
Os08g0165901	-2.05948	4.45e-11	2.8e-09	-	668	Similar to H0402C08.3 protein
Os04g0568800	1.98626	4.49e-11	2.81e-09	-	2649	Similar to OSIGBa0139P06.4 protein
novel.895	4.68878	4.55e-11	2.84e-09	-	3706	- && - && -
Os04g0127100	8.77774	4.57e-11	2.85e-09	Subtilisin 37, SUBTILISIN 37	596	Peptidase S8, subtilisin-related domain containing protein
Os08g0342300	2.29341	5e-11	3.12e-09	BRI1 LIKE 3	3645	BR receptor kinase, Brassinosteroid (BR) perception in the roo
Os03g0376600	-1.97338	5.54e-11	3.44e-09	-	1171	Similar to 29 kDa ribonucleoprotein, chloroplast precursor (RNA-binding protein cp29)
Os02g0617700	-2.05198	6.03e-11	3.74e-09	-	1200	Nucleic acid-binding, OB-fold domain containing protein
Os08g0202400	3.00738	6.09e-11	3.77e-09	-	3101	Disease resistance protein domain containing protein
Os11g0475000	4.22062	6.55e-11	4.04e-09	-	4108	Hypothetical protein
Os02g0570700	6.03802	6.72e-11	4.13e-09	P-450 71Z7	1846	Cytochrome P450 family protein
Os07g0641600	-1.59052	6.75e-11	4.14e-09	-	1565	SAM (and some other nucleotide) binding motif domain containing protein
Os09g0127300	2.95029	6.94e-11	4.25e-09	-	1611	NAD(P)-binding domain containing protein
Os01g0124200	3.68172	7.5e-11	4.58e-09	BOWMAN-BIRK INHIBITOR 3-1	1059	Similar to Bowman Birk trypsin inhibitor
Os01g0102900	-2.14327	7.72e-11	4.71e-09	LIGHT-REGULATED GENE 1	652	Light-regulated protein, Regulation of light-dependent attachment of LEAF-TYPE FERREDOXIN-NADP+ OXIDOREDUCTASE (LFNR) to the thylakoid membran
Os09g0467200	2.21586	7.83e-11	4.76e-09	TAU GLUTATHIONE S-TRANSFERASE 17	941	Similar to Glutathione S-transferase GST 23 (EC 2.5.1.18) (Fragment)
Os02g0767600	-1.74355	7.88e-11	4.78e-09	-	1404	Similar to RHC1A
Os02g0124800	-1.17318	7.9e-11	4.78e-09	-	514	Conserved hypothetical protein
Os03g0350100	-1.08729	8.11e-11	4.89e-09	brassinosteroid receptor kinase (BRI1)-interacting protein 101, BRI1-interacting protein 101, brassinosteroid receptor kinase-interacting protein 101	2341	SAR DNA-binding protein-2
Os09g0444900	5.63431	8.18e-11	4.92e-09	-	1392	Similar to plant viral-response family protein
Os09g0252100	1.59197	8.43e-11	5.06e-09	-	1782	Similar to Acetyl-CoA C-acetyltransferase
Os12g0586100	-1.68677	9.45e-11	5.67e-09	STRESS/ABA-ACTIVATED PROTEIN KINASE 9	1639	Serine/threonine protein kinase, Abscisic acid (ABA)-activated protein kinase, Hyperosmotic stress response, ABA signal transductio
Os05g0576300	-2.31902	9.49e-11	5.67e-09	ZINC FINGER CCCH DOMAIN-CONTAINING PROTEIN 39	1607	Zinc finger, CCCH-type domain containing protein
Os01g0930400	2.97425	9.53e-11	5.68e-09	HIGH-AFFINITY POTASSIUM(K+) TRANSPORTER 5	2683	Potassium transporter, High-affinity K acquisition, Root-to-shoot K transport, K-regulated salt toleranc
Os01g0836800	1.33634	9.67e-11	5.75e-09	-	1744	Transmembrane receptor, eukaryota domain containing protein
Os03g0839200	-1.76197	9.93e-11	5.9e-09	-	2032	Multi antimicrobial extrusion protein MatE family protein
Os01g0916100	2.14136	1.01e-10	5.95e-09	-	556	Similar to loricrin
Os09g0129800	6.29272	1.01e-10	5.95e-09	-	465	Conserved hypothetical protein
Os11g0242800	-3.49101	1.04e-10	6.14e-09	light-harvesting protein ASCAB9-A, PSII CP26, PSII Lhcb5	1185	Similar to ASCAB9-A (ASCAB9-B) (Fragment)
Os11g0660000	2.18125	1.06e-10	6.25e-09	Mg2+/H+ exchanger, magnesium/hydrogen exchanger, Na+/Ca2+ Exchanger 14, Sodium/calcium exchanger 14	1968	Sodium/calcium exchanger membrane region domain containing protein
Os11g0490900	2.44126	1.07e-10	6.26e-09	WRKY GENE 72	1174	Similar to WRKY transcription factor 72
Os11g0531700	2.58104	1.11e-10	6.48e-09	-	1096	NUDIX hydrolase domain containing protein
novel.1545	3.05819	1.12e-10	6.56e-09	-	4097	- && sp|Q6VAA5|U89B2_STERE UDP-glycosyltransferase 89B2 OS=Stevia rebaudiana OX=55670 GN=UGT89B2 PE=2 SV=1 && PF00201:UDP-glucoronosyl and UDP-glucosyl transferase
Os04g0513400	3.09885	1.17e-10	6.81e-09	BETA-GLUCOSIDASE 16	3165	Similar to Beta-glucosidase
Os07g0558400	-2.87156	1.27e-10	7.37e-09	light-harvesting protein CP29	1221	Similar to Chlorophyll a/b-binding protein CP29 precursor
Os12g0116600	2.43394	1.28e-10	7.44e-09	WRKY GENE 95	3210	Similar to Transcription factor (Fragment)
Os12g0516200	2.12768	1.28e-10	7.44e-09	-	423	Conserved hypothetical protein
Os03g0804200	1.62439	1.31e-10	7.55e-09	GPI-anchored non-specific lipid transfer protein 10, type G nsLTP 10, type G non-specific lipid transfer protein 10	1074	Bifunctional inhibitor/plant lipid transfer protein/seed storage domain containing protein
novel.1382	5.56824	1.36e-10	7.84e-09	-	1530	- && sp|Q9SK55|NAC42_ARATH Transcription factor JUNGBRUNNEN 1 OS=Arabidopsis thaliana OX=3702 GN=JUB1 PE=1 SV=1 && PF02365:No apical meristem (NAM) protein
novel.435	3.48911	1.38e-10	7.94e-09	-	4320	- && sp|Q1MX30|XA21_ORYSI Receptor kinase-like protein Xa21 OS=Oryza sativa subsp. indica OX=39946 GN=XA21 PE=1 SV=1 && PF00069:Protein kinase domain|PF13855:Leucine rich repeat
Os06g0275800	1.44464	1.42e-10	8.14e-09	neutral amino acid transporter, amino acid transporter-like 4	1984	Amino acid transporter, transmembrane domain containing protein
Os10g0495600	-1.33429	1.48e-10	8.46e-09	-	4412	Similar to DNA-directed RNA polymerase
Os02g0569400	7.65057	1.49e-10	8.53e-09	P-450 76M8	1808	Cytochrome P450 family protein
Os03g0822300	-1.85789	1.5e-10	8.53e-09	-	946	Ribosomal RNA methyltransferase J domain containing protein
Os03g0197000	1.60344	1.51e-10	8.57e-09	-	1236	Di-trans-poly-cis-decaprenylcistransferase-like domain containing protein
Os05g0509500	3.05845	1.54e-10	8.74e-09	-	1999	Similar to Signal recognition particle 54 kDa protein 2 (SRP54)
novel.1599	5.14327	1.57e-10	8.87e-09	-	3893	- && - && -
Os06g0155400	1.66227	1.63e-10	9.23e-09	-	1280	Conserved hypothetical protein
Os11g0161700	3.42972	1.71e-10	9.66e-09	-	1973	Conserved hypothetical protein
Os05g0549100	1.6493	1.78e-10	1e-08	STN7 kinase	2525	Similar to serine/threonine-protein kinase SNT7
Os09g0569800	3.13344	1.89e-10	1.06e-08	RECEPTOR-LIKE CYTOPLASMIC KINASE 280	2577	Serine/threonine protein kinase-related domain containing protein
Os01g0557500	1.5513	2e-10	1.12e-08	Ca(2+)/H(+) EXCHANGER 1A	1961	Cation/proton exchanger 1a
Os03g0795800	1.33738	2e-10	1.12e-08	-	1122	Uncharacterised protein family UPF0005 domain containing protein
Os03g0622500	2.90341	2.09e-10	1.16e-08	-	4606	Conserved hypothetical protein
Os03g0176700	2.33904	2.21e-10	1.23e-08	-	696	Conserved hypothetical protein
Os02g0816600	1.81152	2.24e-10	1.24e-08	-	1203	Similar to ABC(yeast) homolog1
Os08g0398000	1.76312	2.33e-10	1.29e-08	ABC TRANSPORTER A FAMILY MEMBER 3	3288	ABC transporter-like domain containing protein
Os03g0118800	1.67679	2.35e-10	1.3e-08	-	1725	Similar to Hydroxymethylglutaryl-CoA synthase
Os12g0570700	2.65033	2.43e-10	1.34e-08	METALLOTHIONEIN I-4A	600	Similar to Metallothionein-like protein type 1
Os09g0545100	-1.34259	2.44e-10	1.34e-08	-	579	Hypothetical conserved gene
Os10g0491450	2.95302	2.46e-10	1.35e-08	-	339	Conserved hypothetical protein
Os03g0738600	4.58537	2.76e-10	1.51e-08	LIPOXYGENASE L2	2927	Lipoxygenase, Seed germination and longevit
Os02g0539600	-1.01043	2.77e-10	1.52e-08	green-revertible yellow79	1335	SANT domain, DNA binding domain containing protein
Os04g0468000	2.95042	2.82e-10	1.54e-08	-	5903	Similar to OSIGBa0128P10.7 protein
Os03g0804500	1.65628	2.86e-10	1.56e-08	germin-like protein 7, german-like protein 3-7	856	Similar to Germin-like protein subfamily T member 1 precursor
Os02g0625000	-1.11183	3.03e-10	1.65e-08	cryptochrome 2	2985	Cryptochrome 2, blue light photoreceptor, Promotion of flowering tim
Os03g0300300	-1.57286	3.04e-10	1.65e-08	OsWD40-68	2139	WD40 repeat-like domain containing protein
Os02g0128000	-1.8855	3.04e-10	1.65e-08	HSP18.9	534	Similar to Cytosolic class I small heat shock protein 6 (Fragment)
Os04g0206500	3.28618	3.09e-10	1.67e-08	-	1521	UDP-glucuronosyl/UDP-glucosyltransferase family protein
Os06g0505302	1.99624	3.23e-10	1.74e-08	-	3138	Similar to SWEETIE (SWEETIE); binding
Os07g0417200	3.33872	3.25e-10	1.75e-08	fatty acid desaturase 2-2, microsomal delta-12 fatty acid desaturase2-2	1267	Similar to Delta 12 oleic acid desaturase FAD2
Os10g0569400	2.59616	3.26e-10	1.75e-08	RICE PATHOGEN-RELATED PROTEIN	631	RIR1a protein precursor
Os05g0560300	2.07515	3.41e-10	1.82e-08	-	1972	Protein kinase, core domain containing protein
Os11g0516000	1.71603	3.74e-10	2e-08	LCB2A3	2060	Similar to Serine palmitoyltransferase (Fragment)
Os03g0663700	-1.82298	3.78e-10	2.01e-08	-	2937	Similar to Endonuclease/Exonuclease/phosphatase family protein, expressed
Os04g0576500	-1.73328	3.93e-10	2.09e-08	-	1271	Peptidase C1A, papain C-terminal domain containing protein
Os05g0460000	2.1749	3.98e-10	2.11e-08	CYTOSOLIC HEAT SHOCK PROTEIN 70-1	2295	Similar to 70 kDa heat shock cognate protein 1
Os10g0535800	3.39904	3.99e-10	2.11e-08	-	983	Protein of unknown function Cys-rich domain containing protein
Os02g0570900	9.12007	4e-10	2.11e-08	-	969	-
Os08g0524400	2.64333	4.04e-10	2.13e-08	-	953	Protein of unknown function DUF568, DOMON-like domain containing protein
Os01g0695300	1.75712	4.08e-10	2.15e-08	-	1076	Similar to Farnesyl pyrophosphate synthetase (FPP synthetase) (FPS) (Farnesyl diphosphate synthetase) [Includes: Dimethylallyltranstransferase (EC 2.5.1.1); Geranyltranstransferase (EC 2.5.1.10)]
Os04g0572400	-2.91641	4.12e-10	2.16e-08	DEHYDRATION-RESPONSIVE ELEMENT-BINDING PROTEIN 1E	660	Similar to CRT/DRE binding factor 1
Os04g0209200	2.32771	4.22e-10	2.21e-08	MULTIDRUG RESISTANCE-ASSOCIATED PROTEIN 9	4081	Similar to MRP-like ABC transporter
Os04g0474800	1.14365	4.26e-10	2.23e-08	BETA-GLUCOSIDASE 12	1957	Similar to OSIGBa0135C13.7 protein
Os04g0659800	2.66791	4.4e-10	2.3e-08	amino acid permease 7B, amino acid permease 14, amino acid/auxin permease 14	1643	Similar to OSIGBa0132E09-OSIGBa0108L24.20 protein
Os03g0699700	2.65661	4.43e-10	2.31e-08	R9-LIPOXYGENASE 1	2828	9-lipoxigenase
Os04g0649100	-1.1965	4.44e-10	2.31e-08	SHATTERING ABORTION 1	3642	Similar to cDNA clone:J023121E19, full insert sequence
Os06g0671700	-1.87698	4.46e-10	2.31e-08	-	1066	Similar to toprim domain-containing protein
Os04g0548300	-1.45797	4.56e-10	2.36e-08	-	1499	Armadillo-type fold domain containing protein
Os01g0508500	3.62717	4.72e-10	2.44e-08	NRR Repressor Homologue 2	739	Conserved hypothetical protein
Os11g0302900	-1.23783	4.78e-10	2.46e-08	-	1784	Similar to OSIGBa0136O08-OSIGBa0153H12.6 protein
novel.704	3.28195	4.98e-10	2.56e-08	-	2478	- && - && PF04434:SWIM zinc finger
Os02g0208100	-1.60061	4.99e-10	2.56e-08	PLASTIDIC NUCLEOTIDE TRANSPORT PROTEIN 2	2239	Similar to plastidic ATP/ADP-transporter
Os04g0644800	-1.58169	5.01e-10	2.57e-08	CYSTATHIONINE B-SYNTHASE DOMAIN CONTAINING CHLORIDE CHANNEL PROTEIN 5	606	Similar to Chloride channel-like protein Osclc
Os05g0363200	1.80739	5.07e-10	2.59e-08	UDP-xylose synthase 5, UDP-glucuronic acid decarboxylase 5	1731	UDP-glucuronic acid decarboxylase
Os02g0703600	-4.70351	5.16e-10	2.64e-08	ABA-8'-HYDROXYLASE 1	2371	Similar to Abscisic acid 8'-hydroxylase 1
Os05g0230700	-1.4627	5.41e-10	2.76e-08	IAA17	1988	Similar to Auxin-responsive protein IAA17
Os02g0667300	-2.48872	5.43e-10	2.76e-08	-	769	Alcohol dehydrogenase superfamily, zinc-containing protein
Os07g0686800	2.64647	5.54e-10	2.81e-08	RECEPTOR-LIKE CYTOPLASMIC KINASE 241	1396	Similar to Serine/threonine protein kinase-like
Os07g0179400	-1.68159	5.59e-10	2.83e-08	-	1366	Dephospho-CoA kinase domain containing protein
Os11g0429100	1.62255	5.62e-10	2.84e-08	-	4299	Hypothetical conserved gene
Os04g0179700	6.3787	5.76e-10	2.9e-08	ENT-KAURENE SYNTHASE 4	2754	9-beta-pimara-7,15-diene synthase, Momilactone phytoalexins biosynthesis, Defense respons
Os06g0329900	-1.35818	5.77e-10	2.9e-08	-	1439	SAM dependent carboxyl methyltransferase family protein
Os07g0130500	2.96803	5.86e-10	2.95e-08	-	4983	Hypothetical protein
Os02g0211800	2.20559	6.04e-10	3.03e-08	RECEPTOR-LIKE CYTOPLASMIC KINASE 65	3159	Hypothetical conserved gene
Os03g0237250	-4.35678	6.6e-10	3.31e-08	indeterminate domain 14, Loose Plant Architecture1	1736	Indeterminate domain protein, Shoot gravitropis
novel.239	-1.29427	6.98e-10	3.49e-08	-	1322	- && - && -
Os09g0522200	-3.85411	7.09e-10	3.53e-08	DEHYDRATION-RESPONSIVE ELEMENT-BINDING PROTEIN 1A	920	DRE-binding protein 1A
Os03g0273800	-1.91833	7.09e-10	3.53e-08	-	1302	HAD-superfamily hydrolase, subfamily IA, variant 3 domain containing protein
Os01g0901500	1.80277	7.44e-10	3.7e-08	acyl-CoA synthetase 5	2014	Similar to 4-coumarate--CoA ligase-like 5
Os06g0704700	1.71229	7.48e-10	3.71e-08	-	2195	NAD(P)-binding domain containing protein
Os01g0971200	1.49088	7.56e-10	3.74e-08	-	1930	Protein of unknown function DUF707 family protein
Os07g0690900	1.69916	7.58e-10	3.74e-08	-	2282	Glycosyl-phosphatidyl inositol-anchored, plant domain containing protein
Os12g0179800	1.58015	7.6e-10	3.75e-08	Sir2, OsSIR2b, OsSir2b, OsSRT2, SRT2	1737	NAD-dependent histone deacetylase, silent information regulator Sir2 domain containing protein
Os03g0665200	-2.87335	8e-10	3.94e-08	-	1307	Protein of unknown function DUF581 family protein
Os01g0132000	1.6985	8.1e-10	3.98e-08	incompatible strain of P. avenae-induced gene 2	564	Similar to Wound-induced protease inhibitor (WIP1)
Os12g0467300	2.69426	8.57e-10	4.2e-08	-	4341	NB-ARC domain containing protein
Os12g0136900	1.10894	8.78e-10	4.29e-08	CA2+-ATPASE 5	3137	Similar to Calcium-transporting ATPase 4, plasma membrane-type (EC 3.6.3.8) (Ca(2+)-ATPase isoform 4)
Os05g0205050	1.40769	8.84e-10	4.32e-08	-	648	Isoform 2 of Aquaporin NIP1-3
Os08g0144000	1.2202	9.65e-10	4.7e-08	-	1409	Myb, DNA-binding domain containing protein
Os06g0293500	7.88149	9.81e-10	4.77e-08	-	2836	Conserved hypothetical protein
Os11g0216100	1.52789	9.94e-10	4.82e-08	-	1046	Similar to Heat shock protein binding protein
Os12g0629300	2.89561	1e-09	4.87e-08	-	525	Similar to Thaumatin-like protein
Os08g0203600	-1.74983	1.04e-09	5.04e-08	-	4149	Hypothetical conserved gene
Os12g0434400	3.83577	1.04e-09	5.04e-08	-	1626	Similar to predicted protein
Os03g0111800	-1.35434	1.07e-09	5.15e-08	-	4851	WD40/YVTN repeat-like domain containing protein
Os03g0192700	2.38728	1.13e-09	5.45e-08	INOSITOL 1-PHOSPHATE SYNTHASE-1	1913	Similar to Myo-inositol-1-phosphate synthase
Os12g0258700	3.82474	1.15e-09	5.52e-08	LACCASE 29	2016	Cupredoxin domain containing protein
Os02g0282500	2.26411	1.16e-09	5.55e-08	-	2974	Disease resistance protein domain containing protein
Os02g0752000	1.38845	1.16e-09	5.55e-08	-	1551	Cellular retinaldehyde-binding/triple function, C-terminal domain containing protein
Os01g0208000	2.78334	1.16e-09	5.55e-08	USUALLY MULTIPLE ACIDS MOVE IN AND OUT TRANSPORTER 4	632	Protein of unknown function DUF6, transmembrane domain containing protein
Os03g0326100	1.76336	1.18e-09	5.63e-08	-	2688	Phospholipid-transporting ATPase 1 (EC 3.6.3.1) (Aminophospholipid flippase 1)
Os09g0533300	1.25088	1.2e-09	5.69e-08	-	1443	Metallophosphoesterase domain containing protein
Os03g0387300	3.30107	1.2e-09	5.7e-08	VQ motif-containing protein 12	1078	Similar to VQ motif family protein, expressed
Os02g0211000	2.93564	1.23e-09	5.81e-08	ABC TRANSPORTER A FAMILY MEMBER 1	2898	Conserved hypothetical protein
Os09g0507400	1.39	1.24e-09	5.87e-08	-	2137	Conserved hypothetical protein
Os01g0731100	2.2198	1.27e-09	6.02e-08	-	1128	Similar to Pathogen-related protein
Os09g0353200	3.18956	1.31e-09	6.15e-08	-	1767	Protein kinase, catalytic domain domain containing protein
Os08g0111200	2.20993	1.31e-09	6.17e-08	-	3133	Beta-glucosidase, GBA2 type domain containing protein
Os03g0841600	8.21233	1.35e-09	6.33e-08	-	1527	UDP-glucuronosyl/UDP-glucosyltransferase family protein
Os01g0232500	1.08254	1.4e-09	6.58e-08	UBIQUITIN-CONJUGATING ENZYME 42	1702	Ubiquitin-conjugating enzyme/RWD-like domain containing protein
Os01g0615100	4.73542	1.42e-09	6.66e-08	-	486	Chymotrypsin protease inhibitor, Salt and osmotic stress toleranc
Os04g0464100	3.45142	1.43e-09	6.66e-08	-	774	Heavy metal transport/detoxification protein domain containing protein
Os04g0643550	1.37845	1.45e-09	6.76e-08	-	2207	Hypothetical protein
Os04g0660500	1.7751	1.5e-09	6.97e-08	MAPK kinase kinase epsilon	4687	Armadillo-type fold domain containing protein
Os12g0583300	3.58957	1.53e-09	7.08e-08	-	1528	Peptidase aspartic, catalytic domain containing protein
novel.1762	1.42403	1.53e-09	7.08e-08	-	3066	- && sp|Q96282|CLCC_ARATH Chloride channel protein CLC-c OS=Arabidopsis thaliana OX=3702 GN=CLC-C PE=1 SV=1 && PF00654:Voltage gated chloride channel
Os05g0464001	1.65999	1.53e-09	7.08e-08	-	748	Conserved hypothetical protein
novel.108	2.12576	1.57e-09	7.25e-08	-	2161	- && - && -
Os12g0635400	1.99198	1.59e-09	7.31e-08	-	815	VQ domain containing protein
Os03g0569900	-1.01751	1.6e-09	7.35e-08	-	2118	Similar to RNA Binding Protein 45
Os03g0794500	1.6612	1.61e-09	7.38e-08	GLUTAMATE DEHYDROGENASE 1	1680	Similar to Glutamate dehydrogenase (EC 1.4.1.3) (GDH)
Os09g0525400	-1.2404	1.61e-09	7.39e-08	-	1197	Similar to RING finger protein 13 (C-RZF)
Os02g0632900	3.52702	1.63e-09	7.46e-08	WALL-ASSOCIATED KINASE GENE 15	2646	Conserved hypothetical protein
Os01g0221600	3.01305	1.64e-09	7.52e-08	-	1575	Aluminum-activated malate transporter, Malate-permeable anion channel, Facilitation of malate efflux from cell
Os01g0949700	2.6994	1.67e-09	7.62e-08	TAU GLUTATHIONE S-TRANSFERASE 7	1146	Glutathione S-transferase, C-terminal domain containing protein
Os08g0481400	-1.7925	1.78e-09	8.08e-08	HOMEOBOX GENE 20	1409	Similar to HAHB-7 (Fragment)
Os05g0318600	2.8734	1.93e-09	8.75e-08	-	4386	Similar to FERONIA receptor-like kinase
Os07g0469100	-1.03928	1.94e-09	8.81e-08	-	760	Similar to Thylakoid membrane phosphoprotein 14 kDa, chloroplast precursor
Os12g0226700	3.32114	2.03e-09	9.19e-08	-	1246	Similar to Allyl alcohol dehydrogenase
Os01g0805300	-1.63098	2.03e-09	9.19e-08	Oxygen-evolving complex protein PsbP	1191	Mog1/PsbP, alpha/beta/alpha sandwich domain containing protein
Os05g0593550	1.60859	2.08e-09	9.38e-08	-	1886	Hypothetical conserved gene
Os01g0124401	3.05248	2.08e-09	9.38e-08	BOWMAN-BIRK INHIBITOR 3-3	1063	Similar to Bowman-Birk type bran trypsin inhibitor
Os06g0292400	2.10752	2.12e-09	9.54e-08	-	3662	Embryogenesis transmembrane protein
novel.1208	-1.69652	2.17e-09	9.72e-08	-	652	- && - && -
Os01g0594300	2.33247	2.19e-09	9.82e-08	-	2099	Similar to leucine-rich repeat family protein / extensin family protein
Os02g0769100	-1.83039	2.23e-09	9.97e-08	SMALL AUXIN-UP RNA 12	869	Auxin responsive SAUR protein family protein
Os03g0802500	2.50803	2.27e-09	1.01e-07	-	1821	ATPase, AAA-type, core domain containing protein
Os11g0514500	4.12796	2.36e-09	1.05e-07	-	993	Sorghum bicolor leucine-rich repeat-containing extracellular glycoprotein precursor
Os02g0649800	2.44172	2.39e-09	1.06e-07	-	816	Similar to Cytochrome B5 homolog (Fragment)
Os03g0834050	2.92968	2.48e-09	1.1e-07	-	1249	Haloacid dehalogenase-like APase, Low-Pi-responsive haloacid dehalogenase (HAD)-like hydrolase, Pi homeostasi
Os05g0586200	1.86826	2.49e-09	1.1e-07	JASMONYL-L-ISOLEUCINE SYNTHASE 1	2407	Gretchen hagen 3 (GH3) family protein, Phytochrome, Jasmonate signalin
Os07g0222900	-1.95006	2.58e-09	1.14e-07	-	1508	Similar to KHG/KDPG aldolase
Os10g0412050	2.3666	2.64e-09	1.17e-07	-	1042	Similar to aminophospholipid ATPase
Os07g0518100	3.55333	2.75e-09	1.21e-07	-	1822	Cytochrome P450 family protein
Os02g0274100	2.04527	2.79e-09	1.23e-07	ABNORMAL INFLORESCENCE MERISTEM1	2792	3-hydroxyacyl-CoA dehydrogenase, Multifunctional protein, RNA- and microtubule-binding protein, Salicylic acid (SA) biosynthesis, Maintenance of root meristem activity, Beta -oxidation of fatty acid
Os03g0215000	2.08268	2.89e-09	1.27e-07	-	2350	Similar to integral membrane family protein
Os05g0556700	-1.9151	3.21e-09	1.41e-07	-	1191	Similar to Cct2-prov protein
Os01g0934800	5.35331	3.23e-09	1.41e-07	PYRICULARIA ORYZAE RESISTANCE R7B	930	Alpha/beta hydrolase fold-1 domain containing protein
Os09g0314200	1.95895	3.24e-09	1.41e-07	-	3090	Disease resistance protein domain containing protein
novel.1059	3.50456	3.32e-09	1.45e-07	-	2007	- && - && -
Os09g0279400	-1.05538	3.33e-09	1.45e-07	SULFURTRANSFERASE 3	1154	Rhodanese-like domain containing protein
Os09g0440300	1.30355	3.39e-09	1.47e-07	ALDEHYDE DEHYDROGENASE 7	2240	Aldehyde dehydrogenase, Seed maturation, Maintenance of viability during storage, Lysine catabolis
Os08g0525500	-1.50541	3.43e-09	1.49e-07	-	1214	Pentatricopeptide repeat domain containing protein
Os11g0175700	-2.06135	3.44e-09	1.49e-07	PROLIFERATING CELL FACTOR 3	1624	Similar to Transcription factor PCF3
Os09g0543900	3.31217	3.57e-09	1.54e-07	PUTRESCINE HYDROXYCINNAMOYL TRANSFERASE 3	2056	Transferase family protein
Os01g0911000	-1.41737	3.68e-09	1.59e-07	-	1510	Sas10/Utp3/C1D domain containing protein
Os10g0422000	-1.22428	3.7e-09	1.59e-07	-	1623	Conserved hypothetical protein
Os01g0891700	1.90725	3.76e-09	1.62e-07	-	1562	Leucine-rich repeat, N-terminal domain containing protein
Os12g0491800	7.79395	3.9e-09	1.67e-07	KAURENE SYNTHASE-LIKE 10	2810	Similar to Ent-kaurene synthase 1A
Os12g0105200	-1.20641	3.92e-09	1.68e-07	-	780	Similar to mRNA turnover protein 4
Os01g0763750	1.48498	3.97e-09	1.7e-07	EXOCYST SUBUNIT EXO70 FAMILY PROTEIN X1	2296	Exo70 exocyst complex subunit family protein
Os07g0670200	2.48771	3.99e-09	1.7e-07	-	784	C2 calcium-dependent membrane targeting domain containing protein
Os03g0251500	1.6114	4.01e-09	1.71e-07	-	3025	Similar to T-cell immune regulator 1 transcript variant 3 (Fragment)
Os03g0554950	1.82893	4.14e-09	1.76e-07	-	897	Hypothetical conserved gene
Os06g0652000	-1.09149	4.39e-09	1.87e-07	RNA POLYMERASE	3343	Similar to T3/T7-like RNA polymerase (Fragment)
Os12g0632800	1.95701	4.47e-09	1.9e-07	receptor-like protein kinase HAIKU2	2592	Protein kinase, catalytic domain domain containing protein
Os12g0291100	-1.76156	4.54e-09	1.92e-07	RuBisCO small subunit 3, Ribulose-1, 5-Bisphosphate Carboxylase/Oxygenase Small Subunit 3	939	Similar to Petunia ribulose 1,5-bisphosphate carboxylase small subunit mRNA (clone pSSU 51), partial cds. (Fragment)
Os03g0241200	-1.19809	4.56e-09	1.93e-07	-	832	Similar to NHP2-like protein 1 (High mobility group-like nuclear protein 2 homolog 1) ([U4/U6.U5] tri-snRNP 15.5 kDa protein
Os03g0348200	4.16317	4.57e-09	1.93e-07	terpene synthase 10	1674	Terpene synthase-like domain containing protein
Os01g0719300	1.7	4.69e-09	1.98e-07	SULPHATE TRANSPORTER 3;6	2806	Similar to Sulfate transporter 3.1 (AST12) (AtST1)
Os03g0333400	-1.78261	4.73e-09	1.99e-07	-	866	Similar to photosystem II 11 kD protein
Os01g0377700	1.23887	4.98e-09	2.09e-07	-	2528	Similar to NPL4 family protein
Os01g0721200	6.84018	5.01e-09	2.1e-07	-	1530	Similar to cDNA clone:J013002N02, full insert sequence
Os01g0900200	1.45989	5.2e-09	2.18e-07	-	1574	Lipase, class 3 domain containing protein
Os12g0143400	-1.95694	5.21e-09	2.18e-07	-	1611	Similar to RED family protein
Os06g0549900	4.62936	5.31e-09	2.22e-07	-	1972	FAD linked oxidase, N-terminal domain containing protein
Os08g0118900	-1.16831	5.36e-09	2.23e-07	-	1260	Adenylate kinase family protein
Os05g0149400	2.27823	5.37e-09	2.23e-07	AMINOCYCLOPROPANE-1-CARBOXYLIC ACID OXIDASE 5	1314	ACC oxidase, Ethylene biosynthesi
Os02g0571000	6.07731	5.38e-09	2.24e-07	-	1315	Hypothetical protein
Os04g0229100	2.41667	5.44e-09	2.26e-07	CINNAMYL ALCOHOL DEHYDROGENASE 6	1376	Similar to Sinapyl alcohol dehydrogenase
Os04g0119800	2.2043	5.46e-09	2.26e-07	-	2548	Leucine-rich repeat domain containing protein
Os03g0736400	-1.35075	5.46e-09	2.26e-07	-	1475	Protein of unknown function methylase putative domain containing protein
Os09g0519100	3.44365	5.47e-09	2.26e-07	basic helix-loop-helix protein 167	795	Helix-loop-helix DNA-binding domain containing protein
Os04g0598200	-1.0306	5.54e-09	2.28e-07	-	812	Similar to 60S ribosomal protein L12
Os08g0359600	-1.38161	5.74e-09	2.36e-07	-	758	Similar to 30S ribosomal protein S17
Os08g0327400	1.91514	5.82e-09	2.39e-07	-	1646	Similar to Enoyl-ACP reductase (Fragment)
Os04g0562100	1.66395	5.92e-09	2.43e-07	lysine-histidine-like transporter 7, lysine and histidine transporter 5	1765	Amino acid transporter, transmembrane domain containing protein
Os06g0501900	2.17979	6e-09	2.46e-07	P-450 76M9	1678	Cytochrome P450 family protein
Os04g0442200	1.49863	6.29e-09	2.57e-07	-	1730	Protein of unknown function DUF482 family protein
Os04g0588500	1.60022	6.29e-09	2.57e-07	-	2376	Hypothetical gene
Os08g0407600	-1.17067	6.5e-09	2.65e-07	-	1108	Protein of unknown function DUF581 family protein
Os08g0475400	1.36594	6.61e-09	2.69e-07	-	1423	Alpha/beta hydrolase fold-3 domain containing protein
Os08g0141400	3.24117	6.74e-09	2.74e-07	-	2323	Similar to mRNA, clone: RTFL01-03-I20
Os01g0696800	2.55675	6.8e-09	2.76e-07	-	1642	Peptidase A1 domain containing protein
Os03g0620800	1.03464	6.81e-09	2.76e-07	SLY1	2125	Similar to SEC1-family transport protein SLY1 (AtSLY1)
Os04g0538400	-4.04051	6.92e-09	2.8e-07	-	1176	Similar to Nodulin 21 (N-21)
Os04g0104900	5.27306	7.29e-09	2.94e-07	CAFFEIC ACID 3-O-METHYLTRANSFERASE LIKE 2	1231	Similar to 0-methyltransferase (EC 2.1.1.6) (Fragment)
Os03g0297400	1.26906	7.36e-09	2.97e-07	-	1487	Acyl transferase domain containing protein
Os09g0530000	-1.82547	7.48e-09	3.01e-07	SULFURTRANSFERASE 4	1214	Rhodanese-like domain containing protein
Os04g0370900	2.83296	7.51e-09	3.02e-07	-	2558	Similar to H0607F01.5 protein
Os12g0170700	-1.33975	7.52e-09	3.02e-07	-	1839	Conserved hypothetical protein
Os09g0400300	-1.64292	7.62e-09	3.05e-07	CINNAMYL ALCOHOL DEHYDROGENASE 8C	1912	Similar to Cinnamyl alcohol dehydrogenase (EC 1.1.1.195)
Os07g0131375	2.6327	7.7e-09	3.07e-07	-	1806	Protein kinase, catalytic domain domain containing protein
Os09g0464066	4.04762	7.7e-09	3.07e-07	-	447	Hypothetical protein
Os01g0100900	1.36783	7.84e-09	3.12e-07	SPHINGOSINE-1-PHOSPHATE LYASE 1, Sphingosine-1-Phoshpate Lyase 1	1869	Sphingosine-1-phosphate lyase, Disease resistance respons
Os01g0110400	1.62727	7.89e-09	3.14e-07	-	1557	Similar to Acetyl-CoA C-acetyltransferase
Os07g0498400	-1.29604	7.9e-09	3.14e-07	-	3828	Leucine-rich repeat, typical subtype domain containing protein
Os08g0484100	-2.39893	8.06e-09	3.2e-07	-	2150	Similar to predicted protein
Os04g0227000	2.27393	8.22e-09	3.25e-07	-	3016	Leucine-rich repeat, N-terminal domain containing protein
Os04g0453200	-2.27809	8.32e-09	3.29e-07	-	2253	Similar to Monosaccharide transporter 1
Os05g0542300	-2.25168	8.55e-09	3.38e-07	-	585	Conserved hypothetical protein
Os05g0112750	-1.39925	8.61e-09	3.4e-07	-	998	Phosphatidylinositol transfer protein-like, N-terminal domain containing protein
Os12g0437800	4.27698	8.83e-09	3.48e-07	Sci1, PR6	452	Similar to MPI
Os08g0159500	-1.3904	8.85e-09	3.48e-07	zinc finger protein LSD1, LESION SIMULATING DISEASE1.1, LESION SIMULATING DISEASE 1.1	2150	Similar to Zinc-finger protein Lsd1
Os08g0391000	5.63923	8.86e-09	3.48e-07	-	1012	Hypothetical protein
Os08g0356500	1.88057	9.17e-09	3.59e-07	-	2374	Protein of unknown function DUF247, plant family protein
Os11g0702400	5.01034	9.21e-09	3.6e-07	-	668	Zinc finger, C2H2-type domain containing protein
Os07g0539100	1.76968	9.46e-09	3.69e-07	beta-1, 3-glucanase 11	2090	Glycoside hydrolase, family 17 protein
Os11g0502700	2.65125	9.61e-09	3.74e-07	-	968	Glycosyl transferase, family 31 domain containing protein
Os07g0603600	1.70742	9.65e-09	3.75e-07	-	1093	Similar to esterase PIR7B
novel.1248	-2.25646	9.72e-09	3.77e-07	-	1675	- && - && -
Os08g0542700	2.85639	9.89e-09	3.83e-07	-	2733	Ankyrin repeat containing protein
Os08g0430000	1.12106	1.01e-08	3.89e-07	-	5227	Conserved hypothetical protein
Os07g0130800	7.93023	1.01e-08	3.9e-07	-	2272	Protein kinase, catalytic domain domain containing protein
Os07g0142900	1.52354	1.02e-08	3.92e-07	-	1345	Aldo/keto reductase family protein
Os10g0380800	7.5938	1.03e-08	3.98e-07	-	1661	Similar to Tryptophan decarboxylase
Os05g0307100	-1.91283	1.05e-08	4.03e-07	-	863	Similar to tetracycline transporter protein
Os08g0206700	2.06321	1.06e-08	4.07e-07	-	1897	DNA-binding, integrase-type domain containing protein
Os10g0511800	2.10663	1.07e-08	4.08e-07	-	651	Similar to Plus-3 domain containing protein, expressed
Os07g0538300	1.75731	1.07e-08	4.09e-07	-	2386	Hypothetical conserved gene
Os02g0788500	-1.63189	1.09e-08	4.16e-07	-	983	Similar to DNA binding / nuclease
Os05g0553400	1.5236	1.09e-08	4.16e-07	R2R3-MYB Transcription Factor 55, R2R3-MYB Transcription Factor OsMYB55	1262	Similar to Myb-related transcription factor-like protein (MYB transcription factor)
Os12g0432600	3.36488	1.1e-08	4.2e-07	-	830	Zinc finger, RING/FYVE/PHD-type domain containing protein
Os04g0338950	7.84907	1.12e-08	4.24e-07	-	1457	Hypothetical protein
novel.1092	3.80156	1.12e-08	4.27e-07	-	2003	- && - && -
Os04g0111200	1.57344	1.14e-08	4.33e-07	-	889	Similar to ATP sulfurylase (Fragment)
Os03g0812000	-1.44838	1.16e-08	4.41e-07	-	1651	DNA topoisomerase, type IIA, subunit A or C-terminal domain containing protein
Os11g0576100	1.90625	1.18e-08	4.48e-07	-	2550	Toll/interleukin-1 receptor homology (TIR) domain domain containing protein
novel.695	1.9955	1.21e-08	4.57e-07	-	1725	- && sp|Q2R2D5|XA21_ORYSJ Receptor kinase-like protein Xa21 OS=Oryza sativa subsp. japonica OX=39947 GN=XA21 PE=1 SV=1 && PF13855:Leucine rich repeat|PF00069:Protein kinase domain
Os09g0471900	-1.79483	1.21e-08	4.57e-07	-	3195	Bacterial Fmu (Sun)/eukaryotic nucleolar NOL1/Nop2p domain containing protein
Os08g0392100	3.43546	1.22e-08	4.58e-07	-	1382	2OG-Fe(II) oxygenase domain containing protein
Os06g0671600	3.31439	1.23e-08	4.61e-07	SMALL AUXIN-UP RNA 26	581	Beta tubulin, autoregulation binding site domain containing protein
Os12g0629700	7.4498	1.26e-08	4.72e-07	-	795	Similar to Thaumatin-like protein precursor
Os02g0640500	7.58176	1.26e-08	4.72e-07	Salt Intolerance 1	2125	Lectin receptor-like kinase, Mediation of salt sensitivity, Regulation of ethylene homeostasi
Os02g0705400	1.67516	1.29e-08	4.82e-07	-	1781	Similar to Pathogen induced protein 2-4
Os01g0130200	2.42332	1.3e-08	4.85e-07	NRR	384	Hypothetical conserved gene
Os04g0625300	-1.67891	1.33e-08	4.94e-07	-	1468	Similar to OSIGBa0148A10.3 protein
Os05g0409500	4.72907	1.33e-08	4.94e-07	USUALLY MULTIPLE ACIDS MOVE IN AND OUT TRANSPORTER 9	1680	Similar to MtN21 protein
Os02g0743700	-1.57973	1.36e-08	5.04e-07	-	2492	Similar to RING-H2 finger protein ATL1Q
Os09g0554300	1.48689	1.37e-08	5.07e-07	PIN likes 7a	1912	Auxin efflux carrier domain containing protein
Os01g0158200	1.4359	1.39e-08	5.13e-07	SERINE CARBOXYPEPTIDASE 1	1749	Similar to Serine carboxypeptidase II-1 precursor (EC 3.4.16.6) (CP-MII.1) (Fragment)
Os02g0832400	2.25598	1.39e-08	5.13e-07	-	3008	Similar to Callose synthase 1 catalytic subunit
Os01g0940100	1.59581	1.44e-08	5.32e-07	HEXOKINASE-3	2056	Similar to Hexokinase
Os01g0151500	-1.6002	1.45e-08	5.32e-07	-	1797	Similar to GGT4 (GAMMA-GLUTAMYL TRANSPEPTIDASE 4); gamma-glutamyltransferase/ glutathione gamma-glutamylcysteinyltransferase
Os07g0162300	-1.06894	1.45e-08	5.34e-07	-	1856	Similar to RIO kinase
Os12g0596600	-1.49148	1.51e-08	5.53e-07	-	1770	Conserved hypothetical protein
novel.368	7.80667	1.51e-08	5.54e-07	-	514	- && - && -
Os02g0533800	-1.55474	1.52e-08	5.55e-07	-	761	Similar to ATPase inhibitor
Os03g0785200	-1.48824	1.53e-08	5.58e-07	-	1254	Mitochodrial transcription termination factor-related family protein
Os01g0735300	3.41016	1.57e-08	5.72e-07	-	1658	UDP-glucuronosyl/UDP-glucosyltransferase family protein
Os04g0512900	1.62871	1.57e-08	5.72e-07	-	2304	NB-ARC domain containing protein
Os07g0572100	-1.74322	1.58e-08	5.77e-07	Copper amine oxidase	1713	Similar to Amine oxidase like protein (EC 1.4.3.6) (Copper amine oxidase)
Os03g0385400	-1.75881	1.62e-08	5.9e-07	non-specific lipid transfer protein-like AGP 1, non-specific lipid transfer protein-like arabinogalactan protein 1, GPI-anchored non-specific lipid transfer protein 6, type G nsLTP 6, type G non-specific lipid transfer protein 6, non-specific lipid transfer protein-like protein 1	864	Bifunctional inhibitor/plant lipid transfer protein/seed storage domain containing protein
Os01g0712700	3.14968	1.63e-08	5.91e-07	-	1373	CMP/dCMP deaminase, zinc-binding domain containing protein
Os09g0539800	2.12849	1.63e-08	5.92e-07	-	414	Similar to Acyl carrier protein III, chloroplast precursor (ACP III)
Os02g0162766	2.26847	1.65e-08	5.97e-07	-	2712	Hypothetical conserved gene
Os03g0206700	-1.30146	1.66e-08	6e-07	-	2161	BTB/POZ fold domain containing protein
Os11g0432900	1.1942	1.68e-08	6.07e-07	SERINE CARBOXYPEPTIDASE 56	1738	Peptidase S10, serine carboxypeptidase family protein
Os10g0416100	1.55242	1.69e-08	6.08e-07	chitinase RCB4	1210	Class III chitinase RCB4 (EC 3.2.1.14)
Os10g0395000	1.74381	1.71e-08	6.15e-07	RECEPTOR-LIKE CYTOPLASMIC KINASE 298	1408	Protein kinase, core domain containing protein
Os02g0164900	1.22228	1.71e-08	6.16e-07	AUXIN RESPONSE FACTOR 6A	3884	Similar to Auxin response factor 3
Os12g0178000	1.98299	1.73e-08	6.2e-07	-	1234	Similar to Aldehyde dehydrogenase family protein, expressed
Os08g0135300	-3.24907	1.74e-08	6.22e-07	-	573	Conserved hypothetical protein
Os01g0698800	7.89256	1.76e-08	6.3e-07	-	867	Conserved hypothetical protein
Os02g0661900	-1.84093	1.78e-08	6.35e-07	-	1887	Similar to OSIGBa0143N19.13 protein
Os02g0137450	2.37904	1.78e-08	6.35e-07	HISTONE ACETYLTRANSFERASE HAC703	672	Conserved hypothetical protein
Os08g0566900	1.87979	1.79e-08	6.38e-07	-	830	Mpv17/PMP22 family protein
Os03g0682822	3.18013	1.79e-08	6.38e-07	-	1324	Hypothetical protein
Os01g0801901	-1.32184	1.81e-08	6.42e-07	b-ZIP TRANSCRIPTION FACTOR 7	1223	Similar to Transcription factor (Fragment)
Os05g0355400	-1.55934	1.87e-08	6.63e-07	universal stress-induced protein A	1230	UspA domain containing protein
Os02g0310200	-1.1139	1.89e-08	6.69e-07	-	868	Conserved hypothetical protein
Os11g0208900	2.00453	1.89e-08	6.7e-07	-	3937	Leucine rich repeat containing protein kinase
novel.1197	-1.91066	1.92e-08	6.78e-07	-	587	- && - && -
Os09g0522000	-3.38526	1.93e-08	6.81e-07	DEHYDRATION-RESPONSIVE ELEMENT-BINDING PROTEIN 1B	442	Similar to Dehydration-responsive element-binding protein 1B
Os02g0569000	6.12244	1.96e-08	6.91e-07	P-450 76M5	1669	Cytochrome P450 family protein
Os11g0614400	3.69452	1.99e-08	6.99e-07	Patatin-related phospholipase A II theta	1618	Similar to Patatin-like protein 1
Os05g0548600	-1.58991	1.99e-08	7e-07	-	1334	Pentatricopeptide repeat domain containing protein
Os06g0566500	2.83602	2.02e-08	7.08e-07	-	999	Hypothetical conserved gene
Os04g0468600	2.87864	2.05e-08	7.19e-07	-	1641	Hypothetical conserved gene
Os03g0434400	1.81571	2.07e-08	7.25e-07	-	990	Similar to Phenazine biosynthesis-like protein, expressed
Os07g0199350	-1.47636	2.15e-08	7.53e-07	-	648	Similar to HAT family dimerisation domain containing protein
Os02g0744650	2.51651	2.19e-08	7.64e-07	-	1206	Similar to CSLA1-cellulose synthase-like family A; mannan synthase
Os08g0153900	6.46484	2.24e-08	7.8e-07	-	1075	Protein of unknown function DUF599 family protein
Os02g0230000	-1.7295	2.27e-08	7.89e-07	-	700	Conserved hypothetical protein
Os05g0550800	2.71543	2.29e-08	7.95e-07	-	2251	Serine/threonine protein kinase domain containing protein
Os11g0533100	-1.33531	2.33e-08	8.09e-07	-	3222	Similar to CarD-like transcriptional regulator family protein, expressed
Os01g0364100	2.31424	2.35e-08	8.15e-07	-	2189	Similar to OSIGBa0145M07.8 protein
Os11g0491400	1.29759	2.36e-08	8.16e-07	-	2131	Conserved hypothetical protein
Os03g0686300	1.92158	2.36e-08	8.16e-07	-	5438	Similar to unconventional myosin heavy chain
Os01g0778800	2.03145	2.38e-08	8.21e-07	-	3257	Peptidase M16, core domain containing protein
Os02g0533300	-1.77948	2.43e-08	8.37e-07	ALPHA-CARBONIC ANHYDRASE 1	1032	Carbonic anhydrase, CAH1-like domain containing protein
Os07g0231800	-2.02751	2.46e-08	8.46e-07	-	2179	Conserved hypothetical protein
Os01g0894600	-1.62626	2.47e-08	8.49e-07	RING finger protein OsRFPV-7, RING-V protein 7	2166	Zinc finger, RING/FYVE/PHD-type domain containing protein
Os02g0525100	-1.91671	2.5e-08	8.57e-07	-	753	Conserved hypothetical protein
Os08g0173600	7.58287	2.51e-08	8.6e-07	-	585	Conserved hypothetical protein
Os03g0649000	2.20227	2.51e-08	8.6e-07	-	3008	Conserved hypothetical protein
Os01g0738900	-1.22441	2.54e-08	8.69e-07	-	1346	Conserved hypothetical protein
Os06g0238200	1.37238	2.55e-08	8.7e-07	plant U-box-containing protein 19, U-box protein 19	1476	Similar to ubiquitin-protein ligase
Os12g0257600	3.42578	2.55e-08	8.7e-07	LACCASE 28	2048	Similar to Laccase-25
Os06g0210400	1.76908	2.58e-08	8.79e-07	-	2368	Concanavalin A-like lectin/glucanase, subgroup domain containing protein
Os03g0291500	3.75285	2.62e-08	8.92e-07	ASPARAGINE SYNTHETASE 1	2238	Asparagine synthetase, Biosynthesis of asparagine following the supply of ammoniu
Os07g0517100	-1.65334	2.63e-08	8.95e-07	HSP18.8	921	Heat shock protein Hsp20 domain containing protein
Os09g0439200	2.32977	2.72e-08	9.24e-07	TIFY GENE 10C	1178	Jasmonate ZIM-domain protein, Jasmonate-induced resistance to bacterial blight, Repressor of jasmonic acid signalin
Os09g0382400	-1.30846	2.74e-08	9.27e-07	PRIN2	749	Conserved hypothetical protein
Os04g0208200	3.90228	2.74e-08	9.29e-07	senescence-associated gene 12	1347	Cysteine proteinase
Os05g0427900	-3.92042	2.75e-08	9.31e-07	-	842	Similar to DnaJ-like protein
Os04g0466700	-1.45364	2.76e-08	9.31e-07	-	3172	Armadillo-type fold domain containing protein
Os02g0231700	4.6812	2.77e-08	9.34e-07	-	3246	Protein kinase, catalytic domain domain containing protein
Os01g0916000	2.3548	2.81e-08	9.47e-07	-	1420	Conserved hypothetical protein
Os02g0720700	1.31303	2.82e-08	9.48e-07	CYSTATHIONINE B-SYNTHASE DOMAIN CONTAINING CHLORIDE CHANNEL PROTEIN 9	2906	Similar to Chloride channel protein CLC-f (AtCLC-f). Splice isoform 2
Os02g0581100	-1.34841	2.86e-08	9.62e-07	-	613	Similar to photosystem II 5 kD protein
novel.519	3.73205	3.11e-08	1.04e-06	-	2743	- && sp|Q93WU8|WRK54_ARATH Probable WRKY transcription factor 54 OS=Arabidopsis thaliana OX=3702 GN=WRKY54 PE=1 SV=2 && PF03106:WRKY DNA -binding domain
novel.466	-1.27126	3.14e-08	1.05e-06	-	3343	- && - && -
Os10g0134250	2.8198	3.15e-08	1.05e-06	-	3932	Hypothetical gene
Os07g0461900	-1.54433	3.18e-08	1.06e-06	-	1032	Similar to Acetylornithine aminotransferase, mitochondrial precursor (EC 2.6.1.11) (ACOAT) (Acetylornithine transaminase) (AOTA)
Os07g0685000	-1.34739	3.2e-08	1.07e-06	RICE DOF DAILY FLUCTUATIONS 2	1847	Dof transcription facto
Os06g0698748	-1.31169	3.2e-08	1.07e-06	-	1732	Similar to cDNA clone:J023083M02, full insert sequence
Os03g0731900	1.78294	3.23e-08	1.07e-06	1-hydroxy-2-methyl-2-(E)-butenyl 4-diphosphate reductase, HMBDP reductase	1864	Similar to Isopentenyl/dimethylallyl diphosphate synthase (Fragment)
Os11g0210600	-1.88495	3.3e-08	1.1e-06	Alcohol dehydrogenase 3, alcohol dehydrogenase-3	1297	Similar to Alcohol dehydrogenase (Fragment)
Os07g0154800	-1.67825	3.34e-08	1.11e-06	-	633	Conserved hypothetical protein
Os10g0559700	1.7796	3.42e-08	1.13e-06	-	3894	Similar to Agenet domain containing protein, expressed
Os05g0156401	1.62824	3.43e-08	1.14e-06	-	369	Hypothetical gene
Os02g0718600	2.24552	3.44e-08	1.14e-06	ARABINOGALACTAN PROTEIN 21	542	Conserved hypothetical protein
Os05g0176000	-1.13839	3.49e-08	1.15e-06	Nucleolar protein 1, Mediator 36_2	1173	Similar to fibrillarin-2
Os10g0407100	-2.16834	3.52e-08	1.16e-06	-	728	Ribosomal protein L32p domain containing protein
Os03g0849800	1.52482	3.52e-08	1.16e-06	-	1153	Nucleotide-diphospho-sugar transferase domain containing protein
Os06g0589300	2.63504	3.62e-08	1.19e-06	ABC TRANSPORTER A FAMILY MEMBER 2	3172	ABC transporter-like domain containing protein
Os06g0255200	2.7991	3.63e-08	1.19e-06	-	2788	Conserved hypothetical protein
Os03g0412400	1.50648	3.71e-08	1.22e-06	-	1109	Conserved hypothetical protein
Os07g0683900	1.13204	3.72e-08	1.22e-06	R40G2	1534	Ricin B-related lectin domain containing protein
Os07g0636400	-1.59957	3.73e-08	1.22e-06	-	1336	Similar to ribonuclease P
Os01g0211600	1.5845	3.8e-08	1.24e-06	-	1509	Cytochrome P450 family protein
Os01g0190000	-1.37386	3.83e-08	1.25e-06	-	1050	Similar to oxidoreductase
Os02g0303500	2.79643	3.9e-08	1.27e-06	-	953	Eggshell protein family protein
Os11g0135900	1.75171	4.03e-08	1.31e-06	ZINC-INDUCED FACILITATOR-LIKE 7	3098	Major facilitator superfamily protein
Os04g0487200	1.3261	4.11e-08	1.34e-06	-	2739	Serine/threonine protein kinase domain containing protein
Os04g0508900	-1.19385	4.24e-08	1.37e-06	-	1844	Similar to OSIGBa0101P20.13 protein
novel.1543	2.29895	4.26e-08	1.38e-06	-	1445	- && sp|I4DST8|TCEA1_TULGE Tuliposide A-converting enzyme 1, chloroplastic OS=Tulipa gesneriana OX=13306 GN=TCEA1 PE=1 SV=1 && PF07859:alpha/beta hydrolase fold
Os01g0601625	2.61459	4.33e-08	1.4e-06	-	3396	Leucine rich repeat, N-terminal domain containing protein
Os06g0493100	2.59507	4.38e-08	1.41e-06	brown planthopper induced008a, Brown planthopper induced 008a, Rapid alkalization factor 22	529	Conserved hypothetical protein
Os05g0142900	2.74832	4.4e-08	1.42e-06	-	571	Conserved hypothetical protein
Os11g0658800	1.57361	4.4e-08	1.42e-06	-	1980	Pectin lyase fold/virulence factor domain containing protein
Os02g0100300	-2.10214	4.43e-08	1.43e-06	-	1533	Heat shock protein (HSP40), Putative tetratricopeptide repeat(TPR)-containing protein, Growth and development, salt tolerance, abiotic stress toleranc
Os11g0592100	1.56155	4.46e-08	1.43e-06	PATHOGENESIS-RELATED GENE 4B	730	Similar to Barwin
Os03g0194100	1.60248	4.52e-08	1.45e-06	-	1555	C2 calcium-dependent membrane targeting domain containing protein
Os04g0401700	2.26694	4.62e-08	1.48e-06	HIGH-AFFINITY POTASSIUM(K+) TRANSPORTER 1	3183	Potassium transporter, Potassium mediated growth, Salt toleranc
Os12g0225100	-1.89452	4.65e-08	1.49e-06	-	1042	Nucleotide-binding, alpha-beta plait domain containing protein
Os07g0645200	2.6278	4.75e-08	1.52e-06	-	2087	Similar to FAT domain-containing protein
Os01g0106900	1.46223	4.76e-08	1.52e-06	1-deoxy-D-xylulose 5-phosphate reductoisomerase, DXP reductoisomerase	1899	Similar to 1-deoxy-D-xylulose 5-phosphate reductoisomerase (Fragment)
Os03g0254800	1.8453	4.79e-08	1.53e-06	chorismate synthase	1604	Similar to Chorismate synthase 1, chloroplast precursor (EC 4.2.3.5) (5- enolpyruvylshikimate-3-phosphate phospholyase 1)
Os03g0745600	3.58702	4.82e-08	1.53e-06	-	999	Uncharacterised protein family UPF0005 domain containing protein
Os12g0564600	1.16162	4.89e-08	1.55e-06	brassinosteroid receptor kinase (BRI1)-interacting protein 117, BRI1-interacting protein 117, brassinosteroid receptor kinase-interacting protein 117	3866	Zinc finger, CCHC-type domain containing protein
Os12g0198500	-1.60889	4.91e-08	1.56e-06	-	836	Conserved hypothetical protein
Os07g0281700	4.00182	4.94e-08	1.57e-06	aldehyde oxidase	579	Similar to Aldehyde oxidase-2
Os01g0966900	-1.49135	5.06e-08	1.6e-06	-	1752	Similar to Sorbitol transporter
Os04g0110400	1.24714	5.2e-08	1.65e-06	-	1082	Similar to H0201G08.9 protein
Os05g0524100	-2.20738	5.38e-08	1.7e-06	-	974	Conserved hypothetical protein
Os11g0245400	-1.96415	5.41e-08	1.71e-06	-	1557	Protein of unknown function DUF1685 domain containing protein
Os05g0311801	7.81408	5.56e-08	1.75e-06	-	1026	Similar to Isopentenyl transferase IPT7
Os05g0143800	1.83819	5.57e-08	1.75e-06	GH3-6	2110	GH3 auxin-responsive promoter domain containing protein
Os08g0277300	2.7681	5.6e-08	1.76e-06	-	1154	Similar to Flavonol 4-sulfotransferase
Os12g0106000	-1.10766	5.73e-08	1.8e-06	FERRITIN 2	1157	Ferritin, Iron storage protein, Iron homeostasi
Os10g0491000	2.82966	5.73e-08	1.8e-06	-	856	Plant Basic Secretory Protein family protein
Os02g0326700	-1.18159	5.86e-08	1.84e-06	Rhomboid 6, RHOMBOID 6	1558	Peptidase S54, rhomboid domain containing protein
Os01g0225000	2.83725	5.87e-08	1.84e-06	-	1026	Mitochondrial carrier protein domain containing protein
Os11g0642400	7.37048	5.9e-08	1.84e-06	TRYPTAMINE BENZOYL TRANSFERASE 1	1575	Transferase family protein
Os01g0259900	-1.021	5.98e-08	1.87e-06	SAD1LIKE	792	Conserved hypothetical protein
Os06g0549600	3.00905	6.08e-08	1.9e-06	-	1812	FAD-linked oxidase, FAD-binding, subdomain 2 domain containing protein
Os03g0400700	2.46903	6.16e-08	1.92e-06	LATE EMBRYOGENESIS ABUNDANT PROTEIN 11	602	Similar to retrotransposon protein
Os03g0183000	-1.40374	6.22e-08	1.93e-06	ETHYLENE RESPONSE FACTOR 62	1688	APETALA2/ethylene-responsive element binding protein 125, Transcription regulator, Positive regulator of grain lengt
Os03g0728800	-1.01246	6.26e-08	1.94e-06	RNA helicase 16	2291	Similar to RNA helicase (Fragment)
Os04g0149400	3.70796	6.28e-08	1.95e-06	-	396	Conserved hypothetical protein
Os06g0291800	2.46783	6.34e-08	1.97e-06	-	3396	Conserved hypothetical protein
Os08g0241400	2.46342	6.45e-08	2e-06	RING finger protein	1322	Similar to protein binding protein
Os01g0723200	-1.09946	6.47e-08	2e-06	-	780	Similar to 40S ribosomal protein S19-like
Os02g0567900	-1.50626	6.48e-08	2e-06	-	1037	Similar to H0818E04.14 protein
Os09g0516800	-1.44088	6.67e-08	2.06e-06	-	764	Protein of unknown function DUF3128 domain containing protein
Os07g0615000	-2.74086	6.76e-08	2.08e-06	-	1774	Similar to PPR repeat domain containing protein
Os02g0664100	2.47504	6.82e-08	2.1e-06	-	2508	Hypothetical conserved gene
Os03g0288400	-1.0334	6.86e-08	2.11e-06	-	1081	Similar to kinesin like protein
Os09g0560600	-1.44005	6.89e-08	2.11e-06	-	1441	Protein of unknown function DUF284, transmembrane eukaryotic family protein
Os05g0592300	-1.3072	7e-08	2.14e-06	-	1968	Protein of unknown function DUF1637 family protein
novel.1605	7.27633	7.18e-08	2.2e-06	-	674	- && - && -
Os11g0582000	4.36686	7.31e-08	2.24e-06	-	687	Hypothetical conserved gene
Os07g0672300	-2.02909	7.55e-08	2.3e-06	-	959	Protein of unknown function DUF247, plant domain containing protein
Os03g0284100	-2.17638	7.6e-08	2.32e-06	PSEUDO-RESPONSE REGULATOR 73	3954	Similar to Two-component response regulator-like PRR73
Os01g0382400	1.85327	7.61e-08	2.32e-06	PATHOGENESIS-RELATED GENE 1-12	750	Similar to Pathogenesis-related protein PRB1-2 precursor
Os10g0466500	-1.98167	7.65e-08	2.32e-06	CCT domain-containing gene 34, CCT (CO, CO-LIKE and TOC1) domain protein 34, CCT domain protein 34, CCT MOTIF FAMILY (CMF) gene 10, CONSTANS-like protein CO9	1805	CCT domain containing protein
Os01g0879200	3.21592	7.76e-08	2.36e-06	Disease-resistance response gene/DRR206	851	Plant disease resistance response protein domain containing protein
Os05g0326675	-2.01202	8.04e-08	2.44e-06	-	732	Ribonuclease H-like domain containing protein
novel.682	1.03177	8.14e-08	2.46e-06	-	2396	- && sp|Q56YN8|SMC3_ARATH Structural maintenance of chromosomes protein 3 OS=Arabidopsis thaliana OX=3702 GN=SMC3 PE=2 SV=1 && PF06470:SMC proteins Flexible Hinge Domain
Os12g0510750	-3.08113	8.26e-08	2.5e-06	-	627	Conserved hypothetical protein
Os12g0168100	1.64476	8.27e-08	2.5e-06	ETHYLENE RESPONSE FACTOR 124	1521	Similar to AP2 domain containing protein RAP2.6 (Fragment)
Os08g0557900	1.62917	8.35e-08	2.52e-06	URH1	1510	Inosine/uridine-preferring nucleoside hydrolase domain containing protein
Os02g0240100	3.62434	8.39e-08	2.53e-06	class III peroxidase 30	1326	Similar to Peroxidase 2 (Fragment)
Os01g0830500	1.46182	8.59e-08	2.58e-06	2OG-Fe (II) oxygenase domain containing protein, 2OG-Fe (II) oxygenase family protein	1453	2OG-Fe(II) oxygenase domain containing protein
novel.1232	2.35623	8.62e-08	2.59e-06	-	1438	- && - && -
Os07g0569800	3.33038	8.66e-08	2.6e-06	-	1957	Similar to protein kinase
Os01g0827600	1.63525	8.87e-08	2.66e-06	EXOCYST SUBUNIT EXO70 FAMILY PROTEIN B2	2710	Exo70 exocyst complex subunit family protein
Os07g0267200	6.38036	8.91e-08	2.67e-06	-	1713	Conserved hypothetical protein
Os07g0680600	-3.25946	9.2e-08	2.75e-06	-	2531	Protein of unknown function DUF3133 domain containing protein
Os12g0438300	1.89881	9.23e-08	2.75e-06	-	1749	NB-ARC domain containing protein
Os01g0622033	-1.30457	9.3e-08	2.77e-06	-	2364	Hypothetical gene
Os05g0215700	1.06712	9.31e-08	2.77e-06	-	697	Conserved hypothetical protein
Os06g0692100	1.48266	9.31e-08	2.77e-06	-	3270	Protein kinase, catalytic domain domain containing protein
Os03g0646200	-1.92724	9.35e-08	2.78e-06	-	1816	Peptidase C12, ubiquitin carboxyl-terminal hydrolase 1 domain containing protein
Os09g0356800	3.35712	9.61e-08	2.85e-06	-	2859	Protein kinase, core domain containing protein
novel.504	1.40194	9.64e-08	2.86e-06	-	1539	- && - && -
Os10g0516900	-1.64211	9.8e-08	2.9e-06	-	733	Conserved hypothetical protein
Os10g0524300	1.46982	9.95e-08	2.94e-06	-	540	LysM domain-containing protein, Embryo sac developmen
Os01g0104800	-1.09159	1.03e-07	3.02e-06	-	2106	Sas10/Utp3 family protein
Os05g0543400	1.68306	1.03e-07	3.02e-06	farnesyl diphosphate synthase 2	1523	Similar to Farnesyl diphosphate synthase (Fragment)
Os01g0940000	2.24499	1.03e-07	3.02e-06	CYTOKININ OXIDASE/DEHYDROGENASE 4	2327	Cytokinin oxidase/dehydrogenase, Crown root formatio
Os03g0661600	3.93437	1.04e-07	3.06e-06	OsPR5, PR5	1119	Similar to Alpha-amylase/trypsin inhibitor (Antifungal protein)
Os07g0517000	-1.03021	1.06e-07	3.1e-06	RNA helicase 32	1830	DNA/RNA helicase, C-terminal domain containing protein
Os11g0620100	-1.48453	1.07e-07	3.14e-06	-	1977	Oligouridylate binding protein
Os07g0534100	1.90332	1.07e-07	3.15e-06	-	1410	Protein kinase, catalytic domain domain containing protein
Os08g0293100	-2.25321	1.1e-07	3.22e-06	-	780	Conserved hypothetical protein
Os04g0472400	-1.06282	1.1e-07	3.22e-06	-	621	Similar to RNA recognition motif family protein
Os07g0179300	-2.37729	1.1e-07	3.22e-06	VITAMIN E DEFICIENT 3	993	Methyltransferase type 11 domain containing protein
Os12g0609800	-1.25452	1.12e-07	3.27e-06	OsWD40-199	2963	WD40/YVTN repeat-like domain containing protein
Os01g0585100	1.57737	1.13e-07	3.3e-06	-	1386	Similar to Integral membrane protein
Os06g0146100	-1.56714	1.16e-07	3.38e-06	PYRICULARIA ORYZAE RESISTANCE 9	4323	NB-ARC domain containing protein
Os07g0622200	1.79685	1.17e-07	3.39e-06	phospho-2-dehydro-3-deoxyheptonate aldolase, 3-deoxy-D-arabinoheptulosonate 7-phosphate synthase, 3-deoxy-D-arabino-heptulosonate 7-phosphate synthase 2	1966	3-Deoxy-D-arabino-heptulosonate 7-phosphate synthase, Chorismate biosynthesi
Os07g0598000	-1.7441	1.17e-07	3.39e-06	-	1293	Similar to NADPH HC toxin reductase (Fragment)
Os12g0115300	1.51435	1.21e-07	3.5e-06	non-specific lipid transfer protein 1.19, lipid transfer protein 1.19, type 1 non-specific lipid transfer protein 19	853	Plant lipid transfer protein and hydrophobic protein, helical domain containing protein
Os02g0791500	-2.84285	1.22e-07	3.52e-06	UDP-glucuronic acid 4-epimerase 3	1741	Similar to Nucleotide sugar epimerase-like protein (UDP-D-glucuronate 4- epimerase) (EC 5.1.3.6)
Os03g0598200	-1.15958	1.23e-07	3.54e-06	-	3259	Nop14-like protein family protein
Os01g0136450	2.43905	1.23e-07	3.55e-06	-	693	Conserved hypothetical protein
Os08g0104900	1.86962	1.26e-07	3.64e-06	-	1766	Protein of unknown function DUF6, transmembrane domain containing protein
Os07g0572300	-1.68881	1.27e-07	3.65e-06	-	1702	Protein of unknown function DUF868, plant family protein
Os01g0840700	-1.42069	1.28e-07	3.67e-06	-	318	Similar to 60S ribosomal protein L36
Os03g0332900	1.36363	1.28e-07	3.67e-06	-	2231	Protein kinase, core domain containing protein
Os03g0128700	1.1786	1.28e-07	3.67e-06	CALCIUM-DEPENDENT PROTEIN KINASE 7	2820	Calcium-dependent protein kinase, isoform 11 (EC 2.7.1.-) (CDPK 11)
Os10g0142600	3.091	1.28e-07	3.68e-06	WALL-ASSOCIATED KINASE GENE 101	1635	Protein kinase, catalytic domain domain containing protein
Os05g0165800	-1.70596	1.3e-07	3.73e-06	-	1784	Hypothetical protein
Os03g0169800	-1.12694	1.32e-07	3.78e-06	-	898	HNH endonuclease domain containing protein
Os06g0282000	1.80398	1.38e-07	3.93e-06	-	1754	UDP-glucuronosyl/UDP-glucosyltransferase family protein
Os03g0142800	1.36917	1.38e-07	3.93e-06	MULTIDRUG RESISTANCE-ASSOCIATED PROTEIN 13	5445	Similar to MRP-like ABC transporter
Os12g0569500	2.13067	1.4e-07	3.98e-06	-	1028	Thaumatin, pathogenesis-related family protein
Os01g0192900	-4.51735	1.4e-07	4e-06	ACC SYNTHASE 5	1643	1-aminocyclopropane-1-carboxylate synthase family protein
Os06g0604300	2.00524	1.45e-07	4.12e-06	PHOSPHOLIPASE D ALPHA 5	2783	Chloroplast-localized phospholipase D, Herbivore defens
Os02g0804300	-1.03715	1.45e-07	4.12e-06	-	1258	Methyltransferase type 11 domain containing protein
Os02g0827600	-1.30929	1.45e-07	4.12e-06	-	1099	Protein of unknown function DUF3531 domain containing protein
Os06g0112100	1.18201	1.46e-07	4.13e-06	-	1292	Nucleoside phosphorylase, family 1 domain containing protein
Os08g0557100	-1.00092	1.46e-07	4.13e-06	-	1308	Similar to Nucleic acid-binding protein precursor
Os02g0803225	-1.50623	1.47e-07	4.16e-06	-	2810	Hypothetical protein
Os02g0503500	4.53269	1.49e-07	4.2e-06	-	1110	Similar to 3-oxoacyl-[acyl-carrier-protein] reductase, chloroplast precursor (EC 1.1.1.100) (3-ketoacyl-acyl carrier protein reductase)
Os01g0946700	2.75063	1.5e-07	4.23e-06	endo-1, 3-beta-glucanase 1	1170	Similar to Glucan endo-1,3-beta-glucosidase GV (EC 3.2.1.39) ((1->3)-beta-glucan endohydrolase GV) ((1->3)-beta-glucanase isoenzyme GV) (Beta-1,3- endoglucanase GV)
novel.1676	4.18207	1.53e-07	4.31e-06	-	483	- && - && -
novel.483	2.02725	1.53e-07	4.31e-06	-	545	- && - && -
Os09g0130700	4.85253	1.54e-07	4.33e-06	-	1140	Conserved hypothetical protein
Os02g0664300	1.43528	1.54e-07	4.33e-06	Subtilisin 19, SUBTILISIN 19	4750	Peptidase S8 and S53, subtilisin, kexin, sedolisin domain containing protein
Os03g0445700	-2.61067	1.57e-07	4.4e-06	LATERAL ORGAN BOUNDARIES DOMAIN 37, lateral organ boundaries domain protein 37	1011	LATERAL ORGAN BOUNDARIES DOMAIN (LBD) protein, Transcriptional activator, Regulation of heading date and yiel
Os12g0444500	1.38066	1.57e-07	4.4e-06	-	917	EGF-like region, conserved site domain containing protein
Os06g0602500	1.52855	1.6e-07	4.49e-06	-	2723	Serine/threonine protein kinase-related domain containing protein
Os10g0512400	4.01095	1.62e-07	4.52e-06	coniferaldehyde 5-hydroxylase 1, ferulate 5-hydroxylase 1	2088	Coniferaldehyde 5-hydroxylase, Lignin biosynthesi
Os08g0206600	-1.42971	1.64e-07	4.58e-06	-	2109	Similar to AICARFT/IMPCHase bienzyme family protein
Os10g0340800	-1.27631	1.65e-07	4.61e-06	-	814	Conserved hypothetical protein
Os09g0469950	2.0307	1.7e-07	4.75e-06	-	1110	Similar to plastidic general dicarboxylate transporter
Os02g0504700	3.6068	1.71e-07	4.76e-06	-	724	Conserved hypothetical protein
Os09g0445600	3.8815	1.75e-07	4.85e-06	-	745	Similar to oxidoreductase/ transition metal ion binding protein
Os07g0682400	-1.27359	1.76e-07	4.87e-06	ZINC FINGER CCCH DOMAIN-CONTAINING PROTEIN 53	3219	Nucleotide-binding, alpha-beta plait domain containing protein
novel.1617	-1.62312	1.76e-07	4.87e-06	-	1477	- && - && -
Os12g0592200	-1.14045	1.79e-07	4.95e-06	-	675	Hypothetical conserved gene
novel.1061	1.03613	1.82e-07	5.05e-06	-	9304	- && sp|Q94HW2|POLR1_ARATH Retrovirus-related Pol polyprotein from transposon RE1 OS=Arabidopsis thaliana OX=3702 GN=RE1 PE=2 SV=1 && PF02689:Helicase|PF05970:PIF1-like helicase
Os11g0199801	2.12473	1.84e-07	5.08e-06	-	1138	Conserved hypothetical protein
Os02g0218700	6.87522	1.85e-07	5.1e-06	ALLENE OXIDE SYNTHASE 3	1721	Allene oxide synthase (CYP74A3), Fatty acid 9-/13-hydroperoxide lyase (CYP74C), Biosynthesis of jasmonic acid (JA), Plant defens
Os03g0596800	-1.46991	1.85e-07	5.11e-06	-	1412	Conserved hypothetical protein
Os09g0567201	2.32466	1.87e-07	5.14e-06	-	1034	Hypothetical protein
Os02g0745700	1.06396	1.88e-07	5.18e-06	-	1385	Fatty acid hydroxylase domain containing protein
Os01g0217500	1.64387	1.93e-07	5.31e-06	DJ-1/PfpI domain containing protein A, DJ-1 protein A	1474	ThiJ/PfpI domain containing protein
Os04g0406600	2.17375	1.94e-07	5.33e-06	-	1662	Prephenate dehydratase domain containing protein
Os06g0194900	-1.25799	1.95e-07	5.35e-06	SUCROSE SYNTHASE 2	3544	Sucrose synthase 2 (EC 2.4.1.13)
Os06g0293300	2.56871	1.96e-07	5.36e-06	-	1210	Hypothetical protein
Os08g0127100	2.09971	1.96e-07	5.36e-06	Histidine Transporter, lysine and histidine transporter 1, lysine-histidine-like transporter 1	1815	Amino acid transporter, transmembrane family protein
Os05g0120200	1.96775	1.98e-07	5.42e-06	ABC TRANSPORTER G FAMILY MEMBER 11	2337	Similar to ATPase, coupled to transmembrane movement of substances
Os05g0291700	-1.08143	1.99e-07	5.44e-06	-	2051	Similar to PTAC16 (PLASTID TRANSCRIPTIONALLY ACTIVE18); binding / catalytic
Os03g0395000	-1.35863	1.99e-07	5.44e-06	heme oxgenase 2, heme oxygenase-2, Young Leaf Chlorosis 2	1573	Stroma-localized heme oxygenase 2, Tetrapyrrole biosynthesi
Os05g0439100	-1.38267	2e-07	5.44e-06	-	612	Similar to Transcription factor MYC7E (Fragment)
Os04g0571600	-3.59679	2.04e-07	5.56e-06	-	2176	Multi antimicrobial extrusion protein MatE family protein
Os01g0296166	2.51992	2.05e-07	5.58e-06	-	1676	Hypothetical protein
Os03g0567600	1.54454	2.05e-07	5.58e-06	xylan arabinosyltransferase 3	2822	Glycosyltransferase AER61, uncharacterized domain containing protein
Os09g0465600	1.08003	2.06e-07	5.6e-06	-	2290	Similar to Glucose-6-phosphate isomerase-like protein (Fragment)
Os03g0794200	1.93982	2.07e-07	5.61e-06	-	672	Similar to N-acetyltransferase
Os08g0468700	1.6861	2.1e-07	5.69e-06	Rubisco activase, nitrate reductase apoenzyme 2, nitrate reductase 2	3049	Similar to Nitrate reductase [NADH] 1 (EC 1.7.1.1) (NR1)
Os01g0892300	1.8261	2.1e-07	5.69e-06	-	1763	Leucine-rich repeat, plant specific containing protein
Os08g0105100	1.48219	2.11e-07	5.69e-06	F-box protein 403	2151	Cyclin-like F-box domain containing protein
Os01g0106500	-1.63321	2.11e-07	5.69e-06	-	964	Conserved hypothetical protein
Os10g0570200	4.3889	2.13e-07	5.74e-06	-	505	Similar to RIR1b protein precursor
Os10g0330400	2.18123	2.15e-07	5.79e-06	-	1126	Protein of unknown function DUF179 family protein
Os12g0484600	2.38666	2.18e-07	5.85e-06	-	2066	Nodule-specific protein-like
Os01g0583300	-1.77414	2.19e-07	5.89e-06	Os_F0727	1784	Zinc finger, C2H2, LYAR-type domain containing protein
Os03g0570100	5.30374	2.19e-07	5.89e-06	-	1844	Similar to Cytochrome P450 79A1 (EC 1.14.13.41) (Tyrosine N-monooxygenase) (Cytochrome P450Tyr)
Os01g0735500	1.72656	2.24e-07	6.01e-06	-	1688	Conserved hypothetical protein
Os03g0326200	2.81602	2.25e-07	6.03e-06	-	4080	Similar to aminophospholipid ATPase
Os05g0208000	1.44616	2.36e-07	6.29e-06	-	1434	Similar to 2-oxoglutarate/malate translocator
Os08g0120600	1.89538	2.36e-07	6.29e-06	-	1406	Similar to Fructose-bisphosphate aldolase, cytoplasmic isozyme (EC 4.1.2.13)
Os03g0363100	3.89452	2.38e-07	6.35e-06	-	2553	Armadillo-like helical domain containing protein
Os06g0109500	2.94096	2.38e-07	6.35e-06	-	902	Similar to Beta-phosphoglucomutase
Os02g0262800	2.1559	2.39e-07	6.36e-06	NBS-LRR protein rNBS41	4510	Similar to NBS-LRR protein (Fragment)
Os12g0261300	1.62088	2.4e-07	6.37e-06	-	2833	Conserved hypothetical protein
Os05g0513900	1.6398	2.41e-07	6.4e-06	-	936	Similar to Proline iminopeptidase (EC 3.4.11.5) (PIP) (Prolyl aminopeptidase) (PAP)
novel.1099	1.50811	2.42e-07	6.4e-06	-	1370	- && sp|F4IF36|FGT1_ARATH Protein FORGETTER 1 OS=Arabidopsis thaliana OX=3702 GN=FGT1 PE=1 SV=1 && -
Os10g0112700	2.12374	2.45e-07	6.47e-06	WALL-ASSOCIATED KINASE GENE 98	2041	Serine/threonine protein kinase-related domain containing protein
Os12g0552700	1.71271	2.48e-07	6.56e-06	-	1705	Similar to Leucine Rich Repeat family protein, expressed
Os04g0617900	6.57103	2.49e-07	6.57e-06	GERMIN-LIKE PROTEIN 4-1	970	Similar to germin-like protein subfamily 1 member 11
Os03g0856700	-1.37409	2.51e-07	6.62e-06	GIBBERELLIN 20-OXIDASE 1	1692	Gibberellin 20 oxidase 1 (EC 1.14.11.-) (Gibberellin C-20 oxidase 1) (GA 20-oxidase 1
Os03g0654800	-1.08877	2.52e-07	6.63e-06	-	563	Conserved hypothetical protein
Os03g0854200	-1.3699	2.53e-07	6.66e-06	RRP46	1147	Exoribonuclease domain containing protein
Os02g0528900	2.194	2.61e-07	6.86e-06	PLEIOTROPIC DRUG RESISTANCE 2	3801	Similar to PDR-like ABC transporter
Os01g0905200	-3.13664	2.62e-07	6.89e-06	EXOCYST SUBUNIT EXO70 FAMILY PROTEIN FX15	2049	Exo70 exocyst complex subunit family protein
Os07g0695100	-2.97002	2.64e-07	6.92e-06	Heading date 2	3311	Pseudo response regulator, Heading date, Long-day repressio
Os08g0122000	1.04748	2.65e-07	6.94e-06	PROTEIN PHOSPHATASE 2A REGULATORY SUBUNIT B' teta	2548	Similar to Protein phosphatase 2A B' regulatory subunit
Os03g0757200	2.22957	2.68e-07	7.02e-06	-	1579	UDP-glucuronosyl/UDP-glucosyltransferase family protein
Os04g0449000	-1.46635	2.73e-07	7.15e-06	-	1320	Similar to H0818E04.8 protein
Os02g0739600	1.70275	2.74e-07	7.15e-06	PYRUVATE DEHYDROGENASE E1 COMPONENT SUBUNIT ALPHA-1	1545	Similar to Pyruvate dehydrogenase E1 component alpha subunit, mitochondrial precursor (EC 1.2.4.1) (PDHE1-A)
Os03g0803800	2.36478	2.77e-07	7.23e-06	-	1989	Conserved hypothetical protein
Os03g0233900	6.73282	2.77e-07	7.23e-06	HEMOGLOBIN 1	799	Non-symbiotic hemoglobin 1 (rHb1
Os01g0860400	1.52797	2.79e-07	7.27e-06	-	1346	Similar to Acidic endochitinase precursor (EC 3.2.1.14)
Os03g0189600	1.97078	2.85e-07	7.42e-06	-	1660	Similar to Alcohol dehydrogenase
Os06g0274200	-1.57198	2.9e-07	7.54e-06	Nucleolar protein family A member 2, high-mobility group-like protein	783	Similar to H/ACA ribonucleoprotein complex subunit 2 (H/ACA snoRNP protein NHP2) (High mobility group-like nuclear protein 2)
Os01g0840100	2.15938	2.93e-07	7.59e-06	heat-shock protein 70, heat-shock protein cognate 70, Mediator 37_1	2257	Heat shock protein Hsp70 family protein
Os02g0742000	1.08876	2.93e-07	7.59e-06	-	5948	Transcription elongation factor, TFIIS/CRSP70, N-terminal domain containing protein
Os06g0235400	-1.31823	2.94e-07	7.61e-06	-	474	Hypothetical conserved gene
Os11g0540600	7.24108	2.98e-07	7.72e-06	-	1583	Protein of unknown function DUF247, plant family protein
Os09g0539100	1.54815	3e-07	7.75e-06	3-dehydroquinate synthase	1651	Similar to 3-dehydroquinate synthase-like protein
Os10g0450400	5.09067	3.01e-07	7.76e-06	-	3041	Protein of unknown function DUF594 family protein
Os03g0249400	-1.49906	3.02e-07	7.79e-06	-	707	Similar to 40S ribosomal protein S20 (S22) (Fragment)
novel.252	2.58934	3.19e-07	8.22e-06	-	1276	- && - && -
Os07g0611600	-1.26269	3.2e-07	8.23e-06	-	963	DNA-directed RNA polymerase III, subunit Rpc31 domain containing protein
Os04g0113800	-1.70481	3.21e-07	8.25e-06	-	536	Hypothetical conserved gene
Os12g0194800	-1.22713	3.29e-07	8.45e-06	-	1879	tRNA pseudouridine synthase family protein
Os05g0571200	2.24483	3.3e-07	8.46e-06	WRKY GENE 19	1036	Similar to WRKY transcription factor 19
Os05g0427400	1.93857	3.34e-07	8.55e-06	Phenylalanine ammonia lyase	2151	Similar to Phenylalanine ammonia-lyase
Os01g0734800	2.73587	3.37e-07	8.61e-06	-	1778	UDP-glucuronosyl/UDP-glucosyltransferase family protein
Os11g0160400	3.6351	3.38e-07	8.64e-06	-	1184	Conserved hypothetical protein
Os02g0452500	1.20225	3.39e-07	8.65e-06	-	2749	Similar to SNARE-interacting protein KEULE
Os03g0133400	1.85015	3.43e-07	8.74e-06	CHITIN ELICITOR BINDING PROTEIN	1511	Peptidoglycan-binding Lysin subgroup domain containing protein
Os10g0181600	-1.3229	3.45e-07	8.77e-06	-	1326	Methyltransferase type 11 domain containing protein
Os01g0931000	1.67439	3.47e-07	8.81e-06	-	459	Similar to tropinone reductase 2
Os05g0144200	-1.51403	3.57e-07	9.05e-06	-	1608	Similar to glioma tumor suppressor-like protein
Os04g0438600	-1.4555	3.61e-07	9.15e-06	-	1333	Glycolipid transfer protein, GLTP domain containing protein
Os03g0106200	-1.01986	3.65e-07	9.23e-06	-	3538	Conserved hypothetical protein
Os08g0425200	-1.46834	3.76e-07	9.51e-06	RcbX, RbcX	953	Chaperonin-like RbcX domain containing protein
Os01g0225400	-1.2936	3.76e-07	9.51e-06	-	558	Pyruvate/Phosphoenolpyruvate kinase, catalytic core domain containing protein
Os08g0538600	1.62452	3.78e-07	9.53e-06	-	1718	Stress up-regulated Nod 19 family protein
novel.1537	6.97038	3.8e-07	9.58e-06	-	1300	- && - && -
Os03g0109300	1.77968	3.8e-07	9.58e-06	LONELY GUY LIKE PHOSPHORIBOHYDROLASE 3	1002	Similar to Lysine decarboxylase-like protein
Os04g0479200	1.21551	3.81e-07	9.58e-06	-	1598	Similar to NAD-dependent isocitrate dehydrogenase c;1
Os08g0434300	1.6975	3.81e-07	9.58e-06	malate dehydrogenase	1349	Similar to Malate dehydrogenase precursor (EC 1.1.1.37)
Os07g0493800	4.98189	3.82e-07	9.58e-06	WALL-ASSOCIATED KINASE GENE 71	2034	Protein kinase, catalytic domain domain containing protein
Os03g0432000	2.65914	3.83e-07	9.59e-06	-	743	Hypothetical conserved gene
Os01g0916600	-1.17584	3.83e-07	9.59e-06	GLYCINE-RICH RNA-BINDING PROTEIN 1	807	RNA recognition motif, glycine rich protein domain containing protein
Os02g0465600	2.35793	3.84e-07	9.62e-06	-	1409	Kelch-type beta propeller domain containing protein
Os05g0513300	1.19234	3.85e-07	9.63e-06	-	832	Hypothetical conserved gene
Os08g0566600	1.03901	3.85e-07	9.63e-06	PROTON GRADIENT REGULATION 5	760	Similar to PGR5
Os03g0854100	1.50527	3.88e-07	9.69e-06	-	1717	Similar to ARF GAP-like zinc finger-containing protein ZIGA2 (Fragment)
novel.1354	-1.6098	3.9e-07	9.73e-06	-	618	- && - && -
Os09g0369400	-4.0675	3.91e-07	9.74e-06	TREHALOSE-6-PHOSPHATE PHOSHPHATASE 7	1549	Similar to predicted protein
Os06g0181566	-1.36832	3.92e-07	9.75e-06	RPL39C	389	Similar to 60S ribosomal protein L39
Os03g0800700	1.33364	3.97e-07	9.88e-06	THIOREDOXIN H-TYPE 4	700	Similar to Thioredoxin H-type 5 (TRX-H-5)
novel.1296	1.45364	4e-07	9.93e-06	-	3288	- && - && -
Os02g0194100	1.33994	4.06e-07	1.01e-05	-	1906	Similar to Citrate synthase (EC 4.1.3.7)
Os11g0112200	4.10094	4.12e-07	1.02e-05	class III peroxidase 131	1140	Similar to Cationic peroxidase 1 precursor (EC 1.11.1.7) (PNPC1)
Os08g0434566	7.17557	4.12e-07	1.02e-05	-	4860	Hypothetical gene
Os06g0690200	1.61976	4.17e-07	1.03e-05	RECEPTOR-LIKE CYTOPLASMIC KINASE 215	2147	Serine/threonine protein kinase-related domain containing protein
Os04g0127500	6.15731	4.18e-07	1.03e-05	WALL-ASSOCIATED KINASE GENE 29	2215	Serine/threonine protein kinase-related domain containing protein
Os10g0496900	-1.49875	4.18e-07	1.03e-05	FADED GREEN LEAF	2963	Similar to Protochlorophyllide reductase B, chloroplastic
Os09g0449400	-1.83527	4.24e-07	1.05e-05	indeterminate domain 13	2261	Hypothetical conserved gene
Os07g0665900	-1.59726	4.25e-07	1.05e-05	-	1496	Peptidase, trypsin-like serine and cysteine domain containing protein
Os08g0179400	1.7463	4.27e-07	1.05e-05	basic helix-loop-helix protein 070	1325	Hypothetical conserved gene
Os02g0318450	2.43139	4.33e-07	1.06e-05	-	1032	ABC transporter-like domain containing protein
Os07g0456700	1.08625	4.43e-07	1.09e-05	-	3791	Similar to (1,4)-beta-xylan endohydrolase (EC 3.2.1.8)
Os05g0431700	2.33214	4.48e-07	1.1e-05	-	2035	Similar to peptide transporter PTR2-B
Os09g0472200	3.99093	4.5e-07	1.1e-05	ABC TRANSPORTER G FAMILY MEMBER 23	2151	Similar to white-brown-complex ABC transporter family
Os06g0669800	-1.08324	4.53e-07	1.11e-05	-	1224	Ovarian tumour, otubain domain containing protein
Os01g0654500	1.01327	4.56e-07	1.11e-05	-	1686	Similar to NADP-isocitrate dehydrogenase
Os09g0419600	4.33195	4.57e-07	1.12e-05	-	845	Zinc finger, RING-type domain containing protein
Os03g0686900	-1.18827	4.58e-07	1.12e-05	FLOURY ENDOSPERM 6	2048	CBM48 domain-containing protein, Compound granule formation and starch synthesi
Os07g0656200	1.09167	4.59e-07	1.12e-05	BETA-GLUCOSIDASE 26	1896	Similar to Beta-glucosidase 26
Os01g0183950	4.94017	4.63e-07	1.13e-05	-	382	Hypothetical protein
Os03g0302800	-4.3371	4.65e-07	1.13e-05	-	1150	Similar to Long cell-linked locus protein
Os11g0558400	1.63906	4.66e-07	1.13e-05	-	3081	Leucine-rich repeat, N-terminal domain containing protein
Os12g0597700	1.01272	4.68e-07	1.13e-05	WRKY GENE 94	2045	WRKY transcription factor, Cold toleranc
Os01g0957200	2.52229	4.73e-07	1.15e-05	-	1463	Protein of unknown function DUF3411 domain containing protein
Os04g0647800	1.25754	4.74e-07	1.15e-05	-	1990	Similar to Glycerol kinase-like protein
Os01g0847700	1.83568	4.76e-07	1.15e-05	ALDO-KETO REDUCTASE 2	1413	Aldo-keto reductase, Detoxification of reactive aldehydes, Abiotic stress toleranc
Os05g0589200	-2.08306	4.77e-07	1.15e-05	SIGMA FACTOR 3	1428	RNA polymerase sigma factor, region 2 domain containing protein
Os05g0177100	-1.14971	4.88e-07	1.18e-05	-	1515	F-box domain, cyclin-like domain containing protein
Os03g0815200	1.7853	4.9e-07	1.18e-05	-	2170	Similar to Methylenetetrahydrofolate reductase (EC 1.5.1.20)
Os04g0432400	1.12463	4.95e-07	1.19e-05	NEUTRAL/ALKALINE INVERTASE 7	2184	Plant neutral invertase family protein
Os11g0261900	2.57006	5.01e-07	1.21e-05	-	1507	Metallophosphoesterase domain containing protein
Os01g0558850	1.66249	5.05e-07	1.22e-05	-	2047	Similar to peptidase M16 family protein / insulinase family protein
novel.1032	-1.73493	5.05e-07	1.22e-05	-	1226	- && - && -
Os08g0556200	1.17923	5.06e-07	1.22e-05	-	622	Similar to Dihydroneopterin aldolase
Os04g0678400	1.76665	5.13e-07	1.23e-05	DNA BINDING WITH ONE FINGER 17	1096	Zinc finger, Dof-type domain containing protein
Os06g0216700	4.16106	5.14e-07	1.23e-05	stellacyanin-like protein 3	852	Cupredoxin domain containing protein
Os11g0490600	-3.09847	5.14e-07	1.23e-05	LAZY 1	1599	Regulation of shoot gravitropism and tiller angle, Regulation of polar auxin transpor
Os08g0547300	-1.56014	5.2e-07	1.24e-05	-	2100	Similar to Cytochrome P450 78A1 (EC 1.14.-.-) (CYPLXXVIII)
Os12g0235300	-1.54487	5.34e-07	1.28e-05	-	1066	Conserved hypothetical protein
novel.773	-3.7645	5.47e-07	1.31e-05	-	2481	- && sp|Q24746|NEUR_DROVI Protein neuralized OS=Drosophila virilis OX=7244 GN=neur PE=4 SV=1 && -
Os01g0850550	2.9539	5.5e-07	1.31e-05	LACCASE 7	1787	Similar to Laccase-6
Os10g0456900	-1.32718	5.54e-07	1.32e-05	-	1851	Similar to Midasin
Os05g0142100	1.85358	5.55e-07	1.32e-05	-	615	Conserved hypothetical protein
Os02g0114400	2.71174	5.6e-07	1.33e-05	-	687	Similar to glycerol-3-phosphate acyltransferase 8
Os01g0314100	1.68508	5.61e-07	1.34e-05	-	2003	Catalytic domain of components of various dehydrogenase complexes containing protein
Os02g0166600	1.48631	5.65e-07	1.34e-05	-	1386	Hypothetical protein
Os01g0844500	1.68148	5.67e-07	1.35e-05	-	1435	Peptidase aspartic, catalytic domain containing protein
Os07g0571200	1.94782	5.7e-07	1.35e-05	-	348	Hypothetical protein
Os03g0179900	1.42513	5.74e-07	1.36e-05	LIPOXYGENASE 2	3066	Similar to Avr9/Cf-9 rapidly elicited protein 44 (Fragment)
Os09g0565200	-1.60738	5.74e-07	1.36e-05	-	1288	Similar to Nucleic acid-binding protein precursor
Os07g0660400	-1.85916	5.74e-07	1.36e-05	-	2008	Similar to pseudouridine synthase family protein
Os03g0787200	-1.8748	5.9e-07	1.39e-05	-	1893	IQ calmodulin-binding region domain containing protein
Os12g0247700	4.48156	5.93e-07	1.4e-05	jacalin-related lectin 1	1203	Similar to Jasmonate-induced protein
Os03g0297700	-1.32945	5.94e-07	1.4e-05	-	1329	Pentatricopeptide repeat domain containing protein
Os05g0268500	1.66238	5.97e-07	1.4e-05	SERINE CARBOXYPEPTIDASE 27	2438	Similar to Serine carboxypeptidase 2
novel.758	-1.64501	6.03e-07	1.41e-05	-	510	- && sp|Q8LJW1|ACR7_ARATH ACT domain-containing protein ACR7 OS=Arabidopsis thaliana OX=3702 GN=ACR7 PE=2 SV=1 && -
Os02g0228300	2.4575	6.11e-07	1.43e-05	-	3722	Protein kinase, core domain containing protein
Os01g0971000	1.35865	6.17e-07	1.44e-05	-	532	Conserved hypothetical protein
Os05g0316200	1.04075	6.24e-07	1.46e-05	-	2553	Similar to mRNA, clone: RTFL01-30-M01
Os05g0147200	-1.04912	6.28e-07	1.47e-05	-	1574	Similar to RNA binding protein
Os03g0857400	-1.15059	6.34e-07	1.48e-05	-	1341	tRNA-binding arm domain containing protein
Os07g0658700	-2.05097	6.36e-07	1.48e-05	-	3125	Phosphatidylinositol-4-phosphate 5-kinase family protein
Os01g0196300	2.66042	6.43e-07	1.5e-05	DITERPENOID PHYTOALEXIN FACTOR, basic helix-loop-helix protein 025	1749	Basic helix-loop-helix (bHLH) transcription factor, Diterpenoid phytoalexin factor, Biosynthesis of diterpenoid phytoalexins, Stress respons
Os10g0134500	4.22246	6.57e-07	1.53e-05	-	1503	NB-ARC domain containing protein
Os01g0605100	3.33302	6.6e-07	1.53e-05	-	1665	Similar to BCS1 protein-like protein
Os06g0345200	1.1776	6.7e-07	1.56e-05	NICOTINAMINE AMINOTRANSFERASE 4	2224	Similar to Nicotianamine aminotransferase
Os01g0390600	1.276	6.79e-07	1.58e-05	-	2745	Pentatricopeptide repeat domain containing protein
Os06g0548000	1.16505	6.9e-07	1.6e-05	-	1670	Aspartate aminotransferase (EC 2.6.1.1)
Os02g0137700	1.83031	6.93e-07	1.61e-05	-	2311	NAD(P)-binding domain containing protein
Os05g0495300	1.54655	7.04e-07	1.63e-05	-	5035	Conserved hypothetical protein
Os08g0300300	-1.54956	7.05e-07	1.63e-05	CYSTATHIONINE B-SYNTHASE DOMAIN CONTAINING CHLORIDE CHANNEL PROTEIN 6	2694	Similar to Chloride channel-like protein Osclc
Os02g0738100	7.34016	7.13e-07	1.65e-05	-	611	Conserved hypothetical protein
Os05g0508300	1.28183	7.15e-07	1.65e-05	-	1984	Similar to Papain-like cysteine peptidase XBCP3
novel.175	2.69159	7.22e-07	1.66e-05	-	2142	- && - && -
Os09g0327600	1.68214	7.28e-07	1.67e-05	PYRICULARIA ORYZAE RESISTANCE 3, PYRICULARIA ORYZAE RESISTANCE 5	1425	Similar to Pi5-1
Os05g0430800	-1.17209	7.44e-07	1.71e-05	-	2076	Similar to Amidophosphoribosyltransferase, chloroplast precursor (EC 2.4.2.14) (Glutamine phosphoribosylpyrophosphate amidotransferase) (ATASE) (GPAT)
Os09g0434500	-1.13413	7.61e-07	1.74e-05	ETHYLENE RESPONSE FACTOR 72	1601	Similar to Ethylene response factor 2
Os12g0591600	-1.71377	7.68e-07	1.76e-05	-	1935	Conserved hypothetical protein
Os02g0755900	2.77822	7.76e-07	1.78e-05	-	1658	UDP-glucuronosyl/UDP-glucosyltransferase domain containing protein
Os05g0419200	1.30412	7.77e-07	1.78e-05	ROOT UV-B SENSITIVE 6B	1877	Protein of unknown function DUF647 family protein
Os11g0226800	1.01875	7.77e-07	1.78e-05	YR5	3101	Similar to NB-ARC domain containing protein, expressed
Os03g0248600	1.44333	7.78e-07	1.78e-05	enolase, enolase 2	1699	Similar to Enolase 2 (EC 4.2.1.11) (2-phosphoglycerate dehydratase 2) (2-phospho- D-glycerate hydro-lyase 2)
Os02g0672700	-2.41284	7.79e-07	1.78e-05	-	832	DNA-directed RNA polymerase, M/15 kDa subunit domain containing protein
Os09g0543400	3.84315	7.86e-07	1.79e-05	ORNITHINE DECARBOXYLASE A	1292	Ornithine decarboxylase (EC 4.1.1.17)
Os01g0849600	6.99946	8.02e-07	1.83e-05	-	799	Similar to ENOD18 protein (Fragment)
Os04g0517350	1.75761	8.04e-07	1.83e-05	-	2526	Hypothetical protein
Os06g0612200	-1.53083	8.17e-07	1.86e-05	-	1041	RNA polymerase Rpb1, domain 5 containing protein
Os08g0322500	2.82494	8.3e-07	1.89e-05	-	2205	Hypothetical conserved gene
Os09g0325700	2.87186	8.34e-07	1.89e-05	PROTEIN PHOSPHATASE 2C-1	1407	Protein phosphatase 2C, Abiotic stress response, Early panicle developmen
Os01g0795000	4.20103	8.35e-07	1.89e-05	subtilase, subtilisin-like serine protease 1, Subtilisin 5, SUBTILISIN 5, Subtilisin 6, SUBTILISIN 6	2390	Subtilase
Os12g0555100	6.892	8.36e-07	1.89e-05	-	848	Similar to Probenazole-inducible protein PBZ1
Os01g0838600	3.98292	8.41e-07	1.9e-05	-	998	Zinc finger, C2H2-like domain containing protein
Os12g0133201	3.13223	8.64e-07	1.95e-05	-	1624	Hypothetical protein
Os10g0530400	1.05664	8.72e-07	1.97e-05	TAU GLUTATHIONE S-TRANSFERASE 23	1030	Similar to Glutathione-S-transferase Cla47
Os03g0682100	3.8418	8.81e-07	1.99e-05	MAJOR FACILITATOR SUPERFAMILY 1	1905	Similar to nitrate and chloride transporter
Os05g0224900	1.4613	8.88e-07	2e-05	CHROMOMETHYLTRANSFERASE 3	2206	Similar to Cytosine-specific methyltransferase
Os06g0538400	1.54095	8.95e-07	2.02e-05	-	920	Conserved hypothetical protein
Os09g0262000	7.16817	9.01e-07	2.03e-05	-	957	Similar to Cinnamoyl CoA reductase
Os06g0296700	2.12121	9.07e-07	2.04e-05	-	2817	C-type lectin, conserved site domain containing protein
Os11g0156700	1.0615	9.18e-07	2.06e-05	-	1136	Conserved hypothetical protein
Os11g0100600	3.8121	9.24e-07	2.07e-05	-	1201	Alpha/beta hydrolase family protein
Os08g0356800	1.79226	9.34e-07	2.09e-05	-	1826	Protein of unknown function DUF247, plant family protein
Os10g0100500	1.51588	9.5e-07	2.12e-05	RECEPTOR-LIKE CYTOPLASMIC KINASE 285	2775	Serine/threonine protein kinase-related domain containing protein
Os01g0957900	-1.09756	9.59e-07	2.14e-05	-	4073	Armadillo-type fold domain containing protein
Os03g0212700	1.16059	9.61e-07	2.15e-05	-	2166	Similar to Cytochrome C reductase-processing peptidase subunit I, MPP subunit I, P55
Os07g0648266	1.82326	9.62e-07	2.15e-05	Mediator 12_1	3468	Similar to 2-oxo acid dehydrogenase, lipoyl-binding site
Os02g0811200	5.46804	9.71e-07	2.16e-05	WALL-ASSOCIATED KINASE GENE 24	2352	Protein kinase, core domain containing protein
Os01g0861000	-1.19843	9.81e-07	2.18e-05	-	700	Conserved hypothetical protein
Os02g0828200	1.31026	9.83e-07	2.19e-05	-	1515	TPR-like domain containing protein
Os10g0389300	2.82014	9.84e-07	2.19e-05	RED CHLOROPHYLL CATABOLITE REDUCTASE 2	3692	Similar to Red chlorophyll catabolite reductase (Fragment)
Os03g0847800	1.68693	9.89e-07	2.2e-05	-	660	Conserved hypothetical protein
novel.63	5.06343	9.91e-07	2.2e-05	-	1608	- && sp|Q9LZV6|WRK62_ARATH Probable WRKY transcription factor 62 OS=Arabidopsis thaliana OX=3702 GN=WRKY62 PE=1 SV=2 && PF03106:WRKY DNA -binding domain
Os04g0288500	1.86115	1e-06	2.22e-05	-	2405	Protein kinase, catalytic domain domain containing protein
Os09g0456700	1.8995	1.01e-06	2.23e-05	-	1467	Conserved hypothetical protein
Os02g0636700	1.34211	1.01e-06	2.24e-05	-	1157	GRAM domain containing protein
Os02g0710500	1.52844	1.02e-06	2.25e-05	-	1601	Similar to Receptor protein kinase
Os07g0162400	1.54731	1.02e-06	2.25e-05	Cell death associated protein 1	1248	Alpha/beta hydrolase fold-3 domain containing protein
Os06g0301300	2.36451	1.02e-06	2.25e-05	-	2178	Similar to predicted protein
Os08g0537600	-1.15247	1.03e-06	2.26e-05	-	3290	Arf GTPase activating protein family protein
Os03g0157900	1.33565	1.03e-06	2.26e-05	-	1660	Phosphoserine aminotransferase, chloroplast precursor (EC 2.6.1.52) (PSAT)
Os09g0557800	1.7904	1.03e-06	2.27e-05	-	1520	Similar to transmembrane 9 superfamily protein member 4
Os12g0556500	2.48861	1.04e-06	2.29e-05	-	2320	Calmodulin binding protein-like family protein
Os05g0100500	1.60442	1.05e-06	2.3e-05	-	1443	Similar to Debaryomyces hansenii chromosome F of strain CBS767 of Debaryomyces hansenii
Os07g0640000	-1.89337	1.05e-06	2.31e-05	PROTEIN ARGININE METHYLTRANSFERASE 3	1638	Similar to PRMT3 (PROTEIN ARGININE METHYLTRANSFERASE 3); methyltransferase/ zinc ion binding
Os11g0629400	-1.24911	1.06e-06	2.33e-05	-	726	Similar to Nitrilase associated protein-like
Os03g0112101	1.75628	1.06e-06	2.33e-05	-	1401	Similar to Adaptin N terminal region family protein, expressed
Os07g0122200	1.74356	1.06e-06	2.33e-05	-	2425	Protein of unknown function DUF1719, Oryza sativa family protein
Os01g0925700	1.69169	1.07e-06	2.34e-05	-	1384	Similar to predicted protein
Os01g0143100	-1.11046	1.08e-06	2.35e-05	-	1349	Adenine nucleotide translocator 1 domain containing protein
Os10g0490800	1.86582	1.1e-06	2.4e-05	-	687	Similar to Secretory protein
Os02g0687200	-2.69202	1.12e-06	2.44e-05	-	972	Protein of unknown function DUF581 family protein
Os01g0826900	1.69173	1.12e-06	2.45e-05	-	2548	Domain of unknown function DUF399 domain containing protein
Os05g0563100	2.22393	1.15e-06	2.51e-05	-	860	Similar to GTP binding / GTPase
Os03g0595800	-2.14602	1.15e-06	2.51e-05	-	1207	Similar to Acyl carrier protein (ACP)
Os12g0149900	1.42264	1.17e-06	2.55e-05	-	1842	IQ calmodulin-binding region domain containing protein
novel.1085	3.79999	1.18e-06	2.57e-05	-	1461	- && sp|Q7XPY5|BGL15_ORYSJ Putative beta-glucosidase 15 OS=Oryza sativa subsp. japonica OX=39947 GN=BGLU15 PE=5 SV=2 && PF00232:Glycosyl hydrolase family 1
Os04g0568850	1.95265	1.19e-06	2.58e-05	-	789	Similar to OSIGBa0139P06.4 protein
Os01g0271700	-1.38644	1.22e-06	2.65e-05	-	2351	Conserved hypothetical protein
Os07g0614250	2.03498	1.25e-06	2.7e-05	-	2265	Hypothetical protein
Os04g0684800	-1.35444	1.27e-06	2.76e-05	-	811	Similar to CROC-1-like protein (Fragment)
Os01g0247700	1.96964	1.28e-06	2.77e-05	-	2756	Similar to inner membrane transport protein
Os03g0622300	-1.94173	1.28e-06	2.77e-05	-	2109	Conserved hypothetical protein
Os01g0837800	1.30833	1.28e-06	2.77e-05	metal tolerance protein 11	1742	Metal tolerance protein, Manganese transporter, Mn-cation diffusion facilitator (CDF ), Mn and other heavy metal tolerance and homeostasi
Os09g0403300	4.71961	1.3e-06	2.8e-05	cytochrome 450 735A4	1751	Similar to cytochrome P450
Os01g0533100	1.56733	1.31e-06	2.82e-05	-	1766	Similar to ATGSL07 (glucan synthase-like 7); 1,3-beta-glucan synthase/ transferase, transferring glycosyl groups
Os02g0725600	-1.34408	1.31e-06	2.82e-05	-	873	tRNA (guanine-N1-)-methyltransferase, eukaryotic domain containing protein
Os06g0608800	1.03376	1.32e-06	2.84e-05	-	2832	Zinc finger, RING/FYVE/PHD-type domain containing protein
Os06g0711100	1.182	1.33e-06	2.86e-05	-	2411	Conserved hypothetical protein
Os01g0369700	3.01594	1.34e-06	2.86e-05	PHI GLUTATHIONE S-TRANSFERASE 5	909	Similar to Glutathione S-transferase GST 8 (EC 2.5.1.18)
Os02g0813600	2.49802	1.34e-06	2.88e-05	-	1708	Thiolase-like, subgroup domain containing protein
Os03g0152700	-1.18198	1.34e-06	2.88e-05	-	3246	Pseudouridine synthase domain containing protein
Os02g0582600	1.94968	1.35e-06	2.89e-05	-	1212	Heavy metal transport/detoxification protein domain containing protein
Os01g0223800	2.25591	1.36e-06	2.91e-05	-	2469	Hypothetical conserved gene
Os12g0431300	5.04768	1.36e-06	2.91e-05	-	2745	Six-bladed beta-propeller, TolB-like domain containing protein
Os10g0521900	-3.2417	1.39e-06	2.96e-05	Rhomboid 17, RHOMBOID 17	1241	Similar to Membrane protein
Os08g0529100	3.07868	1.39e-06	2.96e-05	-	1063	Similar to Proteasome subunit beta type 1 (EC 3.4.25.1) (20S proteasome alpha subunit F) (20S proteasome subunit beta-6)
Os10g0580500	-1.25261	1.39e-06	2.96e-05	-	1383	Essential protein Yae1, N-terminal domain containing protein
Os10g0528100	1.92585	1.39e-06	2.96e-05	TAU GLUTATHIONE S-TRANSFERASE 24	1066	Similar to Glutathione S-transferase GST 42 (EC 2.5.1.18) (Fragment)
novel.1365	-1.61403	1.4e-06	2.97e-05	-	1183	- && - && -
Os01g0197400	-1.17641	1.4e-06	2.98e-05	-	997	Conserved hypothetical protein
Os03g0773000	-3.51492	1.41e-06	2.99e-05	-	1734	Protein of unknown function DUF1005 family protein
Os09g0347300	1.15303	1.41e-06	3e-05	EXOCYST SUBUNIT EXO70 FAMILY PROTEIN FX5	2176	Exo70 exocyst complex subunit family protein
Os12g0555300	6.87374	1.42e-06	3e-05	pathogenesis-related gene 10	408	Similar to Pathogenesis-related protein PR-10a
Os09g0129400	1.56474	1.42e-06	3.01e-05	OsSTA219	1702	Conserved hypothetical protein
Os12g0634500	2.72605	1.43e-06	3.01e-05	b-ZIP TRANSCRIPTION FACTOR 89	530	bZIP transcription factor, bZIP-1 domain containing protein
Os04g0639000	3.05006	1.43e-06	3.03e-05	-	594	Conserved hypothetical protein
Os08g0550500	2.48249	1.45e-06	3.05e-05	-	1944	Similar to Glutathione s-transferase (Fragment)
Os01g0925100	2.96429	1.45e-06	3.05e-05	-	1837	Conserved hypothetical protein
Os01g0690200	2.45113	1.45e-06	3.05e-05	-	1072	Hypothetical conserved gene
Os06g0500300	-1.59067	1.47e-06	3.1e-05	-	1098	Conserved hypothetical protein
Os05g0584900	4.2136	1.48e-06	3.11e-05	-	2240	Conserved hypothetical protein
Os03g0776900	2.28619	1.49e-06	3.12e-05	DnaJ domain protein C35	689	Similar to mitochondrial import inner membrane translocase subunit TIM14
Os12g0104400	1.6834	1.49e-06	3.13e-05	-	1809	Fatty acid desaturase, type 1 domain containing protein
Os11g0636600	-1.39189	1.49e-06	3.13e-05	-	1125	Conserved hypothetical protein
Os03g0403501	7.05449	1.51e-06	3.15e-05	-	1492	Hypothetical gene
Os02g0232400	1.17288	1.51e-06	3.15e-05	-	1927	Similar to Citrate synthase
Os04g0154800	2.12983	1.54e-06	3.22e-05	-	2259	Protein of unknown function DUF594 family protein
Os03g0343900	-1.17376	1.55e-06	3.22e-05	PHOTOSYSTEM II SUBUNIT	665	Photosystem II PsbX domain containing protein
Os01g0882200	-1.29426	1.56e-06	3.25e-05	-	675	Similar to octopine synthase binding factor3
Os10g0400500	5.75532	1.56e-06	3.25e-05	-	1509	Similar to Pyridoxal-dependent decarboxylase conserved domain containing protein, expressed
Os04g0614600	1.23084	1.59e-06	3.3e-05	aminotransferase, pyruvate-dependent GABA transaminase	2095	Similar to Viroid RNA-binding protein (Fragment)
novel.1224	-3.7663	1.59e-06	3.31e-05	-	1180	- && - && -
Os01g0924400	-1.05103	1.6e-06	3.33e-05	TEOSINTE BRANCHED/CYCLOIDEA/PROLIFERATING CELL FACTOR 6	1854	Similar to Auxin-induced basic helix-loop-helix transcription factor
Os03g0288000	-1.96354	1.61e-06	3.35e-05	METALLOTHIONEIN I-1B	751	Similar to Metallothionein
Os01g0754000	-1.5337	1.62e-06	3.35e-05	-	634	Conserved hypothetical protein
Os12g0572500	-2.07349	1.62e-06	3.35e-05	-	1528	Region of unknown function XH domain containing protein
Os07g0643700	1.52542	1.62e-06	3.36e-05	-	1320	Alpha/beta hydrolase fold-3 domain containing protein
Os03g0375200	6.40656	1.63e-06	3.37e-05	-	1753	Hypothetical conserved gene
Os03g0617500	-1.42027	1.64e-06	3.38e-05	CYCLIN-D5-2	2157	Cyclin, C-terminal domain containing protein
Os06g0536200	-1.97108	1.65e-06	3.41e-05	-	541	Hypothetical gene
Os01g0522400	6.88108	1.66e-06	3.42e-05	-	2064	Armadillo-like helical domain containing protein
novel.1361	-2.24882	1.66e-06	3.42e-05	-	756	- && - && -
Os02g0134400	1.79571	1.66e-06	3.42e-05	L-aspartate oxidase	2466	Fumarate reductase/succinate dehydrogenase flavoprotein, C-terminal domain containing protein
Os06g0526600	-1.11522	1.66e-06	3.42e-05	DEAD-box helicase ATP-binding protein	3462	DEAD-box helicase ATP-binding protein, Response to abiotic stress (salt, dehydration, ABA, blue and red light
Os02g0598300	1.63501	1.67e-06	3.44e-05	-	1617	Conserved hypothetical protein
Os06g0293100	2.18448	1.68e-06	3.46e-05	-	1476	Conserved hypothetical protein
Os10g0527400	4.74361	1.68e-06	3.46e-05	TAU GLUTATHIONE S-TRANSFERASE 19	1150	Similar to Tau class GST protein 3
Os02g0632800	1.81617	1.7e-06	3.49e-05	WALL-ASSOCIATED KINASE GENE 14	3256	Wall-associated kinase, Positive regulation of rice blast resistanc
Os01g0686200	1.65931	1.71e-06	3.51e-05	-	1570	UDP-glucuronosyl/UDP-glucosyltransferase family protein
Os03g0386000	-1.65819	1.71e-06	3.51e-05	SALT RESPONSIVE WD40 PROTEIN 5	3358	Similar to Salt-responsive WD40 protein 5
novel.506	1.56222	1.71e-06	3.51e-05	-	4376	- && sp|Q9SB63|MOS1_ARATH Protein MODIFIER OF SNC1 1 OS=Arabidopsis thaliana OX=3702 GN=MOS1 PE=1 SV=2 && -
Os08g0503000	-2.03779	1.71e-06	3.51e-05	-	827	Hypothetical protein
Os07g0538350	1.64888	1.72e-06	3.52e-05	-	518	Hypothetical protein
Os05g0185800	1.11998	1.72e-06	3.52e-05	-	2767	Conserved hypothetical protein
Os08g0320400	1.89249	1.74e-06	3.54e-05	-	1594	Similar to Indole-3-glycerol phosphate synthase-like
Os07g0634400	1.9677	1.75e-06	3.56e-05	-	1132	HAD-superfamily hydrolase, subfamily IA, variant 3 domain containing protein
Os12g0631100	1.06595	1.77e-06	3.61e-05	GLUTELIN PRECURSOR 4	1101	Small GTPase, Storage protein traffickin
Os08g0293300	2.62859	1.78e-06	3.63e-05	-	3384	NB-ARC domain containing protein
Os01g0958700	1.00033	1.8e-06	3.65e-05	-	2699	Membrane attack complex component/perforin/complement C9 family protein
Os12g0637100	1.07757	1.8e-06	3.65e-05	PURPLE ACID PHOSPHATASE 10C	1852	Similar to Purple acid phosphatase (EC 3.1.3.2)
Os02g0655700	1.04949	1.8e-06	3.65e-05	cationic amino acid transporter 2	2198	Amino acid/polyamine transporter I family protein
Os06g0698802	1.94709	1.81e-06	3.68e-05	-	3757	Hypothetical conserved gene
Os03g0747700	-1.02882	1.82e-06	3.68e-05	-	886	Similar to photosystem II 11 kDa protein-related
Os10g0405600	1.26921	1.83e-06	3.7e-05	phosphofructokinase 10	2249	Phosphofructokinase family protein
Os03g0182000	4.39822	1.86e-06	3.75e-05	-	1665	Similar to flavin-dependent monooxygenase 1
Os10g0567000	1.67557	1.86e-06	3.76e-05	-	3810	Camphor resistance CrcB protein family protein
Os12g0626400	2.29656	1.88e-06	3.79e-05	PHYTOENE SYNTHASE 2	1499	Similar to Phytoene synthase 1, chloroplast precursor (EC 2.5.1.-) (Fruit ripening specific protein pTOM5)
Os05g0164900	-1.25992	1.89e-06	3.81e-05	-	3682	Kelch repeat type 1 domain containing protein
Os02g0618400	-3.59483	1.89e-06	3.82e-05	MULTIPASS	1382	R2R3-type MYB transcription factor, Adaptive growth regulatio
Os10g0441900	2.95387	1.92e-06	3.87e-05	-	2261	Similar to Resistance protein candidate (Fragment)
Os04g0566800	-1.28393	1.93e-06	3.89e-05	-	1319	Spc97/Spc98 family protein
Os01g0682001	2.02121	1.94e-06	3.89e-05	-	1948	Similar to NADH dependent Glutamate Synthase
novel.1470	-2.75865	1.94e-06	3.89e-05	-	2691	- && sp|Q6ZF86|CSLF4_ORYSJ Mixed-linked glucan synthase 4 OS=Oryza sativa subsp. japonica OX=39947 GN=CSLF4 PE=3 SV=1 && PF03552:Cellulose synthase
Os10g0563700	-1.04998	1.94e-06	3.9e-05	-	733	Similar to Nucleoside diphosphate kinase I (EC 2.7.4.6) (NDK I) (NDP kinase I) (PP18)
Os08g0207600	-1.05993	1.95e-06	3.9e-05	-	1982	Similar to GTP-binding protein
Os05g0488600	-1.3087	1.95e-06	3.9e-05	-	1482	Similar to Phosphate starvation regulator protein (Regulatory protein of P- starvation acclimation response Psr1)
Os12g0245000	-1.0797	1.97e-06	3.95e-05	-	2233	Conserved hypothetical protein
Os09g0371200	2.90195	1.97e-06	3.95e-05	-	1932	Major facilitator superfamily protein
Os11g0106400	2.7112	2e-06	3.99e-05	-	3587	Similar to Ubiquitin-activating enzyme E1 2
Os01g0959800	1.48201	2.01e-06	4e-05	-	1767	Similar to PSD2 (phosphatidylserine decarboxylase 2); phosphatidylserine decarboxylase
Os04g0623500	1.28	2.02e-06	4.03e-05	GLYCOLATE OXIDASE 3	1445	Similar to H0215F08.7 protein
Os11g0525200	1.18686	2.04e-06	4.06e-05	P-450 51G1	2052	Similar to Cytochrome P450 51 (EC 1.14.13.70) (CYPLI) (P450-LIA1
Os03g0389000	-1.34004	2.05e-06	4.07e-05	Metacaspase 3	1275	Similar to LOL3
Os10g0464000	3.92489	2.05e-06	4.07e-05	-	1288	Similar to Hypersensitive-induced response protein
Os12g0166500	-1.01714	2.05e-06	4.08e-05	-	4121	Similar to Nrap protein, expressed
Os04g0600300	2.51969	2.06e-06	4.1e-05	ALTERNATIVE OXIDASE 1B	1359	Homodimeric diiron-carboxylate protein, Cyanide-resistant respiration in mitochondria, Reactive oxygen species (ROS) scavengin
Os09g0252700	2.70047	2.08e-06	4.12e-05	-	3662	Similar to E3 ubiquitin protein ligase UPL1 (EC 6.3.2.-) (Ubiquitin-protein ligase 1)
Os03g0201400	-1.03626	2.09e-06	4.14e-05	-	6857	Pentatricopeptide repeat domain containing protein
Os03g0641250	2.39807	2.09e-06	4.14e-05	-	1756	Hypothetical gene
novel.107	-2.00023	2.12e-06	4.19e-05	-	1445	- && sp|Q5QJ60|CYND4_CYNDA Berberine bridge enzyme-like Cyn d 4 OS=Cynodon dactylon OX=28909 PE=1 SV=1 && PF01565:FAD binding domain
Os02g0831200	-1.44863	2.13e-06	4.22e-05	-	1051	Protein of unknown function DUF177 family protein
Os05g0157300	-1.10235	2.14e-06	4.23e-05	-	2122	4Fe-4S ferredoxin, iron-sulpur binding domain domain containing protein
Os02g0625500	1.32274	2.18e-06	4.3e-05	-	1333	Similar to Adenosine kinase-like protein (Fragment)
Os07g0637300	1.71005	2.19e-06	4.33e-05	pyruvate dehydrogenase kinase, pyruvate dehydrogenase kinase 2	1421	Similar to Pyruvate dehydrogenase kinase
Os03g0858700	-1.39115	2.21e-06	4.36e-05	-	1070	Protein of unknown function DUF1499 family protein
Os05g0358700	1.58968	2.25e-06	4.43e-05	PHOSPHOLIPASE D zeta 1	4155	Similar to predicted protein
Os08g0104700	1.30135	2.26e-06	4.44e-05	-	5505	Chaperonin Cpn60/TCP-1 family protein
Os06g0306300	-1.71573	2.27e-06	4.47e-05	class III peroxidase 78	1327	Haem peroxidase domain containing protein
Os08g0562200	1.09027	2.28e-06	4.48e-05	NAC DOMAIN-CONTAINING PROTEIN 40	2955	Membrane-bound NAC-like transcription factor, Transcriptional repressor, Suppression of flowerin
Os04g0563801	1.00382	2.29e-06	4.49e-05	-	2683	Similar to H0409D10.4 protein
Os06g0673800	1.47425	2.3e-06	4.5e-05	-	1335	Conserved hypothetical protein
Os09g0410125	1.18571	2.3e-06	4.5e-05	-	969	Similar to membrane alanyl aminopeptidase
Os02g0472566	3.24721	2.3e-06	4.51e-05	-	671	Allergen V5/Tpx-1-related domain containing protein
Os07g0168300	-1.17237	2.31e-06	4.52e-05	TAU GLUTATHIONE S-TRANSFERASE 11	1034	Similar to Glutathione S-transferase GSTU6
Os03g0315400	-3.2912	2.32e-06	4.53e-05	OsMYB2, MYB2	1641	Similar to Typical P-type R2R3 Myb protein (Fragment)
Os12g0623600	-1.05329	2.33e-06	4.55e-05	-	1471	Protein of unknown function DUF1637 family protein
Os08g0185900	2.56518	2.33e-06	4.55e-05	-	891	Conserved hypothetical protein
Os12g0444800	6.35926	2.33e-06	4.55e-05	-	1153	Similar to O-methyltransferase ZRP4
Os02g0600400	1.45929	2.34e-06	4.56e-05	d-glucose 6-phosphate dehydrogenase 1	2008	Similar to Glucose-6-phosphate dehydrogenase
Os06g0185300	7.35696	2.38e-06	4.64e-05	PUTRESCINE HYDROXYCINNAMOYL TRANSFERASE 2	1183	Transferase family protein
Os06g0118600	-1.25856	2.39e-06	4.64e-05	-	1514	Similar to Mov34/MPN/PAD-1 family protein
Os01g0674100	1.05417	2.42e-06	4.71e-05	-	3464	Similar to ATP binding protein
novel.55	2.18243	2.43e-06	4.72e-05	-	1261	- && sp|Q9M0M2|AB9B_ARATH ABC transporter B family member 9 OS=Arabidopsis thaliana OX=3702 GN=ABCB9 PE=3 SV=2 && PF00664:ABC transporter transmembrane region
Os12g0240900	7.49121	2.44e-06	4.73e-05	NARINGENIN 7-O-METHYLTRANSFERASE	1304	Naringenin 7-O-methyltransferase, Biosynthesis of flavonoid phytoalexin sakuraneti
Os05g0217700	-3.28618	2.45e-06	4.74e-05	BURP domain-containing protein 7	1088	BURP domain containing protein
Os01g0184000	-1.07881	2.45e-06	4.75e-05	-	1790	NUC156 family protein
Os06g0200250	2.38897	2.46e-06	4.75e-05	-	1023	Hypothetical conserved gene
Os01g0760000	-2.88132	2.49e-06	4.81e-05	-	844	Similar to Dynein light chain
Os08g0477500	2.01966	2.5e-06	4.83e-05	Patatin-related phospholipase A II zeta	1922	Similar to patatin class 1
Os04g0345100	-1.12504	2.51e-06	4.84e-05	-	582	Hypothetical gene
Os02g0241100	1.50415	2.51e-06	4.84e-05	-	2541	Protein kinase, core domain containing protein
Os01g0944700	1.77824	2.53e-06	4.88e-05	beta-1, 3-glucanase, beta-1, 3-glucanase 4, endo-1, 3-beta-glucanase	1289	Similar to Beta-1,3-glucanase precursor
Os05g0449600	1.18868	2.55e-06	4.91e-05	-	3237	Similar to glycosyl hydrolase family 3 protein
Os07g0550500	1.47421	2.57e-06	4.94e-05	-	2848	Hypothetical conserved gene
Os03g0565300	1.34892	2.57e-06	4.94e-05	-	4161	Protein of unknown function DUF1723 domain containing protein
Os08g0507100	4.69817	2.58e-06	4.95e-05	P-450 76M10	1649	Cytochrome P450 family protein
Os02g0623400	-1.7726	2.59e-06	4.97e-05	G1 LIKE PROTEIN 3	1079	Similar to G1-like protein
Os01g0148000	2.17709	2.6e-06	4.99e-05	-	2524	Similar to predicted protein
Os03g0734300	1.79733	2.64e-06	5.05e-05	-	469	Similar to Proteinase inhibitor type II CEVI57 precursor
Os01g0729900	-1.45263	2.71e-06	5.18e-05	-	2546	Conserved hypothetical protein
Os06g0568200	2.27867	2.73e-06	5.21e-05	Vacuolar H-ATPase B subunit, vacuolar-ATPase subunit B, vacuolar H+-ATPase B subunit, V-ATPase B, Vacuolar ATPase B subunit	1939	Vacuolar ATPase B subunit
Os03g0187800	3.91381	2.75e-06	5.24e-05	PURINE PERMEASE 1	1507	Protein of unknown function DUF250 domain containing protein
Os04g0394700	1.29663	2.75e-06	5.24e-05	-	2474	BAR domain containing protein
Os01g0785400	-2.38404	2.75e-06	5.25e-05	GH3-1	2234	GH3 auxin-responsive promoter family protein
Os03g0693900	2.70831	2.77e-06	5.26e-05	OXALATE OXIDASE 3	684	Similar to Oxalate oxidase 1 (EC 1.2.3.4) (Germin)
Os01g0188900	-1.39318	2.77e-06	5.26e-05	-	1823	Similar to Ankyrin-like protein-like protein
Os10g0163370	-1.1369	2.77e-06	5.26e-05	-	1419	Lecithin:cholesterol acyltransferase family protein
Os02g0466400	5.28339	2.79e-06	5.29e-05	INOSITOL 1,3,4-TRISPHOSPHATE 5/6-KINASE 4	1309	Similar to Inositol phosphate kinase
Os07g0589000	-1.60418	2.79e-06	5.29e-05	-	961	Lateral organ boundaries, LOB domain containing protein
Os04g0643000	1.06465	2.84e-06	5.39e-05	CULLIN 3B	2581	Similar to Cullin-3 (CUL-3). Splice isoform 2
novel.712	-2.65982	2.89e-06	5.47e-05	-	1061	- && - && -
Os10g0490100	1.37799	2.91e-06	5.51e-05	-	830	Virulence factor, pectin lyase fold family protein
Os10g0445400	-1.58663	2.92e-06	5.52e-05	heat and cold induced 1, RING domain-containing E3 ubiquitin ligase	1191	Zinc finger, RING/FYVE/PHD-type domain containing protein
Os03g0835900	1.41754	2.97e-06	5.62e-05	ferredoxin 3	855	Similar to Ferredoxin III, chloroplast precursor (Fd III)
novel.3	2.52571	2.99e-06	5.64e-05	-	2375	- && sp|P93604|LRK10_WHEAT Rust resistance kinase Lr10 OS=Triticum aestivum OX=4565 GN=LRK10 PE=2 SV=1 && PF00069:Protein kinase domain
Os10g0470700	1.76193	3e-06	5.66e-05	PROTEIN TRANSPORTER 3	2105	Similar to Peptide transporter
Os08g0269600	-2.40795	3e-06	5.66e-05	-	593	EGF-like region domain containing protein
Os02g0761400	-1.07732	3.06e-06	5.77e-05	-	675	Similar to ATPREP2
Os10g0545500	1.99895	3.07e-06	5.78e-05	XYLOGLUCAN ENDOTRANSGLUCOSYDASE/HYDROLASE 20	784	Similar to xyloglucan endotransglucosylase/hydrolase protein 32
Os01g0118000	1.23237	3.11e-06	5.86e-05	-	1421	Similar to Fructose-bisphosphate aldolase (EC 4.1.2.13) (Fragment)
Os01g0737500	5.01781	3.14e-06	5.9e-05	-	1822	Uncharacterised protein family UPF0005 domain containing protein
Os10g0499600	-1.01438	3.14e-06	5.9e-05	-	1748	Similar to predicted protein
Os01g0847800	1.42895	3.18e-06	5.96e-05	ALDO-KETO REDUCTASE 3	1244	Similar to Aldose reductase (EC 1.1.1.21) (AR) (Aldehyde reductase) (20-alpha- hydroxysteroid dehydrogenase) (EC 1.1.1.149) (20-alpha-HSD)
Os04g0578000	2.22161	3.2e-06	6e-05	ACC SYNTHASE 2	2112	ACC synthase, Ethylene biosynthesi
Os10g0463800	1.28786	3.23e-06	6.05e-05	FLOURY ENDOSPERM 7, floury endosperm7, floury-7, floury 7	1345	Domain of unknown function, DUF1338, containing green-plant-unique protein, Regulation of starch synthesis and amyloplast development, Peripheral endosperm developmen
Os06g0133900	1.26753	3.24e-06	6.08e-05	ENOLPYRUVYLSHIKIMATE PHOSPHATE SYNTHASE	1763	5-enolpyruvylshikimate-3-phosphate synthas
Os01g0129600	-4.52065	3.25e-06	6.08e-05	-	1020	Similar to LBD40 (LOB DOMAIN-CONTAINING PROTEIN 40)
Os05g0417100	-1.12097	3.26e-06	6.09e-05	THERMO-SENSITIVE CHLOROPHYLL-DEFICIENT MUTANT 5	2367	Chloroplast-targeted Deg protease protein, Chloroplast development and maintenance of PSII function under high temperature
Os01g0579600	-1.62517	3.27e-06	6.11e-05	CALCINEURIN B-LIKE PROTEIN 9	2945	Similar to Calcineurin B-like protein 9
Os02g0170000	-1.2911	3.3e-06	6.17e-05	-	2054	Conserved hypothetical protein
Os07g0182100	1.91933	3.36e-06	6.26e-05	putative OsTSA, alpha-subunit of tryptophan synthase, tryptophan synthase alpha chain	1256	Similar to Tryptophan synthase alpha chain
Os01g0827200	1.43815	3.37e-06	6.28e-05	-	2016	Phox-like domain containing protein
Os01g0178400	-1.49968	3.39e-06	6.31e-05	-	845	Similar to Protein phosphatase 2A B'kappa subunit
Os03g0645900	2.38061	3.4e-06	6.34e-05	9-CIS-EPOXYCAROTENOID DIOXYGENASE 1	2060	Carotenoid oxygenase family protein
Os03g0657400	2.75128	3.41e-06	6.34e-05	WRKY GENE 60	429	Hypothetical conserved gene
Os07g0152700	-2.43725	3.41e-06	6.34e-05	TAU GLUTATHIONE S-TRANSFERASE 45	728	Similar to Glutathione transferase
Os01g0875700	-2.04119	3.45e-06	6.4e-05	DnaJ domain protein B2	1329	Heat shock protein DnaJ family protein
Os01g0173600	-4.73691	3.49e-06	6.47e-05	GLYOXALASE I-1	1019	Glyoxalase/bleomycin resistance protein/dioxygenase domain containing protein
Os02g0664150	1.48134	3.55e-06	6.58e-05	-	7133	Hypothetical gene
Os08g0119800	-1.19739	3.56e-06	6.58e-05	PHOTOSYSTEM II SUBUNIT	977	Similar to Photosystem II core complex proteins psbY, chloroplast precursor (L- arginine metabolising enzyme) (L-AME) [Contains: Photosystem II protein psbY-1 (psbY-A1); Photosystem II protein psbY-2 (psbY-A2)]
Os03g0603600	1.37006	3.56e-06	6.59e-05	-	1473	PLC-like phosphodiesterase, TIM beta/alpha-barrel domain domain containing protein
Os07g0566150	-2.82323	3.58e-06	6.61e-05	-	605	Hypothetical conserved gene
Os07g0274800	1.17181	3.58e-06	6.61e-05	-	2382	Similar to Protein phosphatase 2A B' regulatory subunit
Os08g0504500	-1.66457	3.58e-06	6.61e-05	-	994	Mog1/PsbP/DUF1795, alpha/beta/alpha sandwich domain containing protein
Os05g0295900	-1.45982	3.58e-06	6.61e-05	-	3064	Conserved hypothetical protein
Os04g0385600	-1.57813	3.6e-06	6.64e-05	Os_F0796	1434	Tetratricopeptide-like helical domain containing protein
novel.568	8.04223	3.61e-06	6.65e-05	-	1810	- && sp|Q2QRK9|SHT1_ORYSJ Spermidine hydroxycinnamoyltransferase 1 OS=Oryza sativa subsp. japonica OX=39947 GN=LOC_Os12g27220 PE=3 SV=1 && PF02458:Transferase family
Os08g0520500	-1.18769	3.67e-06	6.75e-05	AUXIN RESPONSE FACTOR 7B	608	Similar to Isoform 2 of Auxin response factor 21
Os05g0388600	1.16792	3.78e-06	6.94e-05	-	1456	Protein of unknown function DUF3411 domain containing protein
Os04g0650700	1.77842	3.79e-06	6.96e-05	ASPARAGINASE 2	2889	Similar to OSIGBa0113E10.3 protein
Os12g0639800	2.18325	3.8e-06	6.97e-05	-	1176	Similar to CDS_VAMP
Os01g0830100	1.16489	3.8e-06	6.97e-05	-	2611	Pyridine nucleotide-disulphide oxidoreductase, NAD-binding region domain containing protein
Os12g0562600	-1.36934	3.89e-06	7.13e-05	-	1405	Similar to Protein kinase
Os02g0139300	-1.19166	3.97e-06	7.26e-05	-	3095	Glycoside hydrolase, family 17 protein
Os01g0660300	1.56569	3.97e-06	7.26e-05	-	1444	Similar to Pyruvate kinase
Os03g0372700	-1.21131	3.98e-06	7.27e-05	-	1891	Similar to low temperature viability protein
Os02g0273700	1.13006	4.02e-06	7.34e-05	-	2454	VHS domain containing protein
novel.270	-3.67454	4.03e-06	7.34e-05	-	1137	- && sp|Q9XHV0|MYB80_ARATH Transcription factor MYB80 OS=Arabidopsis thaliana OX=3702 GN=MYB80 PE=1 SV=1 && -
Os05g0440300	2.22967	4.06e-06	7.39e-05	-	1468	Similar to S1 self-incompatibility locus-linked G221 protein (Fragment)
Os02g0710800	-1.51677	4.1e-06	7.46e-05	RecG	1505	Similar to ATP binding / ATP-dependent DNA helicase/ ATP-dependent helicase/ helicase/ nucleic acid binding
Os02g0125400	-3.5697	4.17e-06	7.58e-05	P-type cyclin 4;3	1039	Negative regulatory factor PREG domain containing protein
Os08g0492500	-2.18731	4.19e-06	7.61e-05	RING-H2 finger protein 1	991	Zinc finger, RING/FYVE/PHD-type domain containing protein
Os03g0670700	-1.44337	4.21e-06	7.64e-05	GLYCINE-RICH RNA-BINDING PROTEIN 3	853	Similar to Glycine-rich RNA-binding, abscisic acid-inducible protein
Os10g0533600	1.06409	4.22e-06	7.65e-05	MITOGEN-ACTIVATED PROTEIN KINASE 6	1560	Similar to Mitogen-activated protein kinase homolog MMK2 (EC 2.7.1.37)
Os04g0271200	1.10288	4.24e-06	7.69e-05	PASTICCINO2, PASTICCINO 2	934	Protein-tyrosine phosphatase-like, PTPLA domain containing protein
Os03g0625900	-1.39507	4.32e-06	7.82e-05	OsWD40-78	2145	WD40 repeat-like domain containing protein
Os10g0569600	2.6369	4.34e-06	7.86e-05	-	246	Similar to RIR1b protein precursor
Os09g0561000	6.62111	4.41e-06	7.95e-05	-	1366	Similar to Wall-associated kinase-like 2
Os03g0244950	1.58095	4.42e-06	7.95e-05	-	516	Heat shock protein DnaJ, N-terminal domain containing protein
novel.1408	-1.53871	4.45e-06	8e-05	-	721	- && - && -
Os03g0817000	-1.72757	4.49e-06	8.07e-05	Suppressor of cAMP Receptor-Like Protein 3, SCAR-like Protein 3, suppressor of cAMP receptor 2	1630	Actin-binding WH2 domain containing protein
Os03g0854300	-1.01871	4.5e-06	8.09e-05	-	1657	Nucleotide-binding, alpha-beta plait domain containing protein
Os07g0232800	1.27902	4.51e-06	8.11e-05	ZINC TRANSPORTER 8	1244	Similar to Zinc transporter protein ZIP1
Os06g0132400	-1.96549	4.52e-06	8.11e-05	Mg-Proto IX methyltransferase, Mg-protoporphyrin IX methyltransferase	469	Similar to Magnesium-protoporphyrin O-methyltransferase (EC 2.1.1.11) (Magnesium- protoporphyrin IX methyltransferase)
Os02g0798100	1.02867	4.52e-06	8.11e-05	-	1610	Similar to predicted protein
Os01g0268300	-1.1401	4.53e-06	8.12e-05	GYRB	2776	Similar to DNA gyrase B subunit
Os06g0527100	1.42154	4.57e-06	8.17e-05	CYCLIC NUCLEOTIDE GATED CHANNEL 12	2701	Similar to Cyclic nucleotide-gated channel A (Fragment)
Os03g0132000	1.23561	4.59e-06	8.21e-05	acyl-CoA synthetase 4	2018	Similar to 4-coumarate-CoA ligase-like protein
Os04g0664500	7.08973	4.6e-06	8.23e-05	AGMATINE HYDROXYCINNAMOYL TRANSFERASE 1	1679	Similar to H1005F08.2 protein
novel.222	4.5941	4.65e-06	8.31e-05	-	686	- && - && -
Os06g0645901	1.32807	4.68e-06	8.35e-05	-	1020	Similar to Transcription initiation factor TFIID subunit 1
Os03g0287400	4.2467	4.7e-06	8.38e-05	-	1097	Similar to LOB domain protein 4
Os06g0708600	-1.30299	4.72e-06	8.41e-05	-	772	Zinc finger, C2H2-like domain containing protein
Os02g0176700	1.54784	4.8e-06	8.55e-05	CA2+-ATPASE 9	2772	Similar to autoinhibited calcium ATPase
Os04g0639100	4.62384	4.82e-06	8.56e-05	-	832	Conserved hypothetical protein
Os10g0511600	1.33002	4.84e-06	8.6e-05	Lysosomal Pro-x Carboxypeptidase 4, LYSOSOMAL PRO-X CARBOXYPEPTIDASE 4	2071	Similar to prolyl carboxypeptidase like protein
Os02g0607700	2.35258	4.86e-06	8.63e-05	-	1123	Short-chain dehydrogenase/reductase SDR domain containing protein
Os02g0186700	-1.13395	4.88e-06	8.66e-05	-	960	Conserved hypothetical protein
Os03g0711250	1.84602	4.9e-06	8.69e-05	-	2726	Hypothetical gene
Os03g0195300	-1.78578	4.91e-06	8.69e-05	SULPHATE TRANSPORTER 2;2	2421	Similar to Low affinity sulphate transporter 3
Os08g0399600	-1.46352	4.91e-06	8.7e-05	-	1593	Translation elongation factor EFTs/EF1B domain containing protein
Os03g0856300	2.01758	4.92e-06	8.7e-05	-	651	Similar to Acyl carrier protein III, chloroplast precursor (ACP III)
Os01g0876500	-1.14448	4.94e-06	8.73e-05	-	1832	Nucleotide-binding, alpha-beta plait domain containing protein
Os05g0126400	1.40957	4.95e-06	8.73e-05	-	3695	Conserved hypothetical protein
Os03g0348900	-1.50096	4.95e-06	8.73e-05	Stress-related RING Finger Protein 1	1238	Similar to CHY zinc finger family protein, expressed
Os05g0523300	-1.06746	4.95e-06	8.74e-05	IAA18	1396	Similar to IAA8 (Fragment)
Os08g0106000	1.99177	4.99e-06	8.8e-05	-	786	Similar to Bx2-like protein
Os11g0701600	3.68399	5e-06	8.82e-05	-	383	Glycoside hydrolase, family 18, catalytic domain domain containing protein
Os07g0540100	1.07309	5.04e-06	8.88e-05	-	2437	Serine/threonine protein kinase-related domain containing protein
novel.67	-2.02768	5.1e-06	8.98e-05	-	1000	- && - && -
novel.489	4.63615	5.12e-06	9e-05	-	2419	- && - && -
Os03g0270600	2.08622	5.13e-06	9.02e-05	-	1520	Cytochrome c domain domain containing protein
Os10g0559400	2.08806	5.14e-06	9.02e-05	-	2720	Similar to cDNA clone:J023138C05, full insert sequence
Os12g0158600	1.27274	5.22e-06	9.16e-05	-	636	TB2/DP1 and HVA22 related protein family protein
Os12g0489100	1.4711	5.23e-06	9.16e-05	single domain MDC protein 13, single MATH domain containing protein 13	1834	Similar to Ubiquitin-specific protease 12
Os05g0102000	2.53306	5.25e-06	9.19e-05	JASMONIC ACID CARBOXYL METHYLTRANSFERASE 1	1836	SAM dependent carboxyl methyltransferase family protein
Os01g0678000	1.94872	5.28e-06	9.24e-05	-	2703	Protein of unknown function DUF2921 domain containing protein
Os09g0460700	3.23962	5.36e-06	9.38e-05	-	1059	Alpha/beta hydrolase fold-3 domain containing protein
Os11g0149300	-2.02475	5.38e-06	9.4e-05	-	2629	Hypothetical protein
Os11g0600500	6.89148	5.41e-06	9.45e-05	-	576	Calcium-binding EF-hand domain containing protein
novel.97	1.65686	5.42e-06	9.45e-05	-	4098	- && sp|Q8RWZ5|SD25_ARATH G-type lectin S-receptor-like serine/threonine-protein kinase SD2-5 OS=Arabidopsis thaliana OX=3702 GN=SD25 PE=1 SV=1 && PF00069:Protein kinase domain
Os02g0527300	-3.85299	5.43e-06	9.47e-05	HEAT STRESS TRANSCRIPTION FACTOR A3	1806	Similar to Heat shock transcription factor 31 (Fragment)
Os05g0574600	1.76805	5.45e-06	9.49e-05	Chalcone Synthase, FATTY ACID ELONGATION1, fatty acid elongase 1	2232	Similar to 3-ketoacyl-CoA synthase
Os05g0244700	2.07648	5.5e-06	9.58e-05	aminotransferase, class IV family protein	1236	Aminotransferase, class IV family protein
Os01g0200700	-1.2338	5.52e-06	9.59e-05	METALLOTHIONEIN I-3A	565	Similar to Metallothionein-like protein type 3 (MT-3) (MWMT3)
Os05g0515200	2.28038	5.57e-06	9.68e-05	-	2394	Cytochrome P450 family protein
Os02g0101750	2.15547	5.64e-06	9.78e-05	-	1528	Hypothetical gene
Os01g0729100	1.37318	5.68e-06	9.85e-05	-	1223	Protein of unknown function DUF92, transmembrane family protein
Os09g0517900	-2.29253	5.78e-06	0.000100221	-	1842	UDP-glucuronosyl/UDP-glucosyltransferase family protein
Os04g0438300	-1.59564	5.85e-06	0.000101297	-	1223	Uncharacterised protein family UPF0090 domain containing protein
Os09g0565700	2.35274	5.86e-06	0.000101367	-	1669	Prephenate dehydratase domain containing protein
Os09g0491756	-1.10569	5.87e-06	0.000101459	ZINC FINGER CCCH DOMAIN-CONTAINING PROTEIN 60	1500	U2 snRNP auxiliary factor, small subunit
Os05g0360400	1.66217	5.88e-06	0.000101507	-	1273	Zinc finger, RING/FYVE/PHD-type domain containing protein
Os01g0820400	3.98336	5.92e-06	0.000102117	WRKY GENE 22	798	WRKY transcription factor 22, Resistance to blas
Os02g0448400	-1.38873	5.93e-06	0.000102223	-	1941	Similar to Synaptotagmin C
Os06g0287500	1.48267	5.94e-06	0.000102287	-	4244	Similar to Nbs1-ON
Os10g0442900	1.62392	5.94e-06	0.000102348	ABC TRANSPORTER G FAMILY MEMBER 25	2977	ABC transporter, White-brown complex homolog protein, Silicon-promoted formation of Casparian bands in the exodermi
Os03g0149300	1.01027	5.99e-06	0.00010306	-	1454	Protein of unknown function DUF6, transmembrane domain containing protein
Os03g0781400	-1.12665	6e-06	0.000103101	-	1372	Ribose 5-phosphate isomerase family protein
Os02g0613400	-1.11843	6.01e-06	0.000103264	-	1188	Similar to CGS1 mRNA stability 1
Os09g0453100	-1.23136	6.03e-06	0.000103498	-	2765	Conserved hypothetical protein
Os11g0237300	1.64114	6.05e-06	0.000103794	-	639	Hypothetical conserved gene
Os03g0142500	3.61934	6.08e-06	0.000104282	RING finger protein OsRFPH2-9, RING-H2 protein 9	2682	Zinc finger, RING/FYVE/PHD-type domain containing protein
Os03g0418000	2.46621	6.09e-06	0.000104305	BASIC CHITINASE 10	1043	Similar to Basic endochitinase 2 precursor (EC 3.2.1.14)
Os02g0611800	1.36709	6.1e-06	0.000104478	HYDROXYCINNAMOYLTRANSFERASE 2	1716	Similar to Hydroxyanthranilate hydroxycinnamoyltransferase 3
Os02g0657600	1.60107	6.13e-06	0.000105005	N-acetylglutamate kinase 2, N-acetyl glutamate kinase 2	1130	N-acetyl glutamate kinase 2
Os06g0702700	1.61337	6.18e-06	0.000105545	-	851	Butirosin biosynthesis, BtrG-like domain containing protein
Os07g0121800	2.40571	6.18e-06	0.000105545	-	1895	Protein of unknown function DUF1719, Oryza sativa domain containing protein
Os07g0526400	3.32864	6.2e-06	0.0001058	POLYKETIDE SYNTHASE 15	1626	Polyketide synthase, type III domain containing protein
Os09g0506000	2.0709	6.22e-06	0.000106111	PURPLE ACID PHOSPHATASE 27A	2324	Nucleotide pyrophosphatase/phosphodiesteras
Os08g0497300	-1.22808	6.25e-06	0.000106622	Sec14-nodulin domain-containing protein 9, Sec14-nodulin domain protein 9	2647	Cellular retinaldehyde binding/alpha-tocopherol transport family protein
Os09g0332600	1.45079	6.29e-06	0.000107074	-	2419	Hypothetical protein
Os03g0232400	1.52568	6.34e-06	0.000107833	-	710	Phytosulfokine family protein
Os04g0613300	1.42724	6.4e-06	0.000108773	-	1295	Protein of unknown function DUF2358 domain containing protein
Os01g0707500	1.2721	6.42e-06	0.000109009	basic helix-loop-helix protein 118	2104	Similar to Transcription factor LAX PANICLE
Os05g0490900	-1.02656	6.43e-06	0.000109146	-	889	Conserved hypothetical protein
Os08g0431300	1.85642	6.49e-06	0.000110055	-	1751	Similar to Dihydrolipoamide S-acetyltransferase
Os04g0507700	4.88894	6.51e-06	0.000110227	GDSL ESTERASE/LIPASE PROTEIN 56	1931	Lipase, GDSL domain containing protein
Os09g0472900	1.89551	6.51e-06	0.000110227	-	741	Similar to Blight-associated protein p12 precursor
Os01g0913100	-1.14121	6.53e-06	0.000110381	-	954	Protein of unknown function DUF538 family protein
novel.104	-1.54084	6.55e-06	0.00011075	-	526	- && - && -
Os11g0701500	3.2871	6.59e-06	0.000111351	-	1019	Similar to Class III chitinase homologu
Os01g0169400	-3.62763	6.68e-06	0.000112817	RAMOSA 2	1324	Similar to LOB domain protein 25
Os09g0275400	3.23911	6.69e-06	0.000112824	-	1717	Cytochrome P450 family protein
Os02g0203500	1.38985	6.73e-06	0.000113368	RAPID LEAF SENESCENCE 1, rapid leaf senescence 1	3123	NB (nucleotide-binding site)-containing protein with an ARM (armadillo) domain, Chloroplast degradation during leaf senescenc
Os06g0225900	-1.04563	6.81e-06	0.000114567	-	1466	Similar to ATP binding / ATPase/ nucleoside-triphosphatase/ nucleotide binding
Os03g0732000	7.3847	6.9e-06	0.000116115	-	1449	Similar to 4-hydroxy-3-methylbut-2-enyl diphosphate reductase
Os04g0280500	5.13127	6.91e-06	0.000116218	-	456	Similar to Non-S-locus F-box-like protein 2011 (Fragment)
Os03g0738900	1.11727	7.04e-06	0.00011835	-	1971	NPH3 domain containing protein
Os03g0844450	-1.43595	7.06e-06	0.000118511	-	1253	Similar to 3' exoribonuclease family domain 1-containing protein
Os02g0815700	1.45347	7.07e-06	0.000118624	C-terminal processing peptidase 2, C-TERMINAL PROCESSING PEPTIDASE 2	2087	Similar to D1 protease (Fragment)
Os08g0268900	-1.11887	7.09e-06	0.000118918	-	3376	Hypothetical conserved gene
Os04g0227500	1.28367	7.1e-06	0.000118918	-	1088	DSBA oxidoreductase family protein
Os11g0634200	1.41144	7.14e-06	0.000119412	-	1027	Conserved hypothetical protein
Os03g0680200	1.78765	7.14e-06	0.000119412	-	1260	Ankyrin repeat domain containing protein
Os07g0567700	-1.28677	7.17e-06	0.000119748	-	1686	Similar to SCARECROW
Os12g0559934	2.32142	7.18e-06	0.000119916	-	588	Similar to Lipoxygenase
Os03g0838400	1.7967	7.24e-06	0.000120806	AMMONIUM TRANSPORTER 3;2	1788	Ammonium transporter
Os07g0160300	-1.08691	7.3e-06	0.000121653	-	1462	Shikimate kinase domain containing protein
Os01g0926800	2.11626	7.31e-06	0.000121747	-	1026	Cellular retinaldehyde-binding/triple function, N-terminal domain containing protein
Os12g0137500	1.09522	7.45e-06	0.000123833	TAP46	1542	Similar to Avr9/Cf-9 rapidly elicited protein 271 (Fragment)
Os04g0667600	-1.91975	7.55e-06	0.000125295	-	763	Heavy metal transport/detoxification protein domain containing protein
Os10g0578300	-1.66105	7.6e-06	0.00012615	-	1473	Conserved hypothetical protein
Os03g0300600	-1.58203	7.64e-06	0.000126619	DnaJ domain protein C28	1102	Similar to Chaperone protein dnaJ
Os05g0115100	2.3719	7.69e-06	0.000127334	-	2037	Hypothetical conserved gene
Os02g0505400	1.00564	7.82e-06	0.000129283	EXOCYST SUBUNIT EXO70 FAMILY PROTEIN F2	5556	Component of Exo70 exocyst comple
Os04g0611400	1.83893	7.83e-06	0.000129415	-	2255	Similar to Vacuolar sorting receptor 7 precursor (AtVSR7) (Epidermal growth factor receptor-like protein 3) (AtELP3) (BP80-like protein f) (AtBP80f)
Os04g0107900	3.65791	7.87e-06	0.000129863	Heat shock protein 90.1	1447	Similar to Heat shock protein 82
novel.1748	2.96423	7.88e-06	0.000129863	-	3079	- && sp|Q9LMN7|WAK5_ARATH Wall-associated receptor kinase 5 OS=Arabidopsis thaliana OX=3702 GN=WAK5 PE=2 SV=1 && PF00069:Protein kinase domain|PF13947:Wall-associated receptor kinase galacturonan-binding
Os03g0128200	1.81191	7.93e-06	0.000130522	-	2422	Similar to predicted protein
Os02g0621800	1.37014	7.93e-06	0.000130522	HYBRID WEAKNESS H1	2726	Glucose-methanol-choline (GMC) oxidoreductase family protein, Hybrid breakdown (HB
Os04g0201200	-1.32964	8e-06	0.000131436	-	3469	Hypothetical conserved gene
Os10g0369750	1.81259	8.03e-06	0.000131956	-	1698	Hypothetical protein
Os02g0817700	1.02742	8.05e-06	0.00013206	3-ketoacyl-CoA thiolase, 3-ketoacyl-CoA thiolase-like protein	2044	Similar to 3-ketoacyl-CoA thiolase (Fragment)
Os02g0120600	-1.12426	8.06e-06	0.000132161	UBIQUITIN-CONJUGATING ENZYME 13	812	Similar to Ubiquitin-conjugating enzyme E2-17 kDa 9 (EC 6.3.2.19) (Ubiquitin- protein ligase 9) (Ubiquitin carrier protein 9) (UBCAT4B)
Os08g0544400	4.96882	8.16e-06	0.00013368	PLEIOTROPIC DRUG RESISTANCE 1	1638	ABC-2 type transporter domain containing protein
Os11g0264000	7.86829	8.18e-06	0.00013403	LACCASE 22	1788	Cupredoxin domain containing protein
Os02g0594700	-2.86484	8.23e-06	0.000134699	-	911	Similar to Non-phototropic hypocotyl 3
Os04g0109400	3.62752	8.24e-06	0.000134761	-	1998	Similar to H0201G08.3 protein
Os12g0634800	-1.59612	8.26e-06	0.000135089	-	1168	Protein of unknown function NUC189, C-terminal domain containing protein
Os02g0105500	1.18795	8.31e-06	0.000135636	-	1583	IQ calmodulin-binding region domain containing protein
Os02g0134000	1.7801	8.31e-06	0.000135636	-	573	Similar to bifunctional coenzyme A synthase
Os02g0778500	1.20724	8.36e-06	0.000136318	-	2024	Chalcone isomerase domain containing protein
Os03g0679800	-2.41181	8.38e-06	0.000136502	-	4740	Similar to TPR Domain containing protein
Os03g0152000	-2.163	8.41e-06	0.000137039	-	1400	Heavy metal transport/detoxification protein domain containing protein
Os09g0528100	-1.02883	8.46e-06	0.000137674	-	576	Similar to 30S ribosomal protein S31, chloroplast (Fragment)
Os03g0778100	-1.09288	8.49e-06	0.000138039	PHOTOSYSTEM I SUBUNIT	1002	Similar to Photosystem-1 F subunit
Os11g0657300	-1.32786	8.53e-06	0.000138748	-	590	Similar to Small nuclear ribonucleoprotein F (snRNP-F) (Sm protein F) (Sm-F) (SmF)
Os01g0187900	1.265	8.55e-06	0.000138955	-	1432	Similar to Transcription factor MYBS2
Os12g0156866	3.32207	8.66e-06	0.000140437	cationic amino acid transporter 9	1960	Similar to Amino acid permease family protein, expressed
Os09g0544400	1.60797	8.66e-06	0.000140477	-	7766	Similar to glutathione transferase16
Os10g0189600	1.62731	8.67e-06	0.000140482	-	2112	Pyridoxal phosphate-dependent transferase, major region, subdomain 1 domain containing protein
Os12g0638300	1.8535	8.73e-06	0.000141351	-	1986	Similar to Peptide transporter
Os03g0128800	1.17566	8.76e-06	0.00014169	-	1300	Conserved hypothetical protein
Os03g0276500	1.86111	8.77e-06	0.000141706	71.1 KDA CLASS I HEAT SHOCK PROTEIN	2251	Similar to Heat shock protein 70
Os07g0529000	7.06598	8.83e-06	0.000142599	isocitrate lyase, endosperm-specific gene 107	2091	Similar to Isocitrate lyase (Fragment)
Os05g0168500	1.41458	8.86e-06	0.000142994	-	2415	Nonaspanin (TM9SF) family protein
Os10g0394700	-1.72539	8.88e-06	0.000143209	-	646	Hypothetical conserved gene
Os01g0347200	1.33381	8.96e-06	0.000144534	-	2058	Conserved hypothetical protein
Os09g0419200	1.53621	9.01e-06	0.000145198	cinnamoyl CoA reductase 19	1605	NAD(P)-binding domain containing protein
Os12g0156000	-1.77692	9.03e-06	0.000145426	-	850	Similar to OSIGBa0134P10.11 protein
novel.61	2.64287	9.06e-06	0.000145798	-	565	- && - && PF12734:Cysteine-rich TM module stress tolerance
Os08g0542000	1.6445	9.09e-06	0.000146136	-	1776	Similar to Methionine aminopeptidase
Os01g0608400	2.3241	9.1e-06	0.0001462	-	1546	Hypothetical conserved gene
novel.1442	-3.18713	9.15e-06	0.000146771	-	1127	- && - && -
Os04g0378575	1.86447	9.18e-06	0.000147172	-	3807	Similar to NBS-LRR protein (Fragment)
Os08g0125112	6.64078	9.21e-06	0.000147618	-	2111	Hypothetical protein
Os02g0644900	2.89551	9.35e-06	0.000149709	Mg2+/H+ exchanger 1, magnesium/hydrogen exchanger 1	1266	Sodium/calcium exchanger membrane region domain containing protein
Os02g0744900	-1.25299	9.39e-06	0.000150216	LIGHT-INDUCED YELLOW LEAF 1	1828	Geranylgeranyl reductase (EC:1.3.1.83), Chlorophyll and alpha-tocopherol synthesis, Response to light stress, Protection of photooxidative damag
Os01g0873100	-1.50278	9.4e-06	0.000150288	-	610	Similar to Amidophosphoribosyltransferase, chloroplast precursor (EC 2.4.2.14) (Glutamine phosphoribosylpyrophosphate amidotransferase) (ATASE) (GPAT)
Os04g0656500	2.29438	9.42e-06	0.000150502	LIGULELESS 1	1789	Transcriptional factor, SBP (SQUAMOSA promoter Binding Protein) DNA binding protein, Control of laminar joint and ligule developmen
Os06g0676600	1.17625	9.45e-06	0.000150879	RECEPTOR-LIKE CYTOPLASMIC KINASE 213	1849	Protein kinase, core domain containing protein
Os03g0216300	-1.80425	9.52e-06	0.000151788	-	2878	Pentatricopeptide repeat domain containing protein
Os01g0684900	1.42361	9.53e-06	0.000151834	-	1995	Multi antimicrobial extrusion protein MatE family protein
Os01g0297200	2.59726	9.55e-06	0.000152127	-	1801	ATPase, AAA-type, core domain containing protein
Os01g0946200	1.51812	9.71e-06	0.000154404	NAC DOMAIN-CONTAINING PROTEIN 38	919	No apical meristem (NAM) protein domain containing protein
Os10g0532150	-1.16479	9.74e-06	0.000154736	SWIRM domain-containing protein HDMA704, histone lysine-specific demethylase 704, polyamine oxidase 11	1437	Similar to Amine oxidase, flavin-containing family protein, expressed
Os12g0511400	1.8688	9.92e-06	0.000157425	-	4867	Similar to NB-ARC domain containing protein
Os05g0164800	1.06227	9.94e-06	0.000157741	ZINC TRANSPORTER 6	1472	Transition metal ion transporter, Ion transpor
Os07g0586800	2.019	9.96e-06	0.000157864	-	1041	Similar to triacylglycerol lipase
Os07g0579000	-1.30859	1.01e-05	0.000160554	-	1477	Conserved hypothetical protein
Os05g0439000	-1.50379	1.01e-05	0.000160554	-	1189	Similar to RING-H2 finger protein ATL1O (RING-H2 finger protein ATL11)
Os05g0217800	-4.19915	1.02e-05	0.00016161	BURP domain-containing protein 2	1391	BURP domain containing protein
Os07g0663900	6.17061	1.05e-05	0.000165165	-	903	Similar to Oxidoreductase, short chain dehydrogenase/reductase family protein, expressed
Os10g0345100	1.61647	1.05e-05	0.000165519	-	1902	Multi antimicrobial extrusion protein MatE family protein
novel.597	1.20304	1.05e-05	0.000166212	-	1236	- && sp|F4I9T0|BCHB_ARATH BEACH domain-containing protein B OS=Arabidopsis thaliana OX=3702 GN=BCHB PE=4 SV=1 && -
Os01g0274100	3.24152	1.06e-05	0.000167223	YUCCA-LIKE GENE 10	1236	Similar to disulfide oxidoreductase/ monooxygenase/ oxidoreductase
Os07g0124100	3.5628	1.06e-05	0.000167535	PHYTOSULFOKINE 4	588	Similar to Phytosulfokines 4 precursor
novel.621	-2.09318	1.07e-05	0.000167991	-	1152	- && - && -
Os04g0476800	1.14114	1.07e-05	0.000168775	-	3121	Similar to TA5 protein (Fragment)
Os01g0885300	-1.71221	1.07e-05	0.000168934	-	2592	Conserved hypothetical protein
Os05g0437100	3.86945	1.09e-05	0.000171005	-	687	Pathogenesis-related transcriptional factor and ERF domain containing protein
Os03g0807900	1.80915	1.09e-05	0.00017161	-	1217	Chaperonin-like RbcX family protein
Os05g0576600	2.72555	1.09e-05	0.000171691	-	922	Conserved hypothetical protein
Os01g0268100	1.55577	1.1e-05	0.000171995	ZINC-INDUCED FACILITATOR-LIKE 1	1613	Similar to Major facilitator superfamily antiporter
Os01g0647000	2.15194	1.11e-05	0.000173341	F-box protein 31	1697	Cyclin-like F-box domain containing protein
Os03g0734100	2.20473	1.11e-05	0.000173569	-	517	Conserved hypothetical protein
Os01g0720500	-2.84579	1.11e-05	0.000173678	-	1057	Similar to Type I chlorophyll a/b-binding protein b (Fragment)
Os07g0515000	-1.46389	1.12e-05	0.000174611	-	421	Similar to Met-10+ like family protein / kelch repeat-containing protein
Os01g0933900	1.96312	1.13e-05	0.000176212	PHI GLUTATHIONE S-TRANSFERASE 4	963	Similar to Glutathione transferase III(B) (EC 2.5.1.18)
Os05g0111100	-1.66374	1.15e-05	0.000178777	-	566	Zinc finger, Tim10/DDP-type family protein
Os01g0268900	-1.52974	1.15e-05	0.000178777	-	1097	Conserved hypothetical protein
Os09g0246200	-1.00477	1.15e-05	0.000178873	RNA POLYMERASE SUBUNIT TM	3620	Similar to DNA-directed RNA polymerase
Os08g0526100	-2.95769	1.15e-05	0.000178945	UDP-glucuronic acid 4-epimerase 2	1955	NAD(P)-binding domain containing protein
Os03g0221200	2.47299	1.15e-05	0.000179696	-	1587	Similar to Homocysteine S-methyltransferase 1 (EC 2.1.1.10) (S- methylmethionine:homocysteine methyltransferase 1) (SMM:Hcy S- methyltransferase 1) (ZmHMT-1)
Os06g0146800	2.59771	1.17e-05	0.000181245	-	618	Conserved hypothetical protein
Os07g0170800	-1.53782	1.17e-05	0.000181388	F-box protein 345	981	Similar to F-box domain containing protein
Os03g0231600	1.90339	1.19e-05	0.000184316	-	1736	Similar to Branched-chain-amino-acid aminotransferase 3, chloroplast precursor (EC 2.6.1.42) (Atbcat-3)
ENSRNA049471555	1.50819	1.19e-05	0.000184584	snoJ33	80	Small nucleolar RNA J33
Os12g0638800	-1.8707	1.19e-05	0.000184981	-	1599	Similar to HI0933-like protein, expressed
Os07g0104500	-3.10877	1.19e-05	0.000185018	class III peroxidase 95	1461	Haem peroxidase, plant/fungal/bacterial family protein
Os05g0464350	1.61504	1.2e-05	0.000185354	-	258	Hypothetical protein
Os04g0574700	1.81268	1.21e-05	0.000186751	SLOW ANION CHANNEL 1	2089	Guard cell anion channel protein, Nitrate-selective anion channel, Control of stomatal closur
Os12g0548800	1.19922	1.23e-05	0.000189776	-	2898	Armadillo-type fold domain containing protein
Os01g0771000	1.42231	1.23e-05	0.000189802	-	1056	Protein of unknown function DUF567 family protein
Os02g0603600	-1.85843	1.23e-05	0.000189802	basic helix-loop-helix protein 110	1241	Conserved hypothetical protein
Os02g0173200	1.39837	1.24e-05	0.000190841	VQ motif-containing protein 5	1146	VQ domain containing protein
Os07g0524900	2.85432	1.24e-05	0.000190841	-	1498	Protein of unknown function DUF6, transmembrane domain containing protein
Os02g0806600	1.01238	1.24e-05	0.000190918	-	3572	ENTH/VHS domain containing protein
Os04g0179100	3.62322	1.24e-05	0.000191336	short-chain alcohol dehydrogenase/reductase 110C-MS2, OsSDR110C family member MS2	486	Similar to OSIGBa0109M01.2 protein
Os07g0100200	1.52738	1.24e-05	0.000191451	PDX11	1336	Similar to PDX1-like protein 4
Os02g0644600	-1.00595	1.25e-05	0.00019187	-	2872	Pentatricopeptide repeat domain containing protein
Os01g0934000	1.19227	1.26e-05	0.000193081	AUTOPHAGY ASSOCIATED GENE 18C	1659	WD40 repeat-like domain containing protein
Os03g0152600	2.09383	1.26e-05	0.000193942	-	981	Conserved hypothetical protein
Os08g0477100	4.88432	1.27e-05	0.000194988	Patatin-related phospholipase A II epsilon	1701	Similar to Latex allergen
Os01g0668901	2.04765	1.27e-05	0.000195209	-	2532	Protein kinase, catalytic domain domain containing protein
Os08g0500700	1.64022	1.27e-05	0.000195353	HEAT SHOCK PROTEIN 82A	3146	Similar to Heat shock protein 82
Os06g0662200	1.92372	1.28e-05	0.00019589	RICE SEED B-ZIPPER 5	1601	Basic leucine zipper (bZIP) transcription factor, Negative regulator of cold and drought stress respons
Os12g0209901	1.82409	1.3e-05	0.000198318	-	1397	Similar to NB-ARC domain containing protein, expressed
Os02g0773500	-2.13298	1.3e-05	0.000199096	-	727	Protein of unknown function DUF3464 domain containing protein
Os07g0474700	1.34297	1.31e-05	0.000199666	-	3064	Similar to cDNA, clone: J090064H24, full insert sequence
Os12g0576600	-1.2974	1.32e-05	0.000200914	PURPLE ACID PHOSPHATASE 1D	2311	Metallophosphoesterase domain containing protein
Os09g0457900	-3.46764	1.32e-05	0.000201644	ETHYLENE RESPONSE FACTOR 102	1100	AP2/ERF transcription factor, Regulation of the internode elongatio
Os03g0421400	1.17074	1.33e-05	0.000202651	-	1745	Similar to band 7 family protein
Os03g0727600	-4.06054	1.34e-05	0.00020391	ACC SYNTHASE 1	1970	ACC synthase, Ethylene biosynthesi
Os12g0236400	1.25571	1.37e-05	0.000208045	ADENYLATE KINASE A	1069	Adenylate kinase A (EC 2.7.4.3) (ATP-AMP transphosphorylase)
Os12g0131400	1.73059	1.39e-05	0.000211422	F-box protein 640	1293	Hypothetical conserved gene
Os03g0645100	1.23259	1.4e-05	0.000212063	-	2663	Similar to pyruvate dehydrogenase E1 component subunit beta
Os05g0320700	2.97011	1.41e-05	0.000214227	cinnamate 4-hydroxylase 2, C4H-like gene, Cinnamate-4-Hydroxylase like gene	1839	Similar to Cytochrome P450
Os04g0637400	-1.11877	1.42e-05	0.0002158	-	2093	Similar to PolI-like DNA polymerase
Os08g0192900	-1.19209	1.43e-05	0.000216263	RNA-binding nucleolin	2091	Nucleotide-binding, alpha-beta plait domain containing protein
Os03g0726500	1.6723	1.43e-05	0.000216757	-	2019	Protein of unknown function DUF81 domain containing protein
Os05g0360800	1.96681	1.44e-05	0.000217377	-	835	Hypothetical conserved gene
Os10g0565401	2.28712	1.44e-05	0.000217555	-	585	Hypothetical conserved gene
Os05g0126200	-1.29537	1.45e-05	0.000218754	-	858	Conserved hypothetical protein
Os07g0415200	-1.03474	1.46e-05	0.000219783	-	1103	Ribosomal protein L25/L23 domain containing protein
Os06g0218300	1.63919	1.46e-05	0.000219828	-	1701	Zinc finger, RING-type domain containing protein
Os09g0323000	1.6574	1.47e-05	0.000220791	UDP-glucose epimerase 4	1535	Similar to UDP-galactose 4-epimerase-like protein
Os08g0171700	-1.42243	1.47e-05	0.000220791	-	757	Conserved hypothetical protein
Os04g0598900	4.1063	1.47e-05	0.000221301	WALL-ASSOCIATED KINASE GENE 50	2405	Similar to Wall-associated kinase-like protein
Os03g0363800	-1.26898	1.48e-05	0.000222415	-	1157	Similar to SC35-like splicing factor SCL28, 28 kD
Os06g0641066	1.26414	1.49e-05	0.000223596	-	1533	Hypothetical protein
novel.1720	-1.19192	1.49e-05	0.000223663	-	1076	- && - && -
Os09g0481800	-1.23259	1.5e-05	0.000224256	-	857	Nitrogen-fixing NifU, C-terminal domain containing protein
Os04g0620950	1.18168	1.5e-05	0.000224261	-	3899	Hypothetical conserved gene
Os11g0161800	1.56245	1.51e-05	0.000226068	-	1425	Conserved hypothetical protein
Os07g0483500	1.25691	1.52e-05	0.000227826	-	3592	Similar to Phosphoribosyltransferase (Fragment)
Os01g0849500	1.33304	1.53e-05	0.000229	-	588	Protein of unknown function DUF3339 domain containing protein
Os11g0232100	-1.41995	1.54e-05	0.000230267	-	3573	Protein kinase, core domain containing protein
Os06g0701600	1.92535	1.55e-05	0.000230671	HIGH-AFFINITY K+ TRANSPORTER 9	1557	Monovalent cation transporter, Na+ and K+ transpor
Os04g0654500	4.09751	1.56e-05	0.000232201	-	1213	Conserved hypothetical protein
Os05g0181300	-2.52415	1.56e-05	0.000232201	-	505	Conserved hypothetical protein
Os01g0541000	-1.22891	1.56e-05	0.000232747	-	1253	Transcriptional factor B3 family protein
Os01g0170600	1.70557	1.59e-05	0.000237202	-	2806	Hypothetical conserved gene
Os10g0437000	-1.25749	1.61e-05	0.000239071	-	1730	Similar to Secondary cell wall-related glycosyltransferase family 14
Os07g0564750	2.04023	1.62e-05	0.000241465	-	605	Conserved hypothetical protein
Os12g0190200	1.2492	1.63e-05	0.00024197	-	1064	Similar to Thylakoid lumenal 29.8 kDa protein, chloroplast precursor
Os09g0491740	1.49997	1.63e-05	0.000242263	PIN likes 1	2345	Auxin efflux carrier domain containing protein
Os01g0513800	-1.63789	1.64e-05	0.00024318	-	1348	Similar to Brix domain containing protein 1 homolog
Os08g0191700	2.1491	1.64e-05	0.000243669	GLYOXALASE I-11	3363	Glyoxalase I, Abiotic stress respons
Os01g0808100	-1.13874	1.65e-05	0.000244083	b-ZIP TRANSCRIPTION FACTOR 8	3129	Similar to BZIP transcription factor
Os12g0181600	-2.7999	1.65e-05	0.000244722	amino acid permease 11B, amino acid permease 15, amino acid/auxin permease 15	1797	Amino acid transporter, transmembrane domain containing protein
Os02g0470600	2.5594	1.67e-05	0.000246282	-	3144	Similar to phosphoinositide binding
Os11g0634500	-1.12415	1.67e-05	0.000247379	-	495	40S ribosomal protein S29
Os06g0183700	-2.01821	1.69e-05	0.000249872	-	3106	Hypothetical conserved gene
Os06g0591400	2.42334	1.71e-05	0.000251853	-	774	Conserved hypothetical protein
Os07g0661550	1.62855	1.73e-05	0.000254847	-	624	Similar to PHD finger family protein
Os03g0110900	-1.95956	1.74e-05	0.000255498	-	1270	Dimeric alpha-beta barrel domain containing protein
Os01g0688300	-2.63169	1.74e-05	0.00025602	ADENOSINE PHOSPHATE ISOPENTENYLTRANSFERASE 8	1011	Similar to Isopentenyl transferase IPT8
Os04g0555600	2.1583	1.75e-05	0.000257963	-	3857	Similar to WD-40 repeat family protein / beige-related
novel.857	-1.00481	1.76e-05	0.000257963	-	1611	- && sp|Q6XBF8|CDR1_ARATH Aspartic proteinase CDR1 OS=Arabidopsis thaliana OX=3702 GN=CDR1 PE=1 SV=1 && -
Os03g0638200	1.47037	1.76e-05	0.000258467	-	2410	Similar to Major facilitator superfamily protein, expressed
Os07g0481400	1.05551	1.77e-05	0.000259833	-	3445	NB-ARC domain containing protein
Os12g0575000	-1.1718	1.79e-05	0.000261936	-	851	Protein of unknown function DUF1118 family protein
Os09g0471000	-5.8489	1.83e-05	0.000267271	-	2575	Similar to cupin, RmlC-type
Os07g0131500	3.10847	1.84e-05	0.000268923	-	1911	Similar to lectin-like receptor kinase 7
Os08g0375800	1.26644	1.9e-05	0.000276666	-	2404	Pentatricopeptide repeat domain containing protein
Os06g0319366	2.94243	1.9e-05	0.000277126	-	225	Hypothetical genes
Os07g0569600	-1.59739	1.9e-05	0.000277126	-	818	Chaperonin-like RbcX domain containing protein
Os04g0675200	1.19241	1.9e-05	0.00027758	-	3927	Similar to H0103C06.6 protein
Os04g0688300	2.12054	1.91e-05	0.00027758	class III peroxidase 61, Peroxidase 2	1299	Haem peroxidase, plant/fungal/bacterial family protein
Os03g0757000	2.09772	1.91e-05	0.000278256	-	1359	UDP-glucuronosyl/UDP-glucosyltransferase domain containing protein
Os08g0507702	-1.2791	1.91e-05	0.000278256	-	1751	Cytochrome P450 family protein
Os12g0105700	1.1524	1.95e-05	0.000283509	-	1908	Bacterial surface antigen (D15) family protein
Os02g0558100	-1.23728	1.96e-05	0.000284351	CYSTATHIONINE B-SYNTHASE DOMAIN CONTAINING CHLORIDE CHANNEL PROTEIN 3	3083	Similar to Chloride channel (Fragment)
Os11g0109700	2.21402	1.97e-05	0.000286684	-	2143	Protein of unknown function Cys-rich family protein
Os07g0603500	-1.10074	1.98e-05	0.000287166	-	1337	Peptidase A1 domain containing protein
Os03g0831100	-1.32796	1.98e-05	0.000287199	-	2279	Armadillo-like helical domain containing protein
Os06g0686500	-3.18001	1.99e-05	0.000288878	-	2725	Peptidase M3A and M3B, thimet/oligopeptidase F domain containing protein
Os01g0688600	-1.2229	2e-05	0.000290051	-	1086	Protein of unknown function DUF1639 family protein
Os06g0637400	2.5433	2.02e-05	0.000291959	C-TERMINALLY ENCODED PEPTIDE 15	1902	Conserved hypothetical protein
Os08g0562300	1.71257	2.02e-05	0.000292183	-	1444	Zinc finger, C2H2-type domain containing protein
Os04g0337500	-2.77907	2.04e-05	0.000294341	-	1446	Aldo/keto reductase family protein
Os03g0296300	-1.27464	2.04e-05	0.000294439	-	1211	Similar to mitochondrial import inner membrane translocase subunit tim22
Os11g0672400	3.22433	2.06e-05	0.000297637	-	2682	Calponin homology domain domain containing protein
Os03g0178100	1.47562	2.09e-05	0.000300463	HEAVY METAL ATPASE 8	2715	Similar to Copper-translocating P-type ATPase family protein, expressed
Os03g0149200	1.2076	2.09e-05	0.000300602	-	819	HR-like lesion-inducer family protein
Os08g0474000	-3.87757	2.09e-05	0.000301197	ETHYLENE RESPONSE FACTOR 104	834	Similar to AP2 domain containing protein RAP2.6 (Fragment)
Os08g0428100	1.64353	2.1e-05	0.000301597	F-box protein 445	1753	Hypothetical conserved gene
Os11g0156401	2.45886	2.13e-05	0.000306547	OVATE family protein 26, ovate family protein 29, OVATE-domain containing protein 29	1314	Protein of unknown function DUF623, plant domain containing protein
Os04g0109100	6.39941	2.14e-05	0.000307453	RECEPTOR-LIKE CYTOPLASMIC KINASE 125	2317	Concanavalin A-like lectin/glucanase domain containing protein
Os07g0601900	1.8992	2.17e-05	0.000311036	-	1708	Similar to NADPH HC toxin reductase (Fragment)
Os05g0312000	1.38325	2.18e-05	0.000313171	Mediator 5_1	4487	Hypothetical conserved gene
Os05g0475300	1.18537	2.18e-05	0.000313171	-	2239	VHS domain containing protein
Os10g0568900	2.35212	2.19e-05	0.000313636	-	1650	Similar to Catalytic/ hydrolase
Os07g0673200	1.45624	2.19e-05	0.000314009	nitrogen limitation adaptation 1	1693	RING-type E3 ubiquitin-ligase, Maintenance of phosphate homeostasis via degradation of phosphate transporter
Os10g0493900	-1.4304	2.19e-05	0.000314113	-	979	Protein of unknown function DUF6, transmembrane domain containing protein
Os02g0553000	5.26938	2.2e-05	0.000314493	-	1715	Protein kinase, catalytic domain domain containing protein
Os03g0678800	-2.00914	2.2e-05	0.000314493	-	1245	Glycosyl transferase, family 8 protein
Os09g0266600	-1.63652	2.21e-05	0.000315258	Bric-a-Brac, Tramtrack, Broad Complex BTB domain with non-phototropic hypocotyl 3 NPH3 domain 18, BTB domain with non-phototropic hypocotyl 3 domain 18	1580	NPH3 domain containing protein
Os11g0216000	1.55619	2.22e-05	0.000317253	-	1971	Pyruvate kinase family protein
Os10g0544950	2.64496	2.22e-05	0.0003173	-	1047	Hypothetical gene
Os02g0117500	1.22245	2.23e-05	0.000317588	Glutamate receptor homolog 3.1, GLUTAMATE RECEPTOR-LIKE 3.2	3321	Similar to Glutamate receptor 3.3 precursor (Ligand-gated ion channel 3.3)
Os09g0535900	1.02814	2.23e-05	0.000317588	-	1477	Similar to Ki1 protein
Os02g0782900	-4.1102	2.26e-05	0.000321639	-	560	Conserved hypothetical protein
Os07g0117300	4.72744	2.26e-05	0.000321814	-	1579	NB-ARC domain containing protein
Os02g0168100	1.57428	2.27e-05	0.000322377	4-hydroxyphenylpyruvate dioxygenase, p-hydroxyphenylpyruvate dioxygenase	984	Similar to 4-hydroxyphenylpyruvate dioxygenase
Os03g0747900	1.66768	2.27e-05	0.000322707	Myosin XIE, Myosin class XI E	5107	Similar to Myosin heavy chain class XI E1 protein
Os12g0571000	2.64502	2.29e-05	0.00032441	METALLOTHIONEIN 1G	502	Metallothionein-like protein type 1
Os01g0114300	1.52806	2.3e-05	0.000326337	RECEPTOR-LIKE CYTOPLASMIC KINASE 6	3392	Similar to Receptor-like protein kinase (Fragment)
Os05g0443300	1.04311	2.32e-05	0.000328842	-	2604	Similar to predicted protein
Os03g0244700	1.38362	2.32e-05	0.000328842	-	2279	Armadillo-like helical domain containing protein
Os03g0591300	-1.49394	2.33e-05	0.000329901	basic helix-loop-helix protein 140	1814	Helix-loop-helix DNA-binding domain containing protein
Os01g0703400	1.26357	2.33e-05	0.000329966	farnesyl diphosphate synthase 1, farnesyl diphosphate synthase, FDP synthase	1332	Similar to Farnesyl pyrophosphate synthetase (FPP synthetase) (FPS) (Farnesyl diphosphate synthetase) [Includes: Dimethylallyltranstransferase (EC 2.5.1.1); Geranyltranstransferase (EC 2.5.1.10)]
Os04g0643800	-3.35863	2.33e-05	0.000329978	-	620	Similar to H0306F03.11 protein
Os02g0736400	1.29727	2.39e-05	0.000337189	dihydroorotate dehydrogenase 1	1456	Aldolase-type TIM barrel domain containing protein
Os03g0218300	1.52207	2.39e-05	0.000337836	-	2049	Conserved hypothetical protein
Os04g0664600	4.02385	2.4e-05	0.000338437	AHT1	1350	Similar to H1005F08.3 protein
Os12g0502800	1.2676	2.4e-05	0.000339006	-	2119	Similar to Ureide permease 2
Os03g0405900	1.57098	2.42e-05	0.00034105	-	2067	Hypothetical conserved gene
Os09g0532000	1.67781	2.44e-05	0.00034325	STAY GREEN LEAF	1376	Senescence-inducible chloroplast protein, Activation of the chlorophll-degrading pathway during leaf senescenc
novel.958	-1.21743	2.45e-05	0.000344375	-	1427	- && - && -
Os12g0616900	1.34234	2.47e-05	0.000348223	-	1415	Similar to Pyruvate dehydrogenase E1 beta subunit (Fragment)
Os02g0767200	1.79984	2.48e-05	0.00034905	-	1781	Lipase, class 3 family protein
Os01g0618900	-1.87159	2.49e-05	0.000350364	-	1152	Similar to Polygalacturonase
Os03g0153500	2.05147	2.5e-05	0.000350887	-	987	Similar to FAD binding domain containing protein, expressed
Os04g0635700	-1.15202	2.51e-05	0.000352867	-	889	Aldehyde dehydrogenase, conserved site domain containing protein
Os01g0728150	-2.14329	2.52e-05	0.000353631	-	723	Similar to HVA22F (HVA22-LIKE PROTEIN F)
Os11g0181800	2.20984	2.52e-05	0.000353672	-	1408	Similar to Short-chain dehydrogenase Tic32
Os03g0571800	2.34113	2.54e-05	0.000355245	-	570	Hypothetical protein
novel.541	-1.55403	2.54e-05	0.000355293	-	4137	- && - && -
Os02g0631601	1.60947	2.54e-05	0.000355439	-	645	Similar to predicted protein
Os05g0499800	1.71342	2.59e-05	0.000361391	-	2211	UDP-glucuronosyl/UDP-glucosyltransferase family protein
Os02g0120500	-1.98783	2.6e-05	0.000362629	TAPETUM DEGENERATION RETARDATION	2155	Basic helix-loop-helix (bHLH) transcription factor, Tapetum development and degeneratio
Os12g0556400	-1.17394	2.61e-05	0.000363716	-	1573	Similar to GAG1At protein
novel.922	-1.83006	2.63e-05	0.000366894	-	884	- && - && -
Os08g0546800	5.35325	2.64e-05	0.000367734	HEAT STRESS TRANSCRIPTION FACTOR B2B	1498	Similar to Heat stress transcription factor B-2b
Os04g0651000	3.05757	2.64e-05	0.000367734	class III peroxidase 57	1364	Similar to Peroxidase
Os03g0685700	1.81494	2.69e-05	0.000372823	-	2606	Conserved hypothetical protein
Os03g0184300	-1.22506	2.69e-05	0.000373779	-	2340	Conserved hypothetical protein
Os10g0481500	4.45155	2.7e-05	0.000373779	FLOT1	1463	Similar to Flotillin-like protein 1
Os06g0499100	2.33268	2.7e-05	0.000373779	-	591	Hypothetical conserved gene
Os01g0901600	1.94569	2.72e-05	0.000376268	acyl-CoA synthetase 6	2036	Similar to 4-coumarate--CoA ligase-like 6
Os10g0580800	-1.59621	2.72e-05	0.000376268	CHLOROPLAST PROTEASE 4	1125	Similar to NClpP4 (Fragment)
Os12g0635700	2.85929	2.74e-05	0.00037909	-	1164	Similar to GNS1/SUR4 membrane protein
Os03g0107600	-1.50377	2.75e-05	0.000379972	-	2584	Similar to H0716A07.6 protein
Os01g0101700	1.38887	2.75e-05	0.000379972	DnaJ domain protein C1, rice DJC26 homolog	879	Similar to chaperone protein dnaJ 20
Os02g0571800	3.29173	2.76e-05	0.000381164	ENT-KAURENE SYNTHASE 6	2466	Terpene synthase-like domain containing protein
Os11g0150400	-2.58713	2.78e-05	0.000383464	-	1052	Stress responsive alpha-beta barrel domain containing protein
Os02g0325600	-1.79383	2.8e-05	0.000385197	NITRATE-INDUCIBLE, GARP-TYPE TRANSCRIPTIONAL REPRESSOR 1	1691	Nitrate-inducible and autorepressible transcriptional repressor, Nitrogen respons
Os06g0102800	1.26483	2.81e-05	0.000386839	-	4028	SNF2-related domain containing protein
Os11g0602500	-1.3938	2.82e-05	0.000388091	-	823	Similar to 40S ribosomal protein S9
Os01g0930950	1.50834	2.83e-05	0.000388514	-	327	NAD(P)-binding domain domain containing protein
Os03g0279600	-1.6174	2.83e-05	0.00038899	-	1065	Conserved hypothetical protein
Os11g0155100	1.97266	2.84e-05	0.000389429	F-box protein 568	1396	Similar to F-box domain containing protein
Os06g0165900	-2.22574	2.87e-05	0.000393359	-	642	Conserved hypothetical protein
Os03g0781100	1.86194	2.88e-05	0.00039528	-	2458	Pentatricopeptide repeat domain containing protein
Os09g0133600	1.29183	2.89e-05	0.000396616	PAP2	1248	Fibrillin-like protein
Os07g0677500	4.74698	2.91e-05	0.000398812	PEROXIDASE 3006	1318	Similar to Peroxidase precursor (EC 1.11.1.7)
Os12g0514600	-1.21373	2.92e-05	0.000398812	-	924	Sterile alpha motif homology domain containing protein
Os02g0653400	1.09966	2.92e-05	0.000399539	-	1563	Similar to OSIGBa0101C23.8 protein
Os10g0456800	-1.02739	2.94e-05	0.000401144	DST Co-activator 1	1571	CHY zinc finger protein, Transcriptional co-activator of DST (Drought and Salt Tolerance: zinc finger transcription factor gene), Drought and salt tolerance, Stomatal aperture contro
Os01g0846300	1.49482	2.94e-05	0.000401144	protein phosphatase 15, protein phosphatase 2C09, protein phosphatase 2C9, protein phosphatase 2C 9	1878	Similar to Protein phosphatase 2C
Os05g0100600	1.61527	2.99e-05	0.000407589	-	3031	Similar to aminophospholipid ATPase
Os04g0527700	1.53	2.99e-05	0.0004082	MIA40	854	CHCH domain containing protein
Os05g0499400	-1.54556	3.02e-05	0.000411635	class III peroxidase 75	1548	Haem peroxidase family protein
novel.1289	-1.3017	3.03e-05	0.000412694	-	2257	- && - && -
Os03g0229801	-2.885	3.05e-05	0.000414634	-	782	Conserved hypothetical protein
Os04g0683900	-1.77355	3.06e-05	0.000416068	-	2984	Protein of unknown function DUF296 domain containing protein
Os10g0462100	-1.30493	3.07e-05	0.000416587	-	568	Conserved hypothetical protein
Os06g0185500	5.5385	3.07e-05	0.00041696	HYDROXYCINNAMOYLTRANSFERASE 4	1363	Transferase family protein
Os12g0426750	-1.13684	3.09e-05	0.000419028	-	3119	Conserved hypothetical protein
Os02g0646200	-2.29158	3.11e-05	0.000422144	B-box-containing protein 6	1198	Zinc finger, B-box domain containing protein
Os03g0340001	-1.51248	3.12e-05	0.000422217	-	1645	Uroporphyrinogen decarboxylase (URO-D) domain containing protein
Os12g0568900	2.29562	3.14e-05	0.000425263	-	1026	Thaumatin, pathogenesis-related family protein
Os04g0450800	-1.0188	3.15e-05	0.000426052	Histone H3.2A, H3.2-type H3 protein A	2414	Similar to Histone H3
Os03g0219400	-1.2247	3.16e-05	0.000427572	-	2150	Glycoside hydrolase, family 20 protein
Os10g0496000	1.09052	3.17e-05	0.000429123	DNA BINDING WITH ONE FINGER 27	1405	Zinc finger, Dof-type family protein
Os02g0720600	2.31383	3.22e-05	0.000434356	-	1735	Peptidase A1 domain containing protein
Os01g0264700	1.00739	3.23e-05	0.000436381	-	1562	Cellular retinaldehyde binding/alpha-tocopherol transport family protein
Os04g0423100	-1.9658	3.23e-05	0.000436512	-	1366	Monooxygenase, FAD-binding domain containing protein
Os04g0193950	1.26662	3.26e-05	0.000439632	-	2490	Disease resistance protein domain containing protein
Os09g0287000	-3.56749	3.26e-05	0.00043969	SUBMERGENCE 1B	1107	Similar to Ethylene-responsive transcription factor 5 (Ethylene-responsive element binding factor 5) (EREBP-5) (AtERF5)
Os03g0294800	-2.21177	3.26e-05	0.00043969	-	1968	Similar to Ser-thr protein kinase (Fragment)
Os12g0169000	1.37774	3.31e-05	0.000445683	-	2058	Similar to Amidase family protein, expressed
Os12g0578000	-1.27694	3.33e-05	0.000447586	-	2553	Conserved hypothetical protein
Os02g0257300	-1.32117	3.33e-05	0.000447963	SULFURTRANSFERASE 12	1398	Rhodanese-like domain containing protein
Os04g0394500	-1.10041	3.34e-05	0.00044882	RPC53 of Pol III complex, RPC53 of RNA polymerase III	901	Similar to H0718E12.6 protein
Os04g0196200	-3.11239	3.35e-05	0.00045014	-	1591	Winged helix repressor DNA-binding domain containing protein
Os06g0494400	1.34107	3.36e-05	0.000450875	-	1852	Multi antimicrobial extrusion protein MatE family protein
Os06g0142300	-1.57091	3.36e-05	0.000451271	early nodulin 93 gene	580	Early nodulin 93 ENOD93 protein family protein
Os09g0502000	-1.25246	3.38e-05	0.000453003	rpL32_9.3	656	Similar to Ribosomal L32
Os11g0684700	1.43165	3.38e-05	0.000453003	-	3241	Similar to NB-ARC domain containing protein, expressed
novel.989	-1.39778	3.4e-05	0.000455039	-	874	- && - && -
Os03g0271400	-1.48235	3.43e-05	0.000458441	-	1580	Armadillo-like helical domain containing protein
Os06g0680500	1.21119	3.45e-05	0.0004615	Glutamate receptor homolog 3.5, GLUTAMATE RECEPTOR-LIKE 3.3	3186	Similar to Glutamate receptor 3.4 precursor (Ligand-gated ion channel 3.4) (AtGLR4). Splice isoform 2
Os02g0574000	-2.10274	3.46e-05	0.000461908	-	1355	Similar to Monosaccharide transporter 1
Os02g0775300	1.19853	3.49e-05	0.000465019	-	902	Conserved hypothetical protein
Os06g0601000	-1.08597	3.5e-05	0.000466211	-	1206	Homeodomain-like containing protein
Os02g0132500	-1.31221	3.54e-05	0.000471427	b-ZIP TRANSCRIPTION FACTOR 14	1503	Similar to Common plant regulatory factor 7
Os03g0655700	-1.36952	3.55e-05	0.000471823	-	1540	Similar to 3-isopropylmalate dehydrogenase 2
Os10g0563550	-1.31226	3.55e-05	0.000471823	-	449	Similar to Protein kinase domain containing protein, expressed
Os01g0206300	6.65912	3.57e-05	0.000473893	CALCINEURIN B-LIKE PROTEIN-INTERACTING PROTEIN KINASE 13	1536	Similar to CBL-interacting protein kinase 18
Os05g0402851	2.01711	3.57e-05	0.000474034	-	1710	Hypothetical protein
Os06g0562300	-1.30337	3.59e-05	0.000476134	-	1638	Similar to BEL1-type homeodomain protein
Os09g0460500	1.30747	3.59e-05	0.000476187	-	1208	Lipase, GDXG, active site domain containing protein
Os02g0756600	4.13988	3.6e-05	0.000477898	-	1193	Similar to Phi-1 protein
Os11g0427700	3.73568	3.65e-05	0.000483167	-	1923	Xanthine/uracil/vitamin C permease family protein
Os08g0544250	6.59257	3.66e-05	0.000483966	-	1064	Hypothetical gene
Os08g0115800	1.10271	3.66e-05	0.000484074	NAC DOMAIN-CONTAINING PROTEIN 29	1425	No apical meristem (NAM) protein domain containing protein
Os01g0121300	-1.6481	3.66e-05	0.000484074	-	2052	Conserved hypothetical protein
Os04g0395800	2.67567	3.66e-05	0.000484074	TIFY GENE 9	919	Tify domain containing protein
Os05g0207500	-1.32899	3.7e-05	0.00048859	GSK3/SHAGGY-Like Kinase 2, GSK3/SHAGGY-LIKE KINASE2	1863	GSK3/SHAGGY-like kinase, Brassinosteroid signalin
Os11g0117300	3.32842	3.7e-05	0.000488645	-	392	Conserved hypothetical protein
Os04g0630400	2.65133	3.71e-05	0.00048912	-	1418	NAD(P)-binding domain containing protein
Os04g0613500	-4.53014	3.71e-05	0.000489172	-	315	Similar to 40S ribosomal protein S11
Os04g0442000	1.09623	3.71e-05	0.000489348	AUXIN RESPONSE FACTOR 9	2969	Similar to Auxin response factor 2 (ARF1-binding protein) (ARF1-BP)
Os02g0736200	1.28768	3.72e-05	0.00048985	RNA-DEPENDENT RNA POLYMERASE 1	3595	RNA-dependent RNA polymerase, Regulation of endogenous genes through smRNA-mediated pathways involving DNA methylatio
Os01g0307624	3.32187	3.74e-05	0.000491759	-	2423	Conserved hypothetical protein
Os02g0741500	2.08873	3.75e-05	0.000492816	-	2471	Ribbon-helix-helix domain containing protein
Os12g0105962	1.81123	3.75e-05	0.000493403	-	3007	Hypothetical protein
Os01g0857500	-1.52058	3.76e-05	0.000493497	-	1394	Xanthine/uracil/vitamin C permease family protein
Os09g0478600	-1.11487	3.77e-05	0.000494785	-	609	Zinc finger, RING/FYVE/PHD-type domain containing protein
Os02g0103900	-1.15474	3.78e-05	0.000495618	-	2431	U3 small nucleolar RNA-associated protein 6 domain containing protein
Os11g0306400	-5.16958	3.79e-05	0.000497749	-	1264	Similar to Herbicide safener binding protein
Os02g0242900	1.55548	3.81e-05	0.000499363	-	1179	Similar to hydroquinone glucosyltransferase
Os05g0145100	6.38597	3.81e-05	0.000499363	-	819	Conserved hypothetical protein
Os02g0197600	-1.90904	3.82e-05	0.000500436	-	1198	Chlorophyll a/b-binding protein type III (Fragment)
Os04g0415600	-2.16743	3.86e-05	0.000504563	COPPER TRANSPORTER 4	756	Similar to H0622F05.9 protein
Os12g0609025	2.44391	3.86e-05	0.000504563	-	999	Conserved hypothetical protein
Os04g0600200	1.43996	3.86e-05	0.000504563	ALTERNATIVE OXIDASE 1A	1471	Homodimeric diiron-carboxylate protein, Cyanide-resistant respiration in mitochondria, Reactive oxygen species (ROS) scavengin
Os08g0101800	1.10756	3.86e-05	0.000504836	-	2479	Protein of unknown function DUF821, CAP10-like family protein
Os09g0563200	1.84775	3.87e-05	0.000505493	HIGH-AFFINITY POTASSIUM(K+) TRANSPORTER 18	2892	Similar to Potassium transporter 11 (AtPOT11)
novel.1738	-1.34581	3.87e-05	0.000505493	-	1627	- && - && -
Os09g0570300	1.13319	3.87e-05	0.000505493	-	1252	Similar to Short-chain dehydrogenase Tic32
Os02g0182850	1.07853	3.88e-05	0.000506621	-	564	Hypothetical conserved gene
Os07g0412400	-1.03739	3.9e-05	0.000507487	-	894	Similar to Adenylate kinase isoenzyme 6 (EC 2.7.4.3) (ATP-AMP transphosphorylase 6)
Os04g0445700	-1.78681	3.9e-05	0.000507696	-	1906	Similar to OSIGBa0140O07.8 protein
Os07g0635300	1.33203	3.91e-05	0.000508324	-	1873	Similar to Cytochrome P450
Os08g0203300	1.49491	3.94e-05	0.000511981	-	3549	Similar to SHR5-receptor-like kinase (Fragment)
Os03g0349200	-1.34458	3.98e-05	0.000517091	CYCLIN-DEPENDENT KINASE C;2, C-type cyclin-dependent kinase 2, Cyclin-dependent kinase C-2	2206	Similar to transposon protein
Os04g0517000	1.73957	3.98e-05	0.000517091	-	923	Similar to OSIGBa0145M07.3 protein
Os09g0527500	-4.10027	4.02e-05	0.000521516	-	1197	Similar to MEG5
Os01g0854000	2.1024	4.02e-05	0.000521516	-	2094	Similar to AER
Os04g0182600	1.26833	4.04e-05	0.000522917	-	1623	Similar to predicted protein
Os12g0175400	5.72939	4.04e-05	0.000523182	R2R3-MYB	1027	Similar to OSMYB2
Os05g0392000	-1.07588	4.04e-05	0.000523182	-	666	Conserved hypothetical protein
Os01g0289600	1.4119	4.06e-05	0.000525025	WRKY GENE 9	1263	Similar to WRKY transcription factor 28
Os06g0557600	-1.31132	4.06e-05	0.000525106	-	694	Hypothetical protein
Os06g0603000	1.11534	4.07e-05	0.000526588	PHOTOSENSITIVITY 5	1330	Heme-oxygenase, Phytochrome chromophore biosynthesis, Nitric oxide- and auxin-induced lateral root formatio
Os09g0542600	-1.45068	4.08e-05	0.000526765	-	817	Similar to RING-H2 finger protein ATL1I
Os07g0489000	6.52922	4.08e-05	0.000526849	GPI-anchored non-specific lipid transfer protein 20, type G nsLTP 20, type G non-specific lipid transfer protein 20	799	Plant lipid transfer protein/Par allergen family protein
Os03g0292100	-1.62287	4.1e-05	0.000529045	protein phosphatase 2C32, protein phosphatase 2C 32, protein phosphatase 50	1704	Hypothetical conserved gene
Os03g0370500	-1.44914	4.11e-05	0.000529576	-	2185	Similar to H/ACA ribonucleoprotein complex subunit 4 (EC 5.4.99.-) (Nucleolar protein NAP57 homolog) (Nopp-140 associated protein of 57 kDa homolog) (AtNAP57)
Os12g0583500	-1.19182	4.16e-05	0.000535657	-	4743	BTB domain containing protein
Os09g0469300	1.58425	4.16e-05	0.000535933	UCLACYANIN-LIKE PROTEIN 31	966	Cupredoxin domain containing protein
Os06g0622800	-1.01839	4.17e-05	0.000536806	-	2680	Armadillo-type fold domain containing protein
Os07g0168600	-1.21344	4.2e-05	0.000540731	-	2203	Similar to 3-glucanase
Os04g0677033	-1.31377	4.21e-05	0.000541802	-	536	Similar to H0402C08.3 protein
Os04g0679000	1.9724	4.24e-05	0.000544202	-	1155	Similar to H0801D08.9 protein
Os07g0578333	1.95604	4.25e-05	0.000545228	-	759	Conserved hypothetical protein
Os02g0682700	-1.38152	4.25e-05	0.000545275	-	393	Similar to protein binding protein
Os05g0509300	-1.04699	4.26e-05	0.000545983	-	2745	Pseudouridine synthase, TruD domain containing protein
Os05g0537700	4.57974	4.27e-05	0.000547358	Os_F0659	1517	Protein of unknown function DUF295 family protein
Os07g0586100	3.31795	4.28e-05	0.000547358	GDSL ESTERASE/LIPASE PROTEIN 91	1438	Similar to Esterase precursor (EC 3.1.1.-) (Early nodule-specific protein homolog) (Latex allergen Hev b 13)
Os04g0518400	2.01979	4.28e-05	0.000547908	Phenylalanine ammonia-lyase 07	2549	Similar to Phenylalanine ammonia-lyase (Fragment)
Os02g0151800	-1.7124	4.29e-05	0.000548322	-	3655	Similar to Ca2+/calmodulin-dependent protein kinase phosphatase
Os10g0167250	-1.30232	4.35e-05	0.000555323	-	1080	Similar to Cytochrome P450 CYP76H18
Os12g0636400	3.05106	4.37e-05	0.000557369	-	1215	Similar to Epoxide hydrolase 2
Os05g0413400	1.19647	4.39e-05	0.00055908	-	1082	Similar to Isopentenyl diphosphate isomerase 1
Os11g0265900	1.55067	4.39e-05	0.00055908	-	4084	Conserved hypothetical protein
Os04g0339800	2.86263	4.39e-05	0.00055908	-	408	Similar to predicted protein
Os07g0103100	1.04286	4.39e-05	0.00055908	Glutamate receptor homolog 3.6, GLUTAMATE RECEPTOR-LIKE 3.4	3647	Similar to Glutamate receptor 3.4 precursor (Ligand-gated ion channel 3.4) (AtGLR4). Splice isoform 2
Os05g0180500	-1.65191	4.4e-05	0.000559657	-	1539	Hypothetical conserved gene
Os04g0453500	1.80502	4.4e-05	0.000559862	-	3078	Conserved hypothetical protein
Os01g0186900	-2.57171	4.41e-05	0.000560609	-	1697	Similar to cDNA clone:001-117-G12, full insert sequence
Os02g0496100	1.32976	4.44e-05	0.000563932	HEAT STRESS TRANSCRIPTION FACTOR A5	1711	Heat shock factor (HSF)-type, DNA-binding domain containing protein
Os10g0553800	1.00316	4.49e-05	0.000569753	-	1758	Flavin-containing monooxygenase FMO family protein
Os08g0509100	3.1368	4.49e-05	0.00056997	LIPOXYGENASE 8	3272	Similar to Lipoxygenase, chloroplast precursor (EC 1.13.11.12)
Os12g0105600	1.30164	4.51e-05	0.000571201	-	1426	Similar to Phosphate starvation regulator protein (Regulatory protein of P- starvation acclimation response Psr1)
novel.1758	-1.4415	4.51e-05	0.000571201	-	3310	- && sp|Q7XFU9|Y1030_ORYSJ B3 domain-containing protein Os10g0323000 OS=Oryza sativa subsp. japonica OX=39947 GN=Os10g0323000 PE=2 SV=1 && -
Os10g0572500	1.69564	4.54e-05	0.000575046	-	2419	Zinc finger, RING/FYVE/PHD-type domain containing protein
Os01g0921300	-1.01176	4.55e-05	0.000576423	-	1863	Exostosin-like family protein
Os08g0357300	1.52338	4.57e-05	0.00057777	b-ZIP TRANSCRIPTION FACTOR 65	2204	Conserved hypothetical protein
Os01g0228400	1.54642	4.58e-05	0.000578816	-	2449	Pentatricopeptide repeat domain containing protein
Os01g0793900	-2.43107	4.61e-05	0.000581631	-	757	Conserved hypothetical protein
Os06g0472000	1.35336	4.61e-05	0.000581918	Methionine sulfoxide reductase B1, Methionine sulfoxide reductase B1.1, peptide methionine sulfoxide reductase	1297	Methionine sulphoxide reductase B domain containing protein
Os11g0505300	-1.56271	4.62e-05	0.000583226	sulfotransferase 1, RSV (Rice stripe virus) resistance quantitative trait locus on chromosome 11	1222	Sulfotransferase, Resistance to rice stripe viru
Os03g0146400	1.45411	4.64e-05	0.000585586	Pheophorbide a oxygenase	2098	Pheophorbide a oxygenase, Leaf senescence, Wound response
Os03g0633900	-1.08377	4.66e-05	0.000587221	-	1206	Nucleic acid-binding, OB-fold-like domain containing protein
Os04g0387600	-1.40156	4.71e-05	0.00059341	-	504	Similar to OSIGBa0075F02.3 protein
Os03g0375900	1.35448	4.71e-05	0.000593703	OsLAT4	1986	Amino acid/polyamine transporter I family protein
Os04g0490800	1.00432	4.75e-05	0.000597441	4-nitrophenylphosphatase 1	1374	Haloacid dehalogenase-like hydrolase domain containing protein
novel.103	-1.53466	4.82e-05	0.000604843	-	767	- && sp|Q94F40|GDL9_ARATH GDSL esterase/lipase At1g28600 OS=Arabidopsis thaliana OX=3702 GN=At1g28600 PE=2 SV=1 && -
Os05g0386000	1.66662	4.82e-05	0.000605246	-	4067	Similar to Root determined nodulation 1
Os11g0558900	2.41189	4.84e-05	0.000608003	-	3198	Leucine-rich repeat, N-terminal domain containing protein
Os04g0675101	2.53725	4.85e-05	0.000608686	-	7160	ATPase-like, ATP-binding domain domain containing protein
Os06g0304500	-1.20638	4.87e-05	0.000610281	-	3215	RNA-binding, CRM domain domain containing protein
Os07g0549800	-1.26724	4.88e-05	0.000612065	-	768	Similar to RGP-3 (Fragment)
Os08g0461300	-1.03979	4.9e-05	0.000612904	F-box protein 452	2529	Cyclin-like F-box domain containing protein
Os05g0446550	-1.24779	4.9e-05	0.00061373	REPRESSOR OF SILENCING 1d	330	Similar to DNA glycosylase/lyase 701
Os02g0469000	-1.07196	4.94e-05	0.000618209	-	839	Conserved hypothetical protein
Os06g0158900	1.31808	4.95e-05	0.000619194	MULTIDRUG RESISTANCE-ASSOCIATED PROTEIN 15	4538	Similar to Multidrug-resistance associated protein 3
Os07g0235800	-1.07175	4.96e-05	0.000619389	SUPERNUMERARY BRACT GENE	2000	AP2 domain containing transcription factor, Control of inflorescence architecture, Floral meristem establishmen
Os02g0514326	2.4085	4.98e-05	0.000621747	-	2754	Hypothetical protein
Os09g0258000	1.26601	5.01e-05	0.000624586	-	2330	Cellular retinaldehyde-binding/triple function, C-terminal domain containing protein
Os05g0519800	-1.18114	5.04e-05	0.000627853	-	1218	Integrase, N-terminal zinc-binding domain-like domain containing protein
Os02g0613900	2.95294	5.04e-05	0.000627853	-	1110	Similar to Adenine phosphoribosyltransferase 2 (EC 2.4.2.7) (APRT)
Os02g0115600	-1.66764	5.05e-05	0.000628525	-	2729	S1, RNA binding domain containing protein
Os04g0583900	1.64994	5.13e-05	0.000637787	LATE ELONGATED HYPOCOTYL	2013	Similar to LHY protein
Os06g0671000	-2.38996	5.14e-05	0.000638809	HIGH-AFFINITY POTASSIUM(K+) TRANSPORTER 13	2750	Similar to Potassium transporter 1 (AtPOT1) (AtKUP1) (AtKT1)
Os08g0268000	-1.51236	5.14e-05	0.000638809	-	964	Conserved hypothetical protein
Os11g0594000	2.0027	5.15e-05	0.000639654	-	1837	Sugar/inositol transporter domain containing protein
Os02g0482400	-1.85264	5.15e-05	0.000639654	ORNITHINE DECARBOXYLASE B	1585	Similar to Ornithine decarboxylase (EC 4.1.1.17
novel.1136	1.50278	5.22e-05	0.000647212	-	1622	- && sp|Q5GJ59|TPS7_MAIZE Tau-cadinol synthase OS=Zea mays OX=4577 GN=TPS7 PE=1 SV=1 && PF01397:Terpene synthase, N-terminal domain|PF03936:Terpene synthase family, metal binding domain
Os03g0656800	1.71588	5.23e-05	0.00064771	-	2559	Similar to 3-glucanase
Os02g0467000	5.30655	5.24e-05	0.000648762	cytochrome P450, CINNAMATE-4-HYDROXYLASE	1806	Similar to trans-cinnamate 4-monooxygenase
Os05g0180700	-1.51259	5.32e-05	0.000657882	-	719	Conserved hypothetical protein
Os10g0555600	-2.78955	5.36e-05	0.000662321	BETA-EXPANSIN 6	1261	Beta-expansin precursor
Os04g0423200	-2.49634	5.37e-05	0.000663213	-	1063	Conserved hypothetical protein
Os12g0512100	3.27017	5.4e-05	0.000667487	-	1945	Sugar/inositol transporter domain containing protein
Os01g0649200	1.22286	5.42e-05	0.000669158	GDSL ESTERASE/LIPASE PROTEIN 18	541	Similar to Esterase
Os01g0798800	2.17483	5.42e-05	0.000669164	-	2126	Protein of unknown function DUF594 family protein
Os07g0490500	-1.61074	5.45e-05	0.000672572	-	1199	Xanthine/uracil/vitamin C permease family protein
Os06g0646100	-1.48802	5.47e-05	0.000673399	-	665	Conserved hypothetical protein
Os09g0407950	1.71584	5.47e-05	0.000673399	-	3369	Similar to transducin family protein / WD-40 repeat family protein
Os11g0244100	6.56629	5.48e-05	0.000674851	-	1501	Transferase family protein
Os03g0410100	-1.29517	5.5e-05	0.000676692	-	1831	Similar to cDNA clone:J033024M21, full insert sequence
Os06g0703500	1.2277	5.51e-05	0.000677817	RICE SQUAMOSA PROMOTER-BINDING-LIKE 12	2757	Similar to SBP-domain protein 5 (Fragment)
novel.59	1.13286	5.53e-05	0.00067977	-	1757	- && sp|B8AA76|LISC1_ORYSI Lipoyl synthase 1, chloroplastic OS=Oryza sativa subsp. indica OX=39946 GN=LIP1P-1 PE=3 SV=2 && PF04055:Radical SAM superfamily
Os10g0508700	-1.42263	5.55e-05	0.000681579	-	1229	Pectinesterase inhibitor domain containing protein
Os06g0149100	-1.22603	5.58e-05	0.000684298	GDSL ESTERASE/LIPASE PROTEIN 75	1589	Similar to mRNA, clone: RTFL01-05-E01
Os03g0130750	-1.31299	5.59e-05	0.000685167	-	826	Similar to predicted protein
Os03g0663400	2.0136	5.59e-05	0.000685167	osmotin protein, Osmotin	843	Similar to Thaumatin-like protein
Os08g0485400	1.13096	5.61e-05	0.000687265	-	2181	Similar to Oxidoreductase
Os06g0714800	-1.66114	5.63e-05	0.000688707	-	938	Protein of unknown function DUF581 family protein
Os07g0211200	-1.14001	5.64e-05	0.000690014	Mediator 5_2	1330	Similar to REF4 (REDUCED EPIDERMAL FLUORESCENCE 4)
Os01g0686000	-1.33164	5.64e-05	0.000690146	-	795	Similar to cDNA, clone: J100026I16, full insert sequence
Os03g0271500	-1.3921	5.68e-05	0.000693899	-	1331	Conserved hypothetical protein
Os07g0670600	-1.07632	5.69e-05	0.000694398	-	930	Ribosome biogenesis factor, NIP7 domain containing protein
Os10g0517500	1.91044	5.72e-05	0.000697557	RRJ1	1702	Cys/Met metabolism, pyridoxal phosphate-dependent enzyme domain containing protein
Os04g0537800	-1.08211	5.75e-05	0.000700077	-	1253	Protein of unknown function DUF26 domain containing protein
Os12g0169400	1.61605	5.76e-05	0.000701131	cystathionine b-synthase domain containing protein OsCBSCBSPB4, CBS domain containing protein OsCBSCBSPB4	2096	Cystathionine beta-synthase, core domain containing protein
Os05g0243100	-1.739	5.77e-05	0.000702821	-	1483	Similar to 50S ribosomal protein L13
novel.751	-1.20697	5.78e-05	0.000702994	-	2163	- && sp|Q9LRB7|EL5_ORYSJ E3 ubiquitin-protein ligase EL5 OS=Oryza sativa subsp. japonica OX=39947 GN=EL5.1 PE=1 SV=1 && -
Os01g0292200	1.13972	5.78e-05	0.000702994	CALCINEURIN B-LIKE PROTEIN-INTERACTING PROTEIN KINASE 1	1787	Serine/threonine protein kinase domain containing protein
Os08g0398300	1.51433	5.78e-05	0.000702994	ABC TRANSPORTER A FAMILY MEMBER 4	3438	ABC transporter-like domain containing protein
Os03g0806600	1.99593	5.82e-05	0.00070628	-	887	Conserved hypothetical protein
Os01g0124550	6.30398	5.83e-05	0.000707656	-	2571	Hypothetical protein
novel.1371	-1.09269	5.9e-05	0.000715946	-	1544	- && - && -
Os05g0227800	-1.29033	5.9e-05	0.000715946	-	1574	Homeodomain-like containing protein
Os05g0478800	5.22347	5.95e-05	0.000720988	WRKY GENE 54	672	Similar to WRKY transcription factor 48
Os02g0181700	-2.43551	5.98e-05	0.000723969	-	1057	Conserved hypothetical protein
Os07g0164200	-1.05409	5.98e-05	0.000724023	-	1903	Similar to cDNA clone:001-026-G04, full insert sequence
Os03g0308850	-1.87739	5.98e-05	0.000724286	-	614	Similar to Fip1 motif family protein, expressed
Os01g0278000	-1.29666	6.04e-05	0.000729204	VQ motif-containing protein 1	1015	VQ domain containing protein
Os01g0871100	1.79037	6.05e-05	0.000730433	-	2017	Alpha/beta hydrolase fold-1 domain containing protein
Os02g0114300	1.70415	6.08e-05	0.000733224	-	923	Hypothetical protein
Os03g0685750	-2.02336	6.08e-05	0.000733323	-	767	Hypothetical conserved gene
Os02g0301450	2.84736	6.09e-05	0.000733516	-	817	Hypothetical gene
Os10g0370400	1.09192	6.1e-05	0.000735211	-	3761	Similar to NB-ARC domain containing protein
Os06g0686600	-1.41987	6.12e-05	0.000736052	-	772	Protein of unknown function DUF3511 domain containing protein
Os07g0162500	1.33414	6.13e-05	0.00073685	-	1378	Alpha/beta hydrolase fold-3 domain containing protein
Os08g0204800	1.13437	6.17e-05	0.000741343	-	1522	Conserved hypothetical protein
Os02g0768750	1.19421	6.19e-05	0.000743234	-	2580	Hypothetical conserved gene
Os07g0438700	1.65332	6.28e-05	0.000752221	-	1568	Hypothetical conserved gene
Os08g0126700	-1.12338	6.28e-05	0.000752544	ZINC FINGER CCCH DOMAIN-CONTAINING PROTEIN 54	2650	Nucleotide-binding, alpha-beta plait domain containing protein
Os07g0236700	1.41091	6.33e-05	0.000757517	DNA BINDING WITH ONE FINGER 21	1532	Zinc finger, Dof-type domain containing protein
Os05g0557000	-1.00068	6.34e-05	0.000758511	-	547	Similar to 60S ribosomal protein L37a
Os02g0663800	-2.33766	6.36e-05	0.000760039	actin depolymerizing factor 1	913	Actin depolymerizing factor, Actin-binding protein, Abiotic stress respons
Os01g0337500	1.64161	6.36e-05	0.000760084	-	2595	Similar to H+-pyrophosphatase (Fragment)
Os01g0335700	1.29454	6.39e-05	0.00076319	-	2760	NB-ARC domain containing protein
Os04g0119000	-1.2449	6.41e-05	0.000764578	-	792	Similar to H0716A07.5 protein
Os02g0695200	4.55236	6.41e-05	0.000764578	OsMyb4-like protein	1662	Similar to P-type R2R3 Myb protein (Fragment)
Os01g0136700	2.24803	6.42e-05	0.000765344	-	4238	Conserved hypothetical protein
Os07g0541200	1.36404	6.43e-05	0.000765804	-	2101	Similar to receptor-like serine-threonine protein kinase
Os09g0115400	-1.39763	6.45e-05	0.000767544	Polyadenylate-binding protein	2409	Similar to Poly(A)-binding protein
Os02g0809800	-1.64843	6.45e-05	0.000767544	PHOSPHATE TRANSPORTER 1;2	2977	Phosphate (Pi) transporter, Root-to-shoot Pi transfe
Os08g0103300	1.04369	6.51e-05	0.000774282	tubby-like protein 2, tubby-like protein 12, F-box protein 402	3118	Similar to Tubby-like protein 3
Os09g0468300	2.1484	6.53e-05	0.00077658	-	1576	Hypothetical conserved gene
Os09g0553900	1.53828	6.54e-05	0.000777209	-	3024	Conserved hypothetical protein
Os10g0202900	3.59614	6.58e-05	0.000781099	-	922	Hypothetical conserved gene
Os06g0111100	-1.06568	6.59e-05	0.000781634	F-box protein 286	1707	Similar to F-box domain containing protein
Os03g0317300	1.19148	6.63e-05	0.00078634	-	1498	Peptidase A1 domain containing protein
Os06g0255400	-1.49935	6.66e-05	0.000789347	-	780	Similar to Nudix hydrolase 18, mitochondrial precursor (EC 3.6.1.-) (AtNUDT18)
Os05g0542200	1.199	6.69e-05	0.000792139	-	1859	Alpha/beta hydrolase fold-1 domain containing protein
Os01g0226700	-4.85148	6.7e-05	0.000792747	OVATE family protein 1, OVATE-domain containing protein 1	982	Protein of unknown function DUF623, plant domain containing protein
Os02g0618200	-1.41643	6.7e-05	0.000792844	TIMING OF CAB EXPRESSION 1	2260	Circadian-associated rice pseudo response regulator, Control of flowering tim
Os05g0553800	1.2188	6.72e-05	0.00079522	-	2871	Similar to Anti-silencing protein-like (Anti-silencing function 1b) (Anti- silencing factor 1-like protein)
Os11g0104900	1.2619	6.8e-05	0.000803101	-	2100	Similar to Clathrin heavy chain
Os06g0652400	1.12393	6.81e-05	0.000804084	-	1584	Similar to GDP-4-keto-6-deoxy-D-mannose-3, 5-epimerase-4-reductase (GER1); 21556- 22494
Os12g0174700	2.79909	6.84e-05	0.000806859	-	569	Similar to disease resistance response protein 206
Os01g0810200	-1.40488	6.87e-05	0.000810329	-	1381	Cupin, RmlC-type domain containing protein
Os04g0446401	-2.12941	6.92e-05	0.000815312	-	1491	Conserved hypothetical protein
Os01g0799000	1.44718	6.96e-05	0.000819849	-	2781	Leucine-rich repeat-containing protein domain containing protein
Os05g0549700	-1.12231	6.98e-05	0.000821892	-	1937	Similar to Threonine synthase, chloroplast precursor (EC 4.2.3.1) (TS)
Os01g0797900	1.42723	7.04e-05	0.000827693	-	3724	Hypothetical protein
novel.725	-4.49005	7.07e-05	0.00083019	-	340	- && - && -
Os04g0608400	-1.43467	7.09e-05	0.00083158	-	3216	Nuclear pore complex, nucleoporin 88 domain containing protein
Os04g0174800	-1.37682	7.15e-05	0.000838987	-	865	Similar to predicted protein
Os04g0105400	1.24358	7.18e-05	0.000841166	-	1664	Similar to B0616E02-H0507E05.3 protein
Os01g0498200	-2.24819	7.24e-05	0.000847396	-	1118	Conserved hypothetical protein
Os01g0182900	-1.0464	7.28e-05	0.000851672	-	1353	Conserved hypothetical protein
Os01g0871500	-1.0196	7.29e-05	0.000853496	-	1791	TGF-beta receptor, type I/II extracellular region family protein
Os01g0183100	-1.12695	7.34e-05	0.000858237	OsWD40-5	2050	Cytochrome cd1-nitrite reductase-like, C-terminal haem d1 domain containing protein
Os04g0629300	1.73121	7.37e-05	0.000861203	-	3804	Similar to H0303G06.18 protein
Os03g0668900	-1.77757	7.41e-05	0.000865564	-	1161	Similar to acidic leucine-rich nuclear phosphoprotein 32 family member A
Os03g0719400	1.46909	7.42e-05	0.000865612	-	1701	Alpha/beta hydrolase fold-1 domain containing protein
novel.1678	-1.49329	7.43e-05	0.00086661	-	1231	- && - && -
Os04g0571300	-1.0325	7.46e-05	0.000868948	F-box protein 228	2252	Cyclin-like F-box domain containing protein
Os04g0655400	-2.06109	7.46e-05	0.000868948	RECEPTOR-LIKE CYTOPLASMIC KINASE 169	1050	Similar to OSIGBa0147J19.10 protein
novel.1056	2.49907	7.46e-05	0.000868948	-	2040	- && sp|Q5GJ59|TPS7_MAIZE Tau-cadinol synthase OS=Zea mays OX=4577 GN=TPS7 PE=1 SV=1 && PF03936:Terpene synthase family, metal binding domain|PF01397:Terpene synthase, N-terminal domain
Os10g0499400	-2.30471	7.46e-05	0.000868948	-	1066	Cystathionine beta-synthase, core domain containing protein
novel.365	2.55303	7.49e-05	0.0008714	-	844	- && - && PF07887:Calmodulin binding protein-like
Os04g0182800	1.60717	7.53e-05	0.000875308	ETFB	951	Similar to Electron transfer flavoprotein beta-subunit-like
Os04g0519912	1.61471	7.57e-05	0.000878719	-	3007	Hypothetical protein
Os04g0487400	2.33804	7.65e-05	0.000887957	-	858	Zinc finger, RING-type domain containing protein
Os09g0376300	1.09989	7.66e-05	0.000888245	-	659	Conserved hypothetical protein
Os03g0582200	1.22214	7.68e-05	0.000889948	SCAMP4	1518	SCAMP family protein
Os03g0799000	-1.52891	7.69e-05	0.000891712	-	1386	Similar to Histone H1
Os10g0104700	-1.80101	7.7e-05	0.000891712	-	3123	Octicosapeptide/Phox/Bem1p domain containing protein
Os10g0551200	-1.42461	7.7e-05	0.000891712	-	1997	Similar to Scl1 protein (Fragment)
Os06g0339800	-2.03532	7.74e-05	0.000896326	-	444	Ribosomal protein L30, bacterial family protein
Os04g0550200	-1.95552	7.82e-05	0.000902355	ETHYLENE RESPONSE FACTOR 34	988	Pathogenesis-related transcriptional factor and ERF domain containing protein
Os01g0798900	2.0234	7.91e-05	0.000911407	-	1194	Similar to disease resistance protein RGA4
Os02g0194300	-1.21301	7.91e-05	0.000911407	-	2336	Nse4 domain containing protein
Os01g0556400	1.02326	7.92e-05	0.000911887	DnaJ domain protein C9	1739	Heat shock protein DnaJ family protein
Os02g0752701	1.15914	7.98e-05	0.000919101	-	2094	Conserved hypothetical protein
novel.1187	-1.87214	8.05e-05	0.000925994	-	424	- && - && -
Os11g0195700	-2.27102	8.05e-05	0.000926185	-	915	Conserved hypothetical protein
Os01g0246400	3.64043	8.06e-05	0.000926263	EARLY LIGHT INDUCIBLE PROTEIN	942	Similar to Low molecular mass early light-inducible protein HV90, chloroplast precursor (ELIP)
Os04g0614300	1.95931	8.09e-05	0.000929938	-	989	Hypothetical conserved gene
Os12g0405300	1.53089	8.12e-05	0.000932367	-	2223	Conserved hypothetical protein
Os10g0580400	1.51261	8.16e-05	0.000936369	high-affinity urea transporter OsDUR3	2513	High-affinity urea transporter, Effective urea acquisition and utilisation, Effective use of low external urea as a N sourc
Os03g0192550	-2.21551	8.17e-05	0.000936612	-	815	Hypothetical gene
Os03g0241600	1.09831	8.17e-05	0.000936612	RECEPTOR-LIKE CYTOPLASMIC KINASE 105	2787	Serine/threonine protein kinase-related domain containing protein
Os01g0848900	1.22445	8.17e-05	0.000936612	-	1295	Conserved hypothetical protein
Os08g0430800	-1.32261	8.27e-05	0.000946769	-	1217	Conserved hypothetical protein
Os01g0221900	-1.11189	8.42e-05	0.000962566	-	1888	Similar to peptidase C45, acyl-coenzyme A/6-aminopenicillanic acid acyl-transferase
Os05g0508900	-1.9018	8.46e-05	0.000965879	-	740	Similar to cDNA clone:001-011-D03, full insert sequence
Os05g0155100	-1.3394	8.59e-05	0.000979424	RIBOSOMAL PROTEIN L18	996	Similar to 60S ribosomal protein L18
[truncated: 2,046 more rows]
