# Supplementary material for: Transcriptome and metabolome profiling reveal the chlorogenic acid as a resistance substance for rice against the white-backed planthopper Sogatella furcifera (Horváth)
Source: Front Plant Sci. 2025 May 30;16:1571893. doi: 10.3389/fpls.2025.1571893 (PMC12162631; doi:10.3389/fpls.2025.1571893)
Supplement: Supplementary file 11 [file Table11.xlsx]

## Sheet: TN1_48h.vs.TN1_0h_all_TN1_48hvs
Description	Pvalue	Ratio	ID
Phenylalanine, tyrosine and tryptophan biosynthesis	2.08e-05	0.395833	Os01g0375200/Os09g0539100/Os03g0254800/Os01g0764400/Os07g0182100/Os11g0644800/Os08g0320400/Os06g0548000/Os06g0133900/Os02g0749300/Os04g0406600/Os01g0760600/Os07g0622200/Os02g0266000/Os01g0871300/Os03g0718000/Os08g0135900/Os06g0225800/Os09g0255400
Carbon metabolism	0.000561643	0.219424	Os04g0404800/Os02g0115700/Os05g0156700/Os01g0110400/Os05g0194900/Os03g0794500/Os08g0431300/Os03g0645100/Os03g0189600/Os02g0600400/Os12g0616900/Os01g0660300/Os07g0529000/Os04g0490800/Os05g0405000/Os08g0120600/Os09g0375000/Os06g0548000/Os03g0189400/Os03g0196600/Os12g0632700/Os02g0194100/Os01g0118000/Os03g0672300/Os04g0165700/Os10g0571200/Os01g0939700/Os09g0252100/Os03g0815200/Os01g0866400/Os10g0390…
alpha-Linolenic acid metabolism	0.00104702	0.320755	Os12g0559200/Os08g0509100/Os02g0274100/Os08g0508800/Os02g0218700/Os02g0194700/Os09g0502500/Os12g0448900/Os05g0163700/Os06g0215900/Os12g0559934/Os03g0225900/Os06g0215600/Os10g0457600/Os11g0605500/Os04g0443801/Os09g0503100
Linoleic acid metabolism	0.00193775	0.5	Os12g0559200/Os03g0738600/Os08g0509100/Os03g0699700/Os08g0508800/Os02g0194700/Os12g0559934
Glycolysis / Gluconeogenesis	0.00320941	0.235714	Os04g0404800/Os05g0156700/Os05g0194900/Os08g0431300/Os03g0645100/Os03g0189600/Os12g0616900/Os01g0660300/Os09g0440300/Os05g0405000/Os08g0120600/Os09g0375000/Os03g0189400/Os01g0118000/Os03g0672300/Os10g0571200/Os01g0866400/Os01g0847800/Os11g0216000/Os05g0402700/Os02g0739600/Os12g0182200/Os06g0105400/Os04g0458600/Os12g0169600/Os01g0191700/Os01g0847700/Os03g0305000/Os03g0818100/Os01g0190400/Os01g0841…
Biotin metabolism	0.00516633	0.4	Os02g0503500/Os08g0327400/Os08g0225000/Os04g0376300/Os06g0196600/Os04g0445700/Os07g0561500/Os09g0277800
Tryptophan metabolism	0.00539252	0.285714	Os02g0115700/Os05g0156700/Os08g0140300/Os01g0110400/Os09g0440300/Os08g0140500/Os09g0252100/Os08g0157500/Os10g0118200/Os12g0268000/Os05g0528600/Os03g0131200/Os01g0274100/Os02g0592000/Os01g0169800/Os12g0178000
ABC transporters	0.00631528	0.288462	Os01g0609900/Os01g0609300/Os01g0173900/Os01g0609200/Os01g0356400/Os04g0209300/novel.55/Os01g0290800/Os03g0157400/Os10g0494300/Os01g0695700/Os01g0342750/Os02g0528900/Os09g0472100/Os09g0472200
Glyoxylate and dicarboxylate metabolism	0.00641487	0.256098	Os04g0404800/Os02g0115700/Os05g0156700/Os01g0110400/Os07g0529000/Os04g0490800/Os12g0632700/Os02g0194100/Os09g0252100/Os02g0232400/Os04g0659100/Os04g0486950/Os02g0152400/Os03g0131200/Os03g0305000/Os04g0623500/Os12g0291100/Os04g0683700/Os06g0486900/Os01g0764900/Os01g0829800
Cysteine and methionine metabolism	0.0077355	0.234783	Os04g0578000/Os12g0623900/Os09g0451000/Os11g0644800/Os08g0342400/Os06g0548000/Os03g0196600/Os12g0632700/Os04g0165700/Os01g0293000/Os01g0760600/Os01g0814800/Os03g0231600/Os11g0642800/Os05g0149300/Os09g0451400/Os01g0192900/Os03g0221200/Os09g0294000/Os10g0517500/Os03g0157900/Os02g0167100/Os07g0689600/Os10g0419400/Os10g0104900/Os03g0727600/Os01g0829800
beta-Alanine metabolism	0.00808407	0.307692	Os09g0440300/Os02g0736400/Os05g0163700/Os01g0752200/Os07g0572100/Os07g0188800/Os03g0236200/Os08g0465800/Os11g0605500/Os01g0710200/Os12g0178000/Os04g0447800
Arginine biosynthesis	0.0208392	0.294118	Os03g0794500/Os06g0548000/Os10g0390500/Os01g0760600/Os04g0659100/Os07g0461900/Os02g0657600/Os07g0585600/Os04g0543900/Os02g0650900
Zeatin biosynthesis	0.0258688	0.333333	Os01g0197700/Os04g0565400/Os05g0311801/Os10g0178500/Os04g0556400/Os01g0940000/Os01g0175850
Cyanoamino acid metabolism	0.0345609	0.25	Os05g0366600/Os09g0511600/Os04g0513400/Os05g0365600/Os04g0165700/Os06g0656000/Os04g0457500/novel.1085/Os05g0449600/Os01g0764900/Os03g0749401/Os06g0320200/Os12g0512800
Vitamin B6 metabolism	0.0432754	0.357143	Os10g0100700/Os05g0549700/Os02g0226200/Os03g0157900/Os11g0708500
Galactose metabolism	0.0435937	0.75	Sucrose; Inositol; Lactose
Sphingolipid metabolism	0.0565796	1	4-D-Hydroxysphinganine; L-Serine
beta-Alanine metabolism	0.0582975	0.571429	L-Histidine; Uracil; L-Aspartic acid; Spermidine
Pantothenate and CoA biosynthesis	0.0582975	0.571429	D-Panthenol; Panthenol; Uracil; L-Aspartic acid
Pyrimidine metabolism	0.062037	0.5	Cytidine-5'-monophosphate; Uracil; Thymidine; Thymine; CDP
Citrate cycle (TCA cycle)	0.0668308	0.22807	Os05g0156700/Os08g0431300/Os03g0645100/Os12g0616900/Os12g0632700/Os02g0194100/Os02g0232400/Os02g0739600/Os12g0182200/Os06g0105400/Os04g0479200/Os05g0573200/Os01g0829800
ABC transporters	0.068345	0.4375	L-Serine; L-Histidine; 伪,伪-Trehalose; Sucrose; Spermidine; Inositol; Lactose
Carotenoid biosynthesis	0.0745402	0.258065	Os04g0448900/Os02g0703600/Os04g0578400/Os01g0581300/Os07g0154100/Os12g0626400/Os03g0125100/Os03g0645900
Fatty acid biosynthesis	0.0850049	0.229167	Os02g0503500/Os08g0327400/Os03g0297400/Os08g0225000/Os01g0681200/Os04g0376300/Os06g0196600/Os04g0445700/Os04g0379900/Os07g0561500/Os09g0277800
Inositol phosphate metabolism	0.103675	0.213115	Os09g0402300/Os06g0561000/Os03g0726200/Os05g0127200/Os07g0188800/Os03g0192700/Os11g0593000/Os12g0562400/Os07g0658700/Os03g0356582/Os03g0818100/Os01g0841600/Os11g0309000
Nicotinate and nicotinamide metabolism	0.129827	0.25	Os03g0834050/Os08g0557900/Os12g0290150/Os02g0134400/Os12g0179800/Os11g0191400
alpha-Linolenic acid metabolism	0.143423	0.666667	13(S)-HOTrE; Methyl jasmonate
Vitamin B6 metabolism	0.143423	0.666667	D-Erythrose 4-phosphate; 4-Pyridoxic acid
Carotenoid biosynthesis	0.143423	0.666667	Canthaxanthin; Abscisic Acid
Histidine metabolism	0.150521	0.5	L-Histidine; L-Aspartic acid; Urocanic acid
Lysine degradation	0.202936	0.212121	Os05g0156700/Os01g0110400/Os09g0440300/Os09g0252100/Os03g0704200/Os12g0178000/Os02g0122700
Pantothenate and CoA biosynthesis	0.227269	0.2	Os06g0207000/Os08g0559600/Os02g0608600/Os02g0736400/Os02g0134000/Os03g0231600/Os07g0179400/Os12g0178000
Carbon fixation in photosynthetic organisms	0.23237	0.180723	Os05g0405000/Os08g0120600/Os06g0548000/Os12g0632700/Os01g0118000/Os01g0866400/Os10g0390500/Os05g0186300/Os01g0760600/Os05g0402700/Os12g0169600/Os02g0152400/Os12g0291100/Os01g0841600/Os01g0829800
Glycolysis / Gluconeogenesis	0.239631	1	Arbutin
Steroid biosynthesis	0.239631	1	Ergocalciferol
Inositol phosphate metabolism	0.239631	1	Inositol
Sesquiterpenoid and triterpenoid biosynthesis	0.239631	1	beta-Caryophyllene
Phosphatidylinositol signaling system	0.239631	1	Inositol
Pyrimidine metabolism	0.241068	0.184615	Os01g0951200/Os08g0557900/Os01g0712700/Os08g0248800/Os02g0736400/Os05g0455700/Os12g0123500/Os11g0439600/Os01g0654100/Os06g0257450/Os01g0616900/Os03g0669100
Glycine, serine and threonine metabolism	0.243252	0.5	L-Serine; L-Aspartic acid
Monobactam biosynthesis	0.243252	0.5	L-Serine; L-Aspartic acid
Starch and sucrose metabolism	0.243252	0.5	伪,伪-Trehalose; Sucrose
Carbon fixation in photosynthetic organisms	0.243252	0.5	D-Erythrose 4-phosphate; L-Aspartic acid
Cysteine and methionine metabolism	0.362121	0.428571	5'-Deoxy-5'-(Methylthio)Adenosine; L-Serine; L-Aspartic acid
Arachidonic acid metabolism	0.401092	0.375	Prostaglandin J2; Arachidonic acid; Prostaglandin H2
Sulfur metabolism	0.422683	0.5	L-Serine
Monobactam biosynthesis	0.445471	0.2	Os08g0342400/Os09g0294000
Histidine metabolism	0.467134	0.176471	Os09g0440300/Os03g0256400/Os12g0178000
Biosynthesis of unsaturated fatty acids	0.488506	0.16129	Os04g0271200/Os05g0163700/Os04g0379900/Os10g0457600/Os11g0605500
Glycine, serine and threonine metabolism	0.493189	0.153846	Os05g0156700/Os07g0182100/Os09g0440300/Os08g0342400/Os05g0549700/Os09g0294000/Os07g0572100/Os03g0157900/Os08g0135900/Os04g0516600
Arachidonic acid metabolism	0.545788	0.166667	Os02g0607700/Os04g0457500
Linoleic acid metabolism	0.562313	0.333333	Arachidonic acid
Biotin metabolism	0.562313	0.333333	Desthiobiotin
Pentose phosphate pathway	0.615899	0.140351	Os05g0194900/Os02g0600400/Os08g0120600/Os01g0118000/Os01g0866400/Os05g0402700/Os12g0169600/Os01g0191700
Sphingolipid metabolism	0.628221	0.138889	Os01g0100900/Os11g0516000/Os10g0189600/Os06g0226950/Os08g0111200
Pentose phosphate pathway	0.631422	0.333333	D-Glucono-1,5-lactone; D-Erythrose 4-phosphate
Arginine biosynthesis	0.631422	0.333333	L-Aspartic acid; N-Acetylornithine
Phenylalanine, tyrosine and tryptophan biosynthesis	0.631422	0.333333	D-Erythrose 4-phosphate; Indole
Cyanoamino acid metabolism	0.631422	0.333333	L-Serine; L-Aspartic acid
Glyoxylate and dicarboxylate metabolism	0.631422	0.333333	L-Serine; cis-Aconitic acid
Zeatin biosynthesis	0.631422	0.333333	5'-Deoxy-5'-(Methylthio)Adenosine; Adenine
Arginine and proline metabolism	0.673928	0.285714	Agmatine; Spermidine
Tryptophan metabolism	0.705813	0.3	Indole-3-pyruvate; Picolinic acid; Indole
Arginine and proline metabolism	0.737412	0.125	Os09g0440300/Os06g0548000/Os01g0760600/Os05g0513900/Os10g0550900/Os01g0710200/Os12g0178000
Phosphatidylinositol signaling system	0.745181	0.125	Os09g0402300/Os03g0726200/Os05g0127200/Os12g0562400/Os07g0658700/Os03g0356582/Os03g0425300/Os11g0309000
Sulfur metabolism	0.779041	0.114286	Os03g0196600/Os04g0165700/Os02g0167100/Os07g0509800
Starch and sucrose metabolism	0.811645	0.125786	Os05g0366600/Os09g0511600/Os04g0513400/Os06g0367100/Os05g0365600/Os01g0919400/Os03g0758100/Os08g0520900/Os06g0713800/Os02g0139300/Os02g0661100/Os10g0521000/novel.1085/Os05g0449600/Os01g0749400/Os03g0401300/Os01g0190400/Os02g0753000/Os03g0749401/Os06g0320200
Sesquiterpenoid and triterpenoid biosynthesis	0.852378	0.0833333	Os03g0231700
Galactose metabolism	0.889276	0.0980392	Os05g0194900/Os04g0458600/Os09g0323000/Os01g0191700/Os01g0190400
Steroid biosynthesis	0.925545	0.0810811	Os03g0231700/Os05g0211100/Os10g0397400
Carbon metabolism	1	0.25	D-Glucono-1,5-lactone; L-Serine; D-Erythrose 4-phosphate
Biosynthesis of unsaturated fatty acids	1	0.25	Adrenic acid; Arachidonic acid
Citrate cycle (TCA cycle)	1	0.25	cis-Aconitic acid
Fatty acid biosynthesis	1	0.25	Palmitoleic Acid
Lysine degradation	1	0.25	N6-Acetyl-L-lysine
Nicotinate and nicotinamide metabolism	1	0.25	L-Aspartic acid

## Sheet: KL35_48h.vs.KL35_0h_all_KL35_48
Description	Pvalue	Ratio	ID
Isoquinoline alkaloid biosynthesis	0.000253359	0.478261	Os08g0140300/Os01g0793300/Os08g0140500/Os01g0760600/Os07g0572100/Os06g0345200/Os06g0548000/Os10g0400500/Os06g0338801/Os11g0644800/Os11g0552000
alpha-Linolenic acid metabolism	0.0011307	0.333333	Os12g0448900/Os12g0559200/Os02g0274100/Os02g0218700/Os03g0179900/Os03g0132000/Os05g0102000/Os12g0559934/Os02g0817700/Os08g0509100/Os08g0459600/Os11g0210500/Os01g0348600/Os09g0502500/Os06g0347100/Os04g0447100/Os06g0215600
Phenylalanine metabolism	0.00180029	0.35	Os08g0140300/Os08g0140500/Os01g0760600/Os07g0572100/Os05g0427400/Os06g0345200/Os06g0548000/Os10g0400500/Os02g0168100/Os04g0518400/Os06g0338801/Os11g0644800/Os04g0183300/Os11g0552000
ABC transporters	0.00423181	0.4375	L-Serine; L-Histidine; 伪,伪-Trehalose; Sucrose; L-arginine; L-Cystine; L-Ornithine
Arginine biosynthesis	0.00542468	0.666667	L-Glutamic acid; L-Aspartic acid; L-arginine; L-Ornithine
Aminoacyl-tRNA biosynthesis	0.00620899	0.461538	L-Glutamic acid; L-Serine; L-Histidine; L-Aspartic acid; L-arginine; O-Phospho-L-serine
ABC transporters	0.00821211	0.294118	Os01g0173900/Os01g0609200/Os01g0723800/Os01g0356400/Os01g0609300/Os04g0209300/Os01g0290800/Os02g0528900/Os09g0472200/novel.55/Os10g0494300/Os01g0609900/Os01g0695700/Os09g0472100/Os03g0157400
Cysteine and methionine metabolism	0.0112827	0.571429	L-Serine; L-Aspartic acid; O-Phospho-L-serine; L-Cystine
Arginine and proline metabolism	0.0112827	0.571429	Spermine; L-Glutamic acid; L-arginine; L-Ornithine
Glycine, serine and threonine metabolism	0.0116276	0.75	L-Serine; L-Aspartic acid; O-Phospho-L-serine
Biosynthesis of amino acids	0.0128961	0.210526	Os01g0764400/Os03g0126000/Os09g0255400/Os01g0375200/Os05g0555600/Os01g0760600/Os10g0571200/Os01g0848200/Os03g0291500/Os07g0461900/Os03g0254800/Os07g0622200/Os04g0406600/Os08g0120600/Os09g0539100/Os04g0479200/Os02g0194100/Os01g0654500/Os06g0548000/Os03g0248600/Os03g0157900/Os02g0232400/Os08g0320400/Os10g0405600/Os01g0118000/Os06g0133900/Os07g0182100/Os01g0660300/Os09g0565700/Os03g0781400/Os02g0657…
Nitrogen metabolism	0.0209576	0.321429	Os08g0468100/Os08g0470200/Os05g0555600/Os03g0794500/Os02g0533300/Os08g0468700/Os08g0423600/Os02g0770800/Os09g0464000
Carbon metabolism	0.0265896	0.198529	Os04g0404800/Os05g0186300/Os12g0292400/Os02g0152400/Os03g0189400/Os03g0131200/Os01g0760600/Os05g0156700/Os10g0571200/Os09g0252100/Os03g0794500/Os12g0291100/Os01g0110400/Os01g0940100/Os09g0465600/Os08g0120600/Os02g0739600/Os03g0189600/Os04g0479200/Os08g0434300/Os02g0194100/Os01g0654500/Os03g0815200/Os06g0548000/Os03g0248600/Os03g0157900/Os02g0232400/Os10g0405600/Os04g0623500/Os02g0600400/Os01g0118…
Biosynthesis of amino acids	0.0373433	0.333333	L-Serine; L-Histidine; Citric acid; L-arginine; O-Phospho-L-serine; L-Ornithine
Histidine metabolism	0.0466263	0.5	L-Glutamic acid; L-Histidine; L-Aspartic acid
Glutathione metabolism	0.0466263	0.5	Spermine; L-Glutamic acid; L-Ornithine
Glyoxylate and dicarboxylate metabolism	0.0466263	0.5	L-Glutamic acid; L-Serine; Citric acid
Porphyrin and chlorophyll metabolism	0.0494836	0.255319	Os04g0678700/Os10g0496900/Os10g0389300/Os06g0132400/Os02g0744900/Os09g0532000/Os03g0340001/Os06g0603000/Os03g0146400/Os09g0297000/Os06g0704600/Os01g0286600
alpha-Linolenic acid metabolism	0.0610915	0.666667	Jasmonic acid; Methyl jasmonate
Cyanoamino acid metabolism	0.0637777	0.240741	Os05g0366600/Os09g0511600/Os04g0513400/Os01g0151500/Os07g0656200/novel.1085/Os05g0449600/Os04g0650700/Os06g0320200/Os05g0365600/Os02g0635200/Os01g0813800/Os08g0509400
Glutathione metabolism	0.065745	0.210526	Os09g0467200/Os12g0434400/Os01g0949700/Os01g0151500/Os01g0654500/Os09g0543400/Os10g0530400/Os01g0369700/Os10g0528100/Os10g0527400/Os07g0168300/Os02g0600400/Os07g0152700/Os01g0933900/Os02g0482400/Os01g0949900/Os04g0556300/Os10g0531400/Os10g0529500/Os01g0949750/Os10g0528300/Os10g0527800/Os10g0527601/Os01g0949800
Alanine, aspartate and glutamate metabolism	0.073134	0.428571	L-Glutamic acid; Citric acid; L-Aspartic acid
beta-Alanine metabolism	0.073134	0.428571	Spermine; L-Histidine; L-Aspartic acid
Butanoate metabolism	0.0799254	0.266667	Os09g0252100/Os03g0118800/Os01g0110400/Os04g0614600/Os11g0256050/Os03g0305000/Os02g0112900/Os04g0389100
Carbon metabolism	0.0901301	0.333333	D-Glucono-1,5-lactone; L-Serine; Citric acid; O-Phospho-L-serine
Glyoxylate and dicarboxylate metabolism	0.101864	0.2125	Os04g0404800/Os12g0292400/Os02g0152400/Os03g0131200/Os05g0156700/Os09g0252100/Os12g0291100/Os01g0110400/Os08g0434300/Os02g0194100/Os02g0232400/Os04g0623500/Os07g0529000/Os04g0490800/Os03g0305000/Os04g0683700/Os04g0106400
Starch and sucrose metabolism	0.110555	0.5	伪,伪-Trehalose; Sucrose
Plant hormone signal transduction	0.121726	0.183333	Os01g0382000/Os07g0129200/Os01g0190300/Os07g0129300/Os05g0178600/Os07g0127500/Os12g0586100/Os05g0230700/Os02g0769100/Os05g0586200/Os09g0439200/Os05g0143800/Os01g0382400/Os09g0325700/Os01g0785400/Os05g0523300/Os01g0808100/Os01g0846300/Os04g0395800/Os05g0207500/Os04g0442000/Os07g0615200/Os06g0597000/Os06g0191500/Os03g0860100/Os05g0186100/Os10g0391400/Os04g0637000/Os06g0671150/Os04g0604300/Os04g0617…
Alanine, aspartate and glutamate metabolism	0.124752	0.22449	Os05g0555600/Os01g0760600/Os03g0794500/Os03g0291500/Os06g0548000/Os05g0430800/Os04g0614600/Os02g0134400/Os04g0650700/Os03g0171900/Os02g0112900
Glycine, serine and threonine metabolism	0.143035	0.208955	Os05g0156700/Os09g0440300/Os07g0572100/Os03g0157900/Os07g0182100/Os05g0549700/Os03g0171900/Os06g0338801/Os04g0650800/Os11g0138600/Os02g0751800/Os06g0655100/Os08g0135900/Os04g0106400
2-Oxocarboxylic acid metabolism	0.145635	0.214286	Os01g0760600/Os07g0461900/Os04g0479200/Os02g0194100/Os01g0654500/Os06g0548000/Os02g0232400/Os02g0657600/Os03g0231600/Os03g0655700/Os11g0256050/Os04g0389100
Nitrogen metabolism	0.152074	1	L-Glutamic acid
Carotenoid biosynthesis	0.17021	0.233333	Os07g0154100/Os02g0703600/Os12g0626400/Os03g0645900/Os04g0448900/Os01g0566500/Os10g0533500
Pyrimidine metabolism	0.181235	0.3	Cytidine-5'-monophosphate; Thymidine; CDP
Sphingolipid metabolism	0.181941	0.222222	Os11g0516000/Os08g0111200/Os01g0100900/Os02g0745700/Os10g0189600/Os03g0219400/Os02g0806900/Os06g0226950
Arginine and proline metabolism	0.18612	0.207547	Os04g0623300/Os01g0760600/Os01g0848200/Os09g0440300/Os12g0178000/Os05g0513900/Os06g0548000/Os09g0543400/Os02g0482400/Os02g0611200/Os04g0183300
Stilbenoid, diarylheptanoid and gingerol biosynthesis	0.19147	0.266667	Os07g0526400/Os05g0320700/Os02g0467000/Os02g0467600
beta-Alanine metabolism	0.210646	0.209302	Os04g0623300/Os09g0440300/Os07g0572100/Os12g0178000/Os02g0736400/Os06g0347100/Os06g0338801/Os07g0188800/Os01g0752200
Cysteine and methionine metabolism	0.221615	0.184211	Os07g0689600/Os01g0580500/Os01g0760600/Os05g0149400/Os01g0192900/Os08g0434300/Os06g0345200/Os06g0548000/Os03g0157900/Os04g0578000/Os03g0221200/Os03g0231600/Os03g0727600/Os10g0517500/Os03g0171900/Os04g0650800/Os02g0611200/Os06g0655100/Os12g0623900/Os11g0644800/Os11g0552000
Cyanoamino acid metabolism	0.22705	0.333333	L-Serine; L-Aspartic acid
Ubiquinone and other terpenoid-quinone biosynthesis	0.252394	0.2	Os07g0179300/Os06g0345200/Os05g0320700/Os02g0168100/Os01g0901600/Os02g0467000/Os02g0467600/Os11g0644800/Os11g0552000
Citrate cycle (TCA cycle)	0.278184	0.189655	Os05g0156700/Os02g0739600/Os04g0479200/Os08g0434300/Os02g0194100/Os01g0654500/Os02g0232400/Os08g0431300/Os03g0645100/Os12g0616900/Os06g0246500
Cutin, suberine and wax biosynthesis	0.281618	0.5	Oleic Acid
Sphingolipid metabolism	0.281618	0.5	L-Serine
Sulfur metabolism	0.281618	0.5	L-Serine
Nicotinate and nicotinamide metabolism	0.309155	0.208333	Os12g0179800/Os03g0834050/Os08g0557900/Os02g0134400/Os09g0567900
Fatty acid biosynthesis	0.342481	0.183673	Os03g0741000/Os08g0327400/Os03g0297400/Os02g0503500/Os04g0445700/Os06g0196600/Os01g0681200/Os06g0158000/Os06g0185100
Taurine and hypotaurine metabolism	0.391881	0.333333	L-Glutamic acid
Butanoate metabolism	0.391881	0.333333	L-Glutamic acid
Carotenoid biosynthesis	0.391881	0.333333	Abscisic acid glucose ester
Citrate cycle (TCA cycle)	0.485657	0.25	Citric acid
Galactose metabolism	0.485657	0.25	Sucrose
Fatty acid biosynthesis	0.485657	0.25	Oleic Acid
Carbon fixation in photosynthetic organisms	0.485657	0.25	L-Aspartic acid
Nicotinate and nicotinamide metabolism	0.485657	0.25	L-Aspartic acid
Porphyrin and chlorophyll metabolism	0.485657	0.25	L-Glutamic acid
Ubiquinone and other terpenoid-quinone biosynthesis	0.565344	0.2	p-Coumaric Acid
Arginine biosynthesis	0.593851	0.151515	Os01g0760600/Os03g0794500/Os07g0461900/Os06g0548000/Os02g0657600
Taurine and hypotaurine metabolism	0.61982	0.153846	Os01g0151500/Os03g0182000
Carbon fixation in photosynthetic organisms	0.630044	0.146341	Os05g0186300/Os12g0292400/Os02g0152400/Os01g0760600/Os12g0291100/Os08g0120600/Os08g0434300/Os06g0548000/Os01g0118000/Os03g0781400/Os05g0405000/Os02g0698000
Starch and sucrose metabolism	0.634145	0.147436	Os05g0366600/Os09g0511600/Os06g0676700/Os04g0513400/Os01g0940100/Os06g0194900/Os09g0465600/Os09g0369400/Os07g0656200/novel.1085/Os05g0449600/Os02g0139300/Os06g0320200/Os05g0365600/Os02g0661100/Os01g0919400/Os01g0190400/Os10g0553300/Os01g0813800/Os08g0445700/Os08g0509400/Os07g0510200/Os07g0485000
2-Oxocarboxylic acid metabolism	0.651364	0.2	Citric acid; L-Ornithine
Pentose phosphate pathway	0.784381	0.125	Os09g0465600/Os08g0120600/Os10g0405600/Os02g0600400/Os01g0118000/Os03g0781400/Os09g0298100
Cutin, suberine and wax biosynthesis	0.811106	0.111111	Os06g0254300/Os06g0254700/Os10g0471100
Histidine metabolism	0.816528	0.105263	Os09g0440300/Os12g0178000
Galactose metabolism	0.836395	0.115385	Os06g0676700/Os01g0940100/Os10g0405600/Os09g0323000/Os01g0190400/Os04g0458600
Pyrimidine metabolism	0.894767	0.107692	Os01g0712700/Os08g0557900/Os10g0563700/Os02g0736400/Os03g0669100/Os05g0455700/Os09g0567900
Aminoacyl-tRNA biosynthesis	0.987093	0.0677966	Os01g0372700/Os01g0687500/Os05g0163000/Os12g0414500
Sulfur metabolism	0.99676	0.0294118	Os07g0558300
Phenylalanine metabolism	1	0.166667	Benzoic Acid; p-Coumaric Acid
Pentose phosphate pathway	1	0.166667	D-Glucono-1,5-lactone
Stilbenoid, diarylheptanoid and gingerol biosynthesis	1	0.166667	Bisdemethoxycurcumin
Isoquinoline alkaloid biosynthesis	1	0.166667	p-Coumaric Acid
Plant hormone signal transduction	1	0.166667	Jasmonic acid

## Sheet: KL35_0h.vs.TN1_0h_all_KL35_0hvs
Description	Pvalue	Ratio	ID
Diterpenoid biosynthesis	0.00170134	0.210526	Os04g0611800/Os06g0599200/Os03g0856700/Os02g0569900/Os05g0514600/Os05g0514701/Os04g0178400/Os02g0571100
Pantothenate and CoA biosynthesis	0.0324858	0.15	Os03g0231600/Os02g0608600/Os06g0270900/Os04g0559400/Os04g0623300/Os03g0106400
Cysteine and methionine metabolism	0.0544637	0.101695	Os02g0222100/Os01g0580500/Os09g0451400/Os03g0231600/Os02g0611200/Os05g0149400/Os04g0669900/Os10g0104900/Os02g0771600/Os04g0559400/Os07g0689600/Os03g0106400
Pyrimidine metabolism	0.102017	0.6	Uridine 5'-monophosphate; Cytidine; Uracil; Uridine; Thymidine; Thymine
Sulfur metabolism	0.121608	1	L-Serine; L-cysteine
Flavonoid biosynthesis	0.138717	0.121212	Os08g0498600/Os04g0630100/Os04g0630600/Os03g0819600
beta-Alanine metabolism	0.238528	0.097561	Os04g0447800/Os06g0270900/Os04g0623300/Os01g0710200
Pantothenate and CoA biosynthesis	0.243087	0.571429	D-Panthenol; Panthenol; Uracil; L-cysteine
Tyrosine metabolism	0.325291	0.5	Salidroside; Tyrosol; Levodopa; Gentisic acid; p-Coumaric Acid
Tryptophan metabolism	0.325291	0.5	L-Kynurenine; Indole-3-acetamide; Picolinic acid; Kynurenic acid; Serotonin
Ubiquinone and other terpenoid-quinone biosynthesis	0.346279	0.6	Phylloquinone; trans-Cinnamic acid; p-Coumaric Acid
Terpenoid backbone biosynthesis	0.35023	1	Mevalonic acid
Purine metabolism	0.350821	0.5	Adenylosuccinic acid; Adenine; Guanine; 5'-Adenylic acid; Guanosine; dADP
Sulfur metabolism	0.360879	0.0857143	Os02g0222100/Os12g0183200/Os07g0558300
Pyrimidine metabolism	0.376169	0.0757576	Os12g0123500/novel.1741/Os11g0125900/Os09g0567900/Os08g0248800
Galactose metabolism	0.392431	0.0769231	Os06g0675700/Os10g0155500/Os03g0316200/Os04g0458600
Sphingolipid metabolism	0.41153	0.0789474	Os11g0516000/Os03g0219400/Os08g0111200
Flavonoid biosynthesis	0.412913	0.470588	Naringenin chalcone; Myricetin; Kaempferol; Naringenin; Luteolin; (+)-Catechin; Chlorogenic acid; Apigenin
Phenylpropanoid biosynthesis	0.424516	0.0671141	Os01g0963000/Os08g0498600/Os06g0521500/Os06g0695500/Os05g0499400/Os08g0277200/Os07g0638400/Os02g0697400/novel.1690/Os02g0187800
Stilbenoid, diarylheptanoid and gingerol biosynthesis	0.42464	0.5	Bisdemethoxycurcumin; Resveratrol; Chlorogenic acid
Tyrosine metabolism	0.523734	0.0666667	Os11g0210600/Os07g0621800/Os12g0107500
Phenylpropanoid biosynthesis	0.568333	0.428571	trans-Cinnamic acid; Eleutheroside B; Ferulic acid; p-Coumaric Acid; Chlorogenic acid; Caffeic acid
Lysine degradation	0.606918	0.0606061	Os01g0772150/Os06g0270900
Stilbenoid, diarylheptanoid and gingerol biosynthesis	0.611477	0.0666667	Os08g0498600
Galactose metabolism	0.613215	0.5	Dulcitol; Lactose
Glycine, serine and threonine metabolism	0.613215	0.5	L-Serine; L-cysteine
Lysine degradation	0.613215	0.5	N6-Acetyl-L-lysine; L-Saccharopine
Porphyrin and chlorophyll metabolism	0.613215	0.5	Biliverdin; Porphobilinogen
Purine metabolism	0.630428	0.0568182	Os12g0123500/novel.1741/Os11g0125900/Os02g0613900/Os12g0515600
Terpenoid backbone biosynthesis	0.696526	0.0517241	Os06g0167400/Os12g0105500/Os05g0408900
Cysteine and methionine metabolism	0.697802	0.428571	L-Serine; L-Cystine; L-cysteine
beta-Alanine metabolism	0.697802	0.428571	Spermine; Uracil; Gamma-Aminobutyric acid
Phenylalanine metabolism	0.748003	0.0465116	Os12g0107500/Os06g0271300
Thiamine metabolism	0.75034	0.0454545	Os05g0408900
Phenylalanine metabolism	0.756811	0.416667	Phenylacetaldehyde; Capsaicin; trans-Cinnamic acid; N-Acetyl-L-phenylalanine; p-Coumaric Acid
Porphyrin and chlorophyll metabolism	0.780901	0.0434783	Os10g0389100/Os04g0678700
Tryptophan metabolism	0.843397	0.0377358	Os06g0270900/Os06g0271300
Ubiquinone and other terpenoid-quinone biosynthesis	0.941899	0.0222222	Os02g0697400
Glycine, serine and threonine metabolism	0.98475	0.0151515	Os04g0107500
Sphingolipid metabolism	1	0.5	L-Serine
Thiamine metabolism	1	0.5	L-cysteine
Diterpenoid biosynthesis	1	0.5	Gibberellic acid

## Sheet: KL35_48h.vs.TN1_48h_all_KL35_48
Description	Pvalue	Ratio	ID
Flavonoid biosynthesis	0.000326416	0.705882	Taxifolin; Naringenin chalcone; Quercetin; Myricetin; Eriodictyol; Hesperetin; Kaempferol; Naringenin; 3',5,7-Trihydroxy-4'-methoxyflavanone; Luteolin; Chlorogenic acid; Apigenin
Flavonoid biosynthesis	0.000720156	0.235294	Os04g0630600/Os04g0630800/Os04g0630100/Os03g0367101/novel.1556/Os05g0320700/Os12g0115700/Os03g0819600
Tyrosine metabolism	0.0010053	0.204545	Os02g0236000/Os07g0621800/Os11g0552000/Os11g0210500/Os03g0189600/Os06g0338200/Os01g0793300/Os10g0400500/Os11g0210600
Pyrimidine metabolism	0.0015053	0.169231	novel.1741/Os11g0125900/Os12g0123500/Os09g0567900/Os12g0556600/Os11g0439600/Os05g0573300/Os02g0736400/Os04g0346800/Os01g0616900/Os12g0446900
Flavone and flavonol biosynthesis	0.00296603	0.857143	Quercetin; Myricetin; Kaempferol; Luteolin; Syringetin; Apigenin
Isoquinoline alkaloid biosynthesis	0.00863009	0.227273	Os02g0236000/Os11g0552000/Os06g0338200/Os01g0793300/Os10g0400500
Ascorbate and aldarate metabolism	0.0100126	0.147541	Os04g0360500/Os06g0567900/Os08g0526100/Os05g0116100/Os12g0178000/Os02g0791500/Os04g0361500/Os08g0114400/Os02g0646500
Taurine and hypotaurine metabolism	0.0394244	0.230769	Os01g0151400/Os09g0549300/Os04g0223500
Fatty acid degradation	0.049232	0.125	Os05g0155000/Os12g0178000/Os07g0621800/Os11g0210500/Os03g0189600/Os02g0646500/Os11g0210600
Fatty acid biosynthesis	0.078012	0.75	Oleic Acid; Palmitoleic Acid; Palmitic Acid
Fatty acid degradation	0.0860215	1	L-Palmitoylcarnitine; Palmitic Acid
Cutin, suberine and wax biosynthesis	0.0860215	1	Oleic Acid; Palmitic Acid
Fatty acid metabolism	0.0860215	1	L-Palmitoylcarnitine; Palmitic Acid
Carotenoid biosynthesis	0.103131	0.133333	Os12g0626400/Os01g0581300/Os07g0154100/Os02g0703600
alpha-Linolenic acid metabolism	0.103893	0.111111	Os05g0155000/Os06g0215900/Os05g0102000/Os04g0447100/Os11g0210500/Os09g0503100
Tryptophan metabolism	0.118487	0.107143	Os10g0118200/Os12g0178000/Os06g0271300/Os01g0169800/Os10g0400500/Os02g0646500
Biotin metabolism	0.129186	0.142857	Os02g0503500/Os08g0540100/Os10g0456000
Phenylalanine metabolism	0.131635	0.111111	Os02g0236000/Os11g0552000/Os06g0271300/Os06g0338200/Os10g0400500
Sesquiterpenoid and triterpenoid biosynthesis	0.138968	0.181818	Os11g0189600/Os11g0562100
Pyruvate metabolism	0.152909	0.0891089	Os12g0178000/Os07g0621800/Os08g0366000/Os11g0210500/Os03g0189600/Os10g0204400/Os09g0315700/Os02g0646500/Os11g0210600
Sulfur metabolism	0.156875	0.114286	Os04g0165700/Os12g0183200/Os02g0222100/novel.531
Phosphatidylinositol signaling system	0.176821	0.0952381	Os05g0127200/Os04g0634700/Os12g0183200/Os09g0402300/novel.531/Os04g0691900
Purine metabolism	0.188343	0.5	Cyclic AMP; Adenylosuccinic acid; GMP; 5'-Adenylic acid; Adenosine 5'-monophosphate; dADP
Amino sugar and nucleotide sugar metabolism	0.209657	0.0784314	Os05g0247800/Os02g0745400/Os03g0132900/Os08g0526100/Os06g0726100/Os01g0940100/Os02g0791500/Os07g0681700/Os03g0268400/Os06g0726200/Os06g0652300/Os11g0700900
Stilbenoid, diarylheptanoid and gingerol biosynthesis	0.227502	0.133333	novel.1556/Os05g0320700
Inositol phosphate metabolism	0.293367	0.0833333	Os05g0127200/Os12g0183200/Os09g0402300/novel.531/Os04g0691900
Fatty acid elongation	0.294931	1	Palmitic Acid
Valine, leucine and isoleucine biosynthesis	0.294931	1	2-Isopropylmalic acid
Inositol phosphate metabolism	0.294931	1	Inositol
Pyruvate metabolism	0.294931	1	2-Isopropylmalic acid
Terpenoid backbone biosynthesis	0.294931	1	Mevalonic acid
Sesquiterpenoid and triterpenoid biosynthesis	0.294931	1	beta-Caryophyllene
Phosphatidylinositol signaling system	0.294931	1	Inositol
Zeatin biosynthesis	0.341463	0.1	Os03g0810100/Os01g0775400
Fatty acid metabolism	0.350932	0.075	Os06g0143400/Os02g0503500/Os05g0155000/Os10g0456000/Os08g0393600/Os03g0741000
Fatty acid biosynthesis	0.35542	0.08	Os06g0143400/Os02g0503500/Os10g0456000/Os03g0741000
Zeatin biosynthesis	0.363375	0.5	5'-Deoxy-5'-(Methylthio)Adenosine; 5'-Adenylic acid; Adenosine 5'-monophosphate
Stilbenoid, diarylheptanoid and gingerol biosynthesis	0.363375	0.5	Demethoxycurcumin; Resveratrol; Chlorogenic acid
Valine, leucine and isoleucine biosynthesis	0.38586	0.0909091	Os03g0231600/Os04g0389800
Fatty acid elongation	0.436503	0.075	Os02g0205500/Os08g0393600/Os11g0591300
Purine metabolism	0.43874	0.0681818	novel.1741/Os11g0125900/Os12g0123500/Os11g0439600/Os02g0613900/Os09g0553300
Flavone and flavonol biosynthesis	0.463092	0.1	Os03g0367101
Thiamine metabolism	0.50384	0.5	L-cysteine
Riboflavin metabolism	0.50384	0.5	Lumichrome
Sulfur metabolism	0.50384	0.5	L-cysteine
Ascorbate and aldarate metabolism	0.633049	0.4	Inositol; Vitamin C
Riboflavin metabolism	0.673867	0.0555556	Os09g0553300
Thiamine metabolism	0.745903	0.0454545	Os07g0190000
Phenylalanine metabolism	0.751461	0.333333	Phenylacetaldehyde; Capsaicin; trans-Cinnamic acid; N-Acetyl-L-phenylalanine
Cutin, suberine and wax biosynthesis	0.802071	0.0384615	Os11g0507200
Glutathione metabolism	0.843081	0.042735	Os11g0284900/Os01g0151400/Os05g0116100/Os07g0468100/Os02g0482400
Terpenoid backbone biosynthesis	0.879233	0.0338983	Os12g0105500/Os07g0190000
Pyrimidine metabolism	1	0.3	Deoxycytidine; Uridine 5'-monophosphate; Thymidine
Tyrosine metabolism	1	0.3	Tyramine; Levodopa; Gentisic acid
Tryptophan metabolism	1	0.3	L-Kynurenine; Kynurenic acid; Serotonin
Taurine and hypotaurine metabolism	1	0.333333	L-cysteine
Glutathione metabolism	1	0.333333	Vitamin C; L-cysteine
Amino sugar and nucleotide sugar metabolism	1	0.333333	GDP-alpha-D-glucose
alpha-Linolenic acid metabolism	1	0.333333	Jasmonic acid
Biotin metabolism	1	0.333333	Desthiobiotin
Carotenoid biosynthesis	1	0.333333	Abscisic acid glucose ester
Isoquinoline alkaloid biosynthesis	1	0.333333	Tyramine; Levodopa
